# Supplementary material for: Gene expression changes occurring at bolting time are associated with leaf senescence in Arabidopsis
Source: Plant Direct. 2020 Nov 8;4(11):e00279. doi: 10.1002/pld3.279 (PMC7649007; doi:10.1002/pld3.279)
Supplement: Supplementary file 4 — DataFIile S2 [file PLD3-4-e00279-s004.xlsx]

## Sheet: Supp3_FPKM_Data
	WA0	WB0	WC0	WA2	WB2	WC2	WA4	WB4	WC4	WA6	WB6	WC6	T1A0	T1B0	T1C0	T1A2	T1B2	T1C2	T1A4	T1B4	T1C4	T1A6	T1B6	T1C6	T2A0	T2B0	T2C0	T2A2	T2B2	T2C2	T2A4	T2B4	T2C4	T2A6	T2B6	T2C6
AT1G01010	0.36151	0.243235	0.0978711	1.38452	2.44456	2.02084	2.06143	2.30902	1.34763	1.91325	1.71943	1.54408	0.16699	1.84928	2.37353	3.92139	4.0542	3.64034	2.80045	2.70314	1.72773	3.94614	1.67642	2.55721	1.31718	1.88171	1.1523	4.20513	4.33586	4.3503	6.28305	6.23523	6.54578	3.86927	3.12917	3.18511
AT1G01020	6.30639	4.97604	3.53881	3.9034	3.12814	3.95257	2.15765	4.80104	5.80808	4.75679	4.1383	3.2183	5.16408	4.3191	4.67825	3.85995	4.98281	3.6618	5.93498	4.05301	4.21269	3.30167	2.99091	2.67657	4.29712	2.81362	4.11164	4.53991	5.72542	4.1394	5.44193	4.61452	2.73444	6.15975	3.63913	3.25246
AT1G01030	2.88297	1.83199	1.38756	3.22604	2.1661	2.18856	1.76573	1.364	0.913154	0.820312	0.716972	0.586368	3.10733	3.50071	2.55384	4.37333	5.9873	4.14729	1.91748	2.54039	3.15753	2.04975	2.22819	1.88827	2.75112	2.50104	2.46751	5.30256	4.46922	5.41306	5.13908	6.03654	6.15381	2.50545	2.61868	2.61578
AT1G01040	24.9465	34.795	30.3785	40.0126	35.7887	37.7262	27.6158	27.9527	27.1305	32.933	31.2712	31.1378	30.6939	37.2763	42.7394	38.8328	39.1881	37.8705	30.0626	26.7519	30.9525	34.3216	33.9076	35.5458	32.5552	33.6293	36.0258	39.6157	39.3596	36.9491	34.2429	34.282	34.3009	41.7938	33.6661	38.8326
AT1G01046	3.93063	0	1.5962	1.67262	0	0	0.560338	1.39475	0	0	2.47433	0	0	0	0	0	0	0	0	2.00391	0.880559	0.554812	1.70882	0.695101	0	1.09604	0	0	0	4.52871	0.656867	0	0	2.4271	1.41762	1.26699
AT1G01050	0.208412	0.210339	2.36976	2.48322	2.91578	4.85425	2.97105	6.06417	5.0728	5.76404	3.41108	3.4335	3.46573	3.48911	2.78556	3.9757	4.23628	7.5552	3.96278	3.96676	5.60274	3.05943	3.62424	5.74954	2.11536	0.929836	1.66076	3.07696	4.43813	4.48231	5.99055	2.99552	4.14182	5.01894	5.41192	4.03074
AT1G01060	3.20776	3.17394	2.9118	1.90031	2.3319	1.34778	2.51061	2.45505	2.02746	2.51268	1.9797	2.53295	2.13545	3.29059	2.07954	2.75257	2.24836	1.95438	2.05968	2.52255	2.36722	2.6279	3.22662	2.35805	3.7813	2.66587	3.05736	2.19489	1.20084	1.78754	0.967021	2.16967	2.29162	3.61194	3.2212	2.14906
AT1G01070	0	0.707898	0	0.358171	0.392525	0	0.639945	0.597338	0.184569	1.86805	1.70729	2.48229	0.0971998	0.293566	0	0.62966	0.786608	0.847572	1.03731	0.762868	0.879952	2.77215	0.85382	2.38156	0.109527	0.625876	0.670717	1.03556	0.9271	1.40078	0.937735	1.07536	0.836362	2.25218	1.21426	2.17048
AT1G01080	30.9269	25.3119	31.9915	28.5471	26.2623	29.2436	26.5847	27.0805	24.5963	24.1142	23.1169	18.6829	27.5056	28.1205	20.1322	28.2293	30.5205	24.4361	20.1543	20.6045	14.8909	25.3669	20.7366	19.7	25.7082	27.8022	25.6254	30.3574	26.8904	30.3735	23.1419	21.378	24.2586	20.427	19.0896	23.8064
AT1G01090	282.298	270.019	258.421	180.457	150.948	182.871	169.743	200.786	193.933	168.468	177.917	160.731	243.591	234.333	182.754	216.608	204.965	204.812	107.898	145.239	113.824	160.94	151.208	139.641	245.787	229.808	190.483	193.641	178.468	180.056	149.51	161.845	184.439	137.877	144.649	153.782
AT1G01100	94.9646	98.8659	101.946	84.9007	93.6726	97.6855	79.0918	75.8989	93.0182	62.4464	61.2261	58.4929	91.123	114.097	84.2946	83.1993	85.4596	87.9135	79.4294	69.644	89.393	66.6412	67.4631	57.851	88.646	82.198	71.3769	95.8953	93.7112	79.846	81.7031	81.81	82.3565	75.1024	62.2331	67.0152
AT1G01110	3.62643	0.554539	2.23131	0.561153	0.230616	0.307147	1.3786	1.3258	1.44584	1.29451	1.42966	0.871685	2.74113	1.45647	0.463825	1.23313	1.38644	1.13821	0.812585	1.1205	1.28016	0.806591	0.382199	0.855075	0.943792	2.32886	1.48867	1.76992	0.806948	0.759678	1.24879	1.68479	1.31035	1.0857	0.634136	0.708446
AT1G01120	17.5667	11.6753	14.4414	23.4741	30.0465	29.3396	8.85653	7.44969	8.52621	8.06446	10.2941	5.88221	23.6755	26.0768	19.6664	62.0812	59.4616	63.2379	12.2201	12.7421	13.9178	7.43869	9.686	8.6377	27.5144	32.6162	28.0819	40.5418	43.5749	45.6627	21.1225	26.3778	26.396	10.9795	13.2893	14.2942
AT1G01130	1.62728	13.1386	7.9299	12.926	4.55329	7.07503	3.71168	3.07961	2.85466	3.61156	3.18694	3.97167	7.51678	6.43236	8.77619	3.95637	3.80194	6.08637	1.14598	3.31848	6.31889	3.98133	1.88654	1.91848	2.54103	8.47018	7.34808	5.82421	5.97464	4.16641	3.26332	3.6383	2.87461	3.68433	2.34757	2.79751
AT1G01140	25.0241	32.351	31.4541	26.6215	33.5095	29.087	61.2905	59.1127	54.4028	55.8432	50.9086	53.5867	30.9621	25.4355	23.3873	45.6638	46.1879	50.2946	61.8052	61.4803	54.0314	79.0535	70.1441	79.2341	29.0276	24.7215	30.196	50.8595	54.0763	45.0324	69.1408	58.347	63.9398	69.5338	65.8406	70.1376
AT1G01160	29.4386	27.563	23.9096	28.6765	27.1679	29.74	36.8094	38.7636	43.2819	42.3258	41.4542	49.7757	35.5114	27.9575	23.3285	40.3968	43.5052	41.9405	59.7591	41.3484	55.4614	47.6607	43.7916	50.0527	28.7998	22.3517	32.9267	53.1977	48.443	39.7753	50.2632	43.162	45.5814	46.3206	49.3768	50.1897
AT1G01170	28.8329	17.1408	10.2652	13.1097	27.9055	22.8148	23.4232	23.8259	35.3368	28.7253	20.2223	25.3049	20.7989	30.3067	15.5593	34.3486	32.3903	31.0228	22.5301	30.0703	27.2529	33.2273	30.2212	26.2627	23.4367	18.0623	16.6811	25.9757	29.5832	24.5737	37.7552	34.8186	31.9207	25.8521	31.054	23.935
AT1G01180	13.4915	10.2994	8.4289	18.8425	12.0995	9.34657	15.9782	13.0117	14.1094	13.2882	13.1386	12.0315	19.1755	16.2884	16.5478	18.5358	17.3366	18.9602	14.0689	24.2207	18.9096	18.5551	20.3031	22.8798	19.4467	20.8359	23.8449	14.6255	16.7656	16.2086	19.3089	17.2368	25.8953	20.6133	20.7109	24.7548
AT1G01190	0.758992	0.255336	0.821922	0.753613	0.176978	0.471417	0.865597	1.07729	0.915382	0.907037	0.583961	0.0771857	0.262947	0.705922	0.889864	0.92266	2.12795	0.873475	2.27164	0.773899	0.906844	1.49986	0.769925	0.805331	1.28395	0.846567	0.504011	0.933803	0.278668	0.87448	0.422797	0.848483	0.921778	0.937331	0.821212	0.570854
AT1G01210	28.3981	21.3289	16.6279	28.6653	32.5697	46.7622	22.972	25.3093	24.3295	21.8168	25.0827	23.5737	31.5742	20.2701	23.2289	25.7524	19.6732	27.3613	51.2759	39.0568	42.0181	28.7115	25.5532	25.9275	19.0784	18.7839	20.5244	40.331	40.4937	35.0019	44.8088	22.1487	32.1556	33.6435	33.5844	25.1197
AT1G01220	14.916	18.3087	13.8919	25.389	21.6739	25.5935	14.4166	12.4657	12.0476	11.7689	12.7128	13.2478	13.1283	16.9529	21.4716	15.9298	16.1464	14.2165	15.148	14.5238	9.54728	13.5266	12.6688	12.3028	15.8724	19.5276	13.4004	14.1452	15.9431	15.0401	10.0862	13.4648	11.0636	18.8475	11.0915	12.6604
AT1G01225	0.396897	1.2017	0.161177	0.422234	0.694098	0.369775	0.678966	0.845015	0.522194	0.203277	0.499695	0.121087	0.550009	1.3843	0.5584	0.779397	0.695476	0.685145	0	0.674487	0.35566	0.44818	0	0.280753	1.08459	0.221346	0.94882	0.799054	0.291446	1.06701	0.928586	0.190155	0.394382	0	0.286289	0
AT1G01230	2.68931	4.19464	3.17705	3.32915	3.42044	3.18887	9.61936	6.76672	7.71993	7.13731	7.90032	7.01128	5.42076	6.82165	3.0957	7.54438	10.1103	8.86283	8.006	8.30949	5.25795	9.5245	12.3294	11.7599	3.81765	8.18077	6.42905	6.72681	13.4645	11.4551	8.49822	8.43355	8.58366	8.454	10.9337	9.14151
AT1G01240	34.0588	39.5562	40.2589	36.3891	32.7685	29.974	33.8229	33.765	41.0881	45.3002	47.586	49.876	42.3327	50.5864	51.5301	41.1583	41.7214	37.0856	37.4169	39.9636	35.3095	50.3524	57.4052	47.7396	45.9015	45.4695	59.8756	29.0451	32.1664	27.6902	38.809	38.56	35.6132	46.656	47.0179	60.6686
AT1G01250	0.484309	0	0.786697	0	0.169393	0	0.690417	1.20297	1.4337	2.35644	0.914619	0.295511	0.335571	0	0	1.08691	0.848647	1.25406	0.511597	0.164607	0.43399	0.82033	0.842203	0.685171	0	0.270095	0	1.30005	0.711267	1.116	0.647484	0.696102	0.96248	1.64479	0.524011	1.09278
AT1G01260	19.9287	17.8011	22.0151	14.6213	13.2462	13.8006	13.7586	13.0051	12.0049	13.2962	10.7667	12.253	20.3685	21.5712	18.1548	12.595	15.0921	13.8399	18.7125	16.5052	19.8423	16.1233	14.4066	17.4996	19.0172	19.077	22.5733	14.7061	15.1385	16.8322	16.2819	18.9495	18.7655	19.8022	16.3577	17.5238
AT1G01290	2.3209	2.50966	3.76999	4.23266	5.91426	2.00785	3.68672	5.29426	5.77999	3.39624	3.82644	6.47378	4.59461	3.23792	2.91545	5.11567	4.29926	3.57719	5.25356	6.98674	4.01096	6.27114	3.31527	2.93166	3.49469	2.58869	2.90626	5.11755	5.47797	3.82006	5.43	3.81239	4.72219	6.14192	4.66357	3.84744
AT1G01300	16.8578	11.38	8.34192	7.79116	7.34099	8.737	15.9152	14.4991	16.3042	14.1231	14.8053	14.3052	12.9955	10.3575	9.50269	19.6056	18.3889	16.574	9.4345	14.1913	9.40391	9.95922	10.2895	8.84479	8.01917	11.8296	7.56183	17.7561	14.9202	14.5779	11.1941	15.9393	14.2734	11.3745	9.8245	12.0913
AT1G01320	69.3648	78.7189	75.9857	99.7003	94.0019	97.2333	82.8663	78.5306	66.6089	76.828	82.0785	76.9514	57.5444	58.9829	55.2447	65.821	70.5475	65.3291	69.8444	66.8718	55.4113	67.5966	66.0726	64.7356	54.6798	50.3473	51.488	76.1455	69.6583	80.4976	49.1189	58.8349	52.4891	75.5597	59.8816	57.4235
AT1G01340	1.84553	2.18653	2.21579	3.65353	3.08716	3.88738	3.93497	4.04313	3.90615	2.21921	1.34697	2.74178	4.00302	3.4703	2.54006	3.60161	3.54323	3.04734	7.20474	8.72709	7.8375	1.94808	2.09305	3.29206	3.57097	5.81743	4.73162	4.52324	4.53696	3.38983	7.29473	6.68917	8.98315	4.31061	3.47274	2.68992
AT1G01350	28.1868	33.1397	27.259	39.8785	40.3494	37.4959	26.6777	24.5406	19.9762	22.473	24.9386	23.4931	31.9128	35.7767	32.3997	23.5589	25.9686	30.3483	31.7702	34.2712	29.0339	23.9536	28.8034	28.8799	29.4941	28.8462	32.3022	23.1083	29.2331	29.3509	34.3814	35.0836	27.3344	28.7091	25.7814	25.852
AT1G01355	0	0	0	0	0	0	0.168835	0	0.584333	0.454933	0.621284	0.180662	0	0	0	0.498367	0.207529	0	0	0.402532	0	0.167171	0	0.628322	0.231171	1.32099	0	0.397394	0	0.227424	0.395841	0	0.588416	0.914136	0	1.14527
AT1G01360	1.22046	2.66878	3.63454	3.72199	6.40306	7.01186	6.9594	14.2913	8.8316	9.68871	6.74379	4.84047	4.36913	5.10805	6.29596	10.1572	11.5484	9.65626	10.3138	10.7851	10.7543	6.89077	10.7886	9.49647	3.81155	4.5376	5.99733	12.1489	7.31894	6.40586	12.1015	9.74543	6.73736	9.29457	8.80339	9.83501
AT1G01370	0.20505	0.620838	0.666155	0.261768	1.00406	0.382076	0.701552	0.145521	0.404674	0.735139	0.344212	0.250231	0.568305	1.28731	0.288488	0.230093	0.862334	0	0.216603	0	0	0.115772	0.534867	0	1.92114	0	0.326794	0.688029	0.602282	0.630002	0.411204	0.589442	0.407502	0	0	0
AT1G01380	1.79058	0	0.290856	1.21913	2.00409	2.66915	0.612623	1.52489	0.706754	0.183415	0.901737	1.09256	0.992533	0.499614	3.77879	2.81296	1.00403	1.2364	2.64805	1.21716	2.88817	1.61755	0.622756	2.78652	1.95722	0.798873	1.71222	3.36456	3.94453	3.30085	2.87264	0.343149	1.42339	0.663392	1.29158	1.61608
AT1G01390	1.56747	2.06872	1.95858	4.56648	2.78339	3.70707	4.46909	4.44964	4.20394	4.56983	4.09871	5.29712	3.50887	2.01859	1.18747	3.24721	3.80306	2.28957	5.47684	6.72088	5.9426	6.39925	5.24193	7.07915	2.63592	1.21038	2.01772	3.64121	5.48945	3.79719	3.78818	4.15928	3.11508	6.10515	5.65324	2.79834
AT1G01420	2.00733	3.37649	3.04327	3.81538	4.21254	5.36113	4.04439	3.41897	3.78548	4.11236	6.00921	6.614	2.59626	2.89382	1.9769	2.32757	3.00153	3.46517	2.40316	2.45611	3.11787	3.92895	4.0725	3.12384	1.67173	2.53747	1.70621	2.69418	2.26014	4.52275	1.16291	2.43636	2.30489	7.43698	6.37088	4.48614
AT1G01430	9.16707	10.127	15.3938	16.3416	21.3175	20.1975	16.0352	15.3852	15.6467	20.874	18.7157	21.618	10.9009	11.5794	19.4331	18.6271	15.3687	15.7178	12.1699	13.3891	11.1008	17.4857	16.0491	19.9793	11.3163	12.9883	15.3995	16.3773	18.3751	17.7935	14.0774	16.3809	16.1664	15.8342	18.3181	21.0836
AT1G01440	6.41094	7.11723	7.36399	8.57395	9.16141	6.39948	12.116	12.2843	8.61555	10.6478	10.7618	11.0088	10.9782	11.6272	7.08686	9.50621	11.4264	8.85352	17.2206	16.062	13.1311	11.9965	10.3522	10.2359	12.6565	10.726	7.95489	11.8005	11.4328	13.7176	14.0196	16.4106	17.2302	13.1201	13.939	12.0447
AT1G01448	6.88691	3.47529	2.73013	2.51196	3.44112	3.20815	3.31934	3.60746	3.45183	4.36706	3.71599	3.95205	3.63569	2.68797	3.63348	3.496	3.04569	3.67979	2.42498	4.79291	5.06934	3.61064	3.7782	3.94367	2.49648	2.37762	2.02531	2.91607	3.91326	3.27469	3.50753	2.5925	3.42163	4.91069	3.72574	4.96838
AT1G01470	8.11401	12.7071	12.7257	27.7414	27.0097	34.9303	61.9039	66.3207	69.2069	95.1517	85.3645	79.0441	21.3251	20.8835	16.1395	104.55	122.569	98.0478	70.9339	82.5435	74.4648	109.475	109.718	96.3857	25.7773	18.4125	22.5187	89.0005	89.3731	94.346	149.625	130.565	120.846	124.047	115.845	117.425
AT1G01490	147.507	205.994	171.571	255.746	252.053	186.589	181.532	173.278	186.168	231.55	232.706	227.295	230.475	198.501	249.918	163.763	160.15	191.051	237.314	194.028	231.59	239.427	260.751	293.069	205.86	189.002	281.576	190.967	196.299	176.038	205.238	164.705	182.97	251.85	284.904	288.314
AT1G01500	17.6818	17.7047	21.1455	18.6624	16.3619	15.5655	20.1653	21.1447	15.9366	21.5347	18.2298	18.9442	18.6183	17.4814	21.7426	17.5759	18.3461	20.7894	19.5604	23.7548	21.3341	19.4948	17.6742	19.4999	19.1316	21.4301	14.2009	17.7522	20.856	20.5326	15.6353	15.6087	19.3682	26.2209	19.6836	19.0283
AT1G01510	12.0819	8.8594	9.96604	6.82823	8.31952	7.91456	8.12737	11.5217	9.43826	10.007	9.11083	9.09981	9.94099	10.3373	7.90149	8.63226	11.0486	9.8579	10.0705	10.3301	6.25912	8.36698	9.27401	8.27928	8.47501	7.47493	8.27374	10.5783	8.73324	9.64268	8.01317	9.6776	5.69002	9.5586	8.23829	9.79697
AT1G01520	0.706284	0	0.573633	0.100183	1.64688	0	0	1.00248	0	0.361735	0.592809	0.287302	0	0	0	1.58508	0.825073	0	1.24346	0.160035	0.632902	1.46216	0.204702	0.999207	0	0.787777	0	0.315984	0.172877	0	1.259	0	1.55957	0.290746	0	1.97307
AT1G01540	34.6687	44.7944	35.5497	60.4469	55.5139	58.406	54.3503	51.6026	50.3225	35.8789	38.4548	46.5508	40.0357	43.0165	51.7254	58.813	55.3374	56.4043	39.8629	45.0472	35.7403	32.6812	41.9704	35.664	39.2046	42.6612	32.4343	47.6978	51.4408	54.3582	43.1363	39.4913	39.8348	41.9306	33.6379	40.2828
AT1G01550	27.3997	27.653	27.658	30.9254	34.135	34.4011	46.0538	43.4274	41.7144	40.0948	42.5454	43.866	31.0989	32.6739	25.9747	32.4296	33.837	42.9067	52.3739	51.0862	43.7275	50.0933	53.0928	46.2391	33.9225	33.6172	33.3745	34.4984	34.587	36.1788	45.0913	42.5073	41.4008	48.1784	57.3152	52.1506
AT1G01560	3.09278	1.80079	1.6424	1.11361	0.998528	2.54896	3.32369	1.85722	3.05186	1.15755	0.798732	1.74196	1.81326	0.995722	2.09196	1.53503	0.750382	1.64275	9.2985	5.49845	7.35499	1.14175	0.930856	0.841438	1.30023	0.663392	2.36974	2.15534	2.00902	2.10148	5.80463	4.10334	7.80115	2.1301	3.26052	1.22698
AT1G01570	0.141552	0.14286	0.574831	0.12047	0	0.263758	0.24215	0.100457	0.279357	0.652482	0.297023	0.259112	0.882712	0.789926	0.199151	1.19129	0.992155	0.488708	0	0.865991	0.126845	0.0799208	0.738466	0.200259	0.221036	1.26308	1.35357	0.664951	0.415772	0.543634	1.04084	0.271272	0.468849	0	0.408415	0
AT1G01610	12.2747	12.72	10.6814	14.8305	19.5496	21.2382	16.6861	14.3112	13.2659	14.9309	18.5815	16.7849	17.01	14.1432	11.4873	51.7133	48.7021	44.9327	12.9663	15.8683	14.6331	14.5414	13.8174	13.6443	17.9693	20.0476	16.2439	29.125	27.9257	35.1036	18.3151	24.5736	20.1104	16.8507	15.9688	17.8048
AT1G01620	157.534	142.824	152.45	156.903	134.675	152.854	229.94	243.023	220.565	226.599	215.369	223.748	179.838	207.303	157.53	325.625	373.109	333.419	177.909	199.371	180.185	180.962	215.94	182.937	204.103	250.47	199.267	237.84	252.598	295.161	270.072	268.074	264.034	292.688	207.073	213.543
AT1G01630	43.2859	32.5939	39.8253	38.5661	54.0537	61.4371	50.6191	47.3989	49.7207	48.9289	44.4917	41.062	37.9588	35.2662	42.2252	55.972	65.8939	50.7879	36.2583	46.5497	48.6372	40.0005	36.3135	30.1407	44.7532	39.2278	31.9329	53.785	55.9967	50.3918	40.9158	38.3985	37.8591	40.9278	32.9304	31.2845
AT1G01640	0.613913	0	0	0.783723	0	0.381307	1.98373	0.871369	0.40386	1.67694	0.687038	1.3735	0.425371	0	0.287908	0.459259	0.717166	0.176628	0.216168	0.834627	0.366752	1.96417	1.06758	0.289509	0.319546	0	0.326137	0.549316	0.751338	0.785918	0.410377	0.588256	1.76229	1.64269	1.91892	1.31925
AT1G01650	7.87984	4.99355	4.98596	8.57781	6.47356	6.57309	10.0316	11.5095	11.814	9.90176	9.11324	10.846	7.11047	4.53794	5.41422	11.8753	11.1746	9.64835	10.3564	10.1522	10.0991	11.3294	11.7908	11.4072	7.58303	4.49672	6.79026	12.2977	10.5633	11.894	10.4735	8.86747	10.0757	11.655	13.02	10.6915
AT1G01660	16.5635	12.9885	12.7752	19.4717	19.7556	15.3207	13.7258	14.0382	14.8942	13.6709	17.453	16.505	16.7608	21.5288	23.555	17.1824	15.3681	15.4278	17.4968	14.1753	17.8325	18.0309	15.6451	18.207	13.3973	14.4874	18.0417	12.475	11.9003	9.24446	16.9666	14.6153	15.314	16.2613	17.5346	14.4423
AT1G01670	12.1094	10.1845	13.2306	16.3178	20.9754	16.7886	13.8103	12.7885	13.7511	11.5919	9.92188	11.523	13.4847	15.5868	20.3835	11.1619	8.99289	8.58556	16.7511	13.7192	19.7648	12.3718	13.2866	13.7665	15.9827	15.2754	16.1975	10.2548	12.2796	10.0765	14.4548	13.3991	14.6111	13.0854	14.5579	11.9888
AT1G01680	0	0	0.855991	1.34546	0.294902	0.785533	0.721181	0.747962	1.80265	0.971624	0.442303	1.02893	0.146052	0.294073	0.889679	2.24704	3.25036	2.91098	2.4493	1.43285	2.8333	1.90419	0.916387	0.745523	0.822873	0.470217	1.67969	3.39494	2.32175	1.78098	2.25445	1.21187	0.837806	1.69205	1.21636	3.80491
AT1G01690	1.08197	0.48532	1.26932	1.89281	1.42963	0.560017	2.05656	1.10912	1.02811	0.431003	1.16039	0.733537	0.666382	0.922455	1.94508	1.55136	1.26394	1.03764	1.77789	1.71612	3.12411	1.6969	0.940759	0.510233	0.657034	1.87726	1.05378	0.806767	1.85383	1.66213	1.84831	1.38233	1.75203	1.33619	1.82103	0.620016
AT1G01695	0	0	0.253773	0.132961	0	1.01887	0.267258	0	0.102774	0.0800151	0	0.0953261	0	0.435915	0.2198	0.175309	0.109503	0.134845	0	0.212396	0.41999	0.176415	0	0.110511	0	0.174255	0	0	0.458882	0	0	0.898197	0.103492	0.482344	0.450763	0.805735
AT1G01700	2.37172	3.09766	1.01979	2.0185	0.487964	0.649896	0.318217	0.29703	0.734223	0.357269	0.702588	0.851266	0.966665	2.14101	1.76654	0.704481	1.36901	0.120417	0	0.758683	0	0.236309	0	0.888184	1.19819	0.778052	1.66759	0.468124	0.922013	1.07161	1.21237	0	0.184838	0.172294	0.402533	0.359762
AT1G01710	6.61164	3.21281	3.7125	7.36367	6.39506	8.44125	9.30899	9.61606	8.64517	8.82099	9.86556	9.5626	5.20323	6.43404	6.48843	11.8156	12.6439	13.8088	9.13976	10.2648	10.0208	11.245	12.846	10.4508	6.56416	6.55512	6.17919	11.5032	11.5081	10.4077	12.0039	11.1846	11.1929	9.87883	12.8353	10.6822
AT1G01720	8.19204	7.3318	6.40237	7.30085	6.91989	5.32816	18.8616	21.9387	20.8446	12.6662	12.649	11.5061	14.7794	10.6741	10.0033	18.8186	15.059	19.0777	32.002	32.6762	30.8871	19.0247	20.8311	21.5391	13.3954	14.1369	14.6571	18.4634	15.5495	15.6715	15.6016	15.8474	19.1472	15.748	12.7101	12.5553
AT1G01725	0	0.90636	1.09408	0	1.25643	1.25503	0.256049	0.956005	0.886173	0	0.75377	1.6439	0.311125	1.2529	1.26349	1.25967	1.25892	1.1627	1.42298	2.74708	0.804749	0.760571	6.24681	1.27052	1.75292	2.50419	0	0.602671	2.30808	0.344902	1.50079	0.430262	2.97455	2.21814	1.29557	0.578956
AT1G01730	6.03524	6.09104	2.54164	4.75593	3.75271	6.45583	7.77515	10.7871	8.08755	7.55589	6.66031	7.50143	5.57564	4.83363	2.67311	12.2905	7.36364	8.68196	7.55589	8.35697	11.0167	6.56264	6.99677	9.48698	5.7592	2.99182	4.2749	7.35027	9.84831	7.55448	9.86167	6.63975	9.6248	6.90123	11.7701	7.34924
AT1G01740	0.482014	1.21618	0.88084	1.02557	0.674361	2.91899	1.09943	1.62487	1.34763	1.35779	1.87114	2.42641	0.584466	0.420291	0.762921	2.43397	1.01355	2.70425	1.27293	2.21166	1.2958	2.44933	2.09553	2.13101	0.470422	1.7473	0.288075	0.727811	1.76974	1.11071	2.81932	2.07841	2.47462	1.86022	1.91227	2.01983
AT1G01760	0.155038	1.87766	0.629597	1.7813	1.40989	0.866661	2.38699	4.18106	2.95774	1.5881	1.36635	1.98659	1.18166	0.540741	1.41781	2.00068	1.63002	2.00726	1.14641	1.37005	1.80609	1.66317	2.02206	1.53537	1.45257	0.691707	0.494177	2.18491	1.36615	1.30994	1.45092	0.742792	2.25948	1.91467	1.00649	1.39929
AT1G01770	10.248	7.73533	6.08508	5.35032	8.13259	8.18374	7.95528	8.2507	8.1579	8.90952	8.16781	9.82617	10.2035	9.07089	8.60237	9.61518	8.87306	9.73728	10.2796	10.7712	10.9582	9.33551	10.9322	9.38121	6.65649	8.54882	6.17617	8.0909	9.16938	7.60697	10.5922	7.50918	6.95985	11.9647	11.7403	9.43805
AT1G01780	1.73299	6.12155	2.46314	1.10617	2.42454	1.41275	2.71755	4.15083	3.42012	4.65979	3.6364	3.70097	3.90248	4.83546	2.59055	4.2539	3.18853	3.36553	3.8901	6.03734	4.46469	6.11534	3.76704	6.74225	4.56655	1.69133	2.5893	3.77969	3.65859	3.82698	5.06816	4.77412	5.02253	8.42699	5.78143	6.1447
AT1G01790	11.9684	12.923	14.1775	18.1478	18.2067	21.4245	20.027	21.7351	17.9471	20.7717	19.1917	18.9425	15.1731	14.2911	11.1031	20.409	22.7852	22.6904	17.9427	19.4331	15.455	16.4656	16.2685	14.64	13.9146	18.0711	15.0762	21.3947	22.5277	23.2434	15.5466	17.1772	16.9646	18.9759	16.2104	15.9368
AT1G01800	5.92816	8.22658	11.435	12.9285	12.959	15.0158	14.3667	11.4381	11.2119	9.1086	8.70749	11.0776	11.1674	8.65816	10.4255	14.5516	11.946	14.8705	16.0468	18.6375	13.9446	13.3883	8.53709	10.2214	10.1248	8.67847	8.70976	15.6645	11.699	10.9568	12.5074	11.8933	9.5722	10.5241	9.35394	13.2567
AT1G01810	0	0.642537	0.258539	0	0.445353	0.593145	1.08911	0.677731	0.209409	0	0.400772	0.77693	0	0.222051	0	0.714403	0.446237	0.274755	0.672522	0.43277	0.570503	1.43782	1.10712	0.67552	1.24268	0	0	0.640869	1.16875	0.244508	0.638364	0.915064	2.10872	0.393121	0.918455	1.02608
AT1G01820	25.4262	18.8052	25.2223	23.7043	20.366	24.0504	25.4558	27.8245	25.2813	28.8283	25.088	34.1078	21.5175	28.5676	22.665	27.4425	31.97	26.8043	31.7795	29.6858	25.0455	39.8893	42.1905	32.951	24.0949	29.4424	23.1999	26.0506	29.3601	31.0096	27.6354	32.1748	30.9867	43.5054	38.9209	42.4182
AT1G01830	10.1624	14.0822	14.8699	34.6643	31.8206	23.6699	23.9155	19.6902	20.109	23.8349	20.3765	19.193	22.4654	20.8729	23.2053	38.6453	40.0809	41.0031	20.618	22.8622	19.8032	19.9	19.5657	18.4849	26.2592	33.1054	27.3149	25.2767	29.7903	28.8072	16.4977	24.4988	17.5246	21.7638	21.5838	21.8902
AT1G01840	2.96949	2.7472	5.02452	5.26508	4.32756	5.30259	1.9755	2.80986	2.11625	3.29522	3.01164	2.86883	4.45795	1.55354	3.65559	3.47098	3.12203	3.41739	2.614	2.35496	1.77397	3.6326	3.44258	2.97574	1.93205	1.65606	0.788759	2.15884	2.90737	3.42132	3.30831	6.16499	0.491778	3.36162	3.03442	2.87153
AT1G01860	2.71213	1.97687	2.32513	2.30821	4.11061	4.21133	2.66347	3.42179	2.87448	3.47266	3.35135	2.11454	1.7748	2.7327	4.23971	3.71966	2.64023	3.77147	2.54661	3.37993	4.32061	4.93413	5.5024	1.70531	3.76449	2.18477	3.2418	2.52787	4.64694	2.89334	2.31655	1.58814	2.29569	3.07028	4.78209	4.85679
AT1G01880	0.713361	0.514255	0.413844	0.346925	0.427726	1.13934	0.639223	0.216969	0.335201	0.99169	0.641517	0.310908	0.353055	1.49283	0.645196	0.285887	1.00001	0.791641	0	0.346367	0.639244	0.63292	0.62026	0.792958	0.795663	1.47767	0.487245	0.95745	1.19732	0.861045	1.02183	0.585898	0.47256	0.503416	0.51456	0.459887
AT1G01900	1.73643	2.50354	0.268628	0.562978	0.578415	0.539256	0.471504	0.880224	0.163186	0.338796	0.312309	0.252265	1.48961	0.57679	0.407167	1.15982	0.63752	0.856431	0.436729	0.393451	0.296383	0.700281	0.215686	0.233961	1.16206	1.47564	0.922464	0.388429	1.27508	0.889173	0.663276	0.237694	0.547753	0	0.178931	0.159919
AT1G01910	11.3213	10.0448	8.7908	10.7999	10.0082	10.6635	14.9687	13.332	11.2942	11.0233	10.2855	11.2348	12.844	11.5422	9.53934	11.2381	11.3361	10.6307	15.2446	13.7001	13.4895	14.1187	13.738	9.24038	13.2103	9.85228	12.1939	14.7776	12.8811	11.4672	11.3933	10.9673	10.2194	13.29	12.1148	12.191
AT1G01920	11.707	9.91639	6.70673	12.8992	13.3808	13.2443	8.46381	7.93739	7.97647	6.69191	5.264	5.67636	6.80798	9.4788	9.77954	11.2015	8.93826	8.02959	7.50833	9.16589	8.24268	6.19674	6.36197	7.02423	6.93691	8.86068	7.74634	8.83845	11.5133	9.55427	11.3193	8.91412	10.0403	10.3916	6.33338	8.49065
AT1G01930	6.30886	6.57258	5.2066	7.491	5.69445	5.78294	5.86042	5.63273	7.56417	6.51449	5.9358	6.70554	6.06344	5.67846	8.30337	5.13824	5.70576	6.14797	8.38415	6.08692	7.20349	8.44542	6.63567	5.4704	6.03797	7.15029	6.24359	6.07751	6.12707	5.23667	6.1898	6.14269	5.99925	8.73373	7.11964	7.67514
AT1G01940	5.25107	4.46284	3.81591	6.35071	4.25324	4.37726	7.09178	6.47252	6.36335	5.80349	4.29142	6.40809	4.97885	2.699	3.6939	5.73731	6.39252	3.57816	4.08721	6.95107	3.71486	5.30539	6.48817	3.90994	2.1578	6.78174	5.50578	4.63672	4.66769	4.45795	5.72706	7.15018	9.52018	8.87408	2.79093	6.77048
AT1G01950	3.25935	3.08808	2.97134	4.55717	5.72325	4.09014	4.21023	5.23989	5.33848	3.81561	4.04769	3.44988	4.37844	5.52157	4.25808	5.22486	4.94202	3.96149	5.34015	6.19456	6.25865	5.22028	5.43659	5.2228	3.06411	3.858	2.86228	5.08881	5.37288	5.26251	4.40196	4.52535	4.67077	4.43592	5.32579	3.68786
AT1G01960	9.62449	9.60139	9.4103	10.2704	10.1247	10.8636	16.1689	16.0513	13.2716	15.6412	15.1932	14.0942	10.2595	9.96719	6.58813	11.7761	13.6994	11.4064	15.0937	14.2925	10.4489	14.4002	14.9987	14.6897	11.7919	10.5285	10.7077	14.0852	12.9659	14.4725	12.7187	13.0176	13.7077	16.5489	15.1663	15.6071
AT1G01970	34.539	34.7338	30.5567	36.8488	25.7141	34.3623	19.2027	18.1212	22.4779	20.2168	21.6906	23.7842	32.1366	34.7627	19.3506	23.6003	24.1224	24.5945	23.9759	19.6211	18.4597	20.3366	23.4887	17.1895	26.1962	34.3966	33.0274	27.8142	28.9855	30.6038	22.2634	16.9023	21.5726	26.1259	22.6892	23.4593
AT1G01990	34.5935	27.5815	34.137	35.2561	30.7327	37.5474	32.7455	42.104	26.6259	39.8647	45.8036	34.9336	38.1112	35.5933	39.0577	39.9829	36.9767	42.6978	49.8807	37.3893	43.089	46.9736	49.0283	51.2654	32.8162	29.7105	36.8011	39.3497	39.5007	38.263	45.902	42.4291	43.4262	41.8674	50.0306	52.1857
AT1G02000	7.42372	7.26182	8.99776	9.13694	8.5486	6.81001	9.76895	10.2938	8.26465	10.6461	9.63406	9.12914	9.10054	12.1097	8.35562	12.4315	13.7689	12.6181	13.7537	13.3534	12.9978	10.7688	10.9236	12.6839	10.7897	10.7007	11.9224	10.807	10.9026	12.8958	13.8186	11.9287	13.9211	14.2457	10.7921	13.106
AT1G02010	0.826869	2.7539	2.01471	2.70933	3.41265	3.08146	3.96063	3.57958	2.99174	3.00681	3.366	3.12809	1.71878	2.4802	4.188	2.92274	2.31825	2.06971	1.74692	2.3045	3.03793	2.61438	4.60131	2.92451	1.93676	1.75232	1.64726	3.05194	3.58236	2.09591	3.04001	2.5354	4.49157	3.21664	1.96824	2.87854
AT1G02020	15.6067	10.0313	11.4009	9.98031	9.51447	13.078	14.9151	17.8822	16.8627	19.0229	15.9898	18.2474	15.1633	12.2246	14.8426	24.7526	18.2723	21.598	15.7492	20.6249	20.3136	21.0199	20.3168	21.4009	15.5887	13.9065	11.7416	17.8457	14.9814	20.024	19.4079	20.3848	20.215	15.7743	20.2507	25.0126
AT1G02030	0	0.317787	0.255737	0	0.513948	0.0977863	0.179551	0.446925	0	0.0537563	0.132143	0.0640426	0.290897	0.0732149	0.295336	0.117777	0.882803	1.08711	0.886979	0.285387	0.564321	0.533341	0.273781	0.890934	0.163895	0.468276	0.250913	0.140872	0.385361	0.161239	0.0701608	0.100572	0.347645	0.842534	0.832794	0.47365
AT1G02050	6.20152	6.72827	6.29597	5.60779	4.88038	4.18886	3.44787	4.18106	4.99756	3.81145	5.8558	4.54078	4.40437	5.29926	6.32563	4.69726	7.1721	6.9585	8.67999	6.42871	7.08541	7.09035	9.16667	5.81246	5.81028	5.53366	6.30076	6.76282	7.74153	5.23977	8.7055	4.30819	6.98385	8.23308	9.1702	9.39523
AT1G02060	3.36369	0.565798	0.910646	1.43137	0.849689	1.56692	0.639357	1.45882	0.921995	1.14851	1.01951	1.36828	2.13643	2.02049	0.854465	1.52028	1.70275	1.2097	1.1844	1.8419	1.00474	1.21335	1.46235	1.91672	2.11558	1.14638	1.41466	1.06596	1.71527	1.57891	1.24916	1.25343	2.53773	2.88476	2.35889	2.52991
AT1G02074	4.15122	0	0	0	0	0	0	0	0	0	0	0	0	0	0	0	0	0	0	0	0	0	0	0	0	0	0	0	0	0	0	0	0	0	0	0
AT1G02080	22.0724	24.7727	23.9534	29.7564	29.6203	27.2768	23.3482	22.0561	19.3662	20.2411	23.671	21.1615	26.8057	21.9793	21.2952	21.1328	20.8413	23.7618	26.5819	23.6298	21.9714	26.3056	22.4877	24.2472	25.6294	23.2997	28.986	23.671	22.782	22.0959	19.6607	23.9578	21.6742	20.2531	24.706	24.5767
AT1G02090	24.522	36.3806	21.7089	40.6441	37.6524	34.0409	29.2946	30.8031	30.6502	24.7419	27.8888	27.98	32.8774	36.0071	42.6079	25.453	28.7036	30.0551	33.6747	31.3378	32.5218	27.8981	30.9163	31.9168	30.729	32.6849	33.8054	36.9444	34.0328	34.6573	28.0303	28.9015	32.6512	29.9053	29.7161	27.4281
AT1G02100	11.3399	11.7309	11.5126	17.4925	16.46	12.4139	19.3182	19.5158	19.3025	16.0444	15.2288	23.0931	14.2413	23.1375	17.3503	18.1329	22.0565	18.4744	21.5619	25.7269	25.5313	22.6491	22.5546	22.8613	21.1384	20.2374	17.2821	16.647	19.5685	15.1341	21.6986	20.7812	16.1509	27.8338	23.0054	27.5974
AT1G02110	26.8107	29.3652	30.8423	20.4612	24.4119	22.276	22.7068	25.3903	23.9983	20.5748	22.3556	20.7036	25.7638	25.5084	28.6922	29.148	27.7875	25.4172	13.2785	20.854	20.2441	21.7384	23.3116	21.3901	26.4919	26.9628	21.0143	24.7762	23.6249	22.6866	22.7403	22.2368	23.1761	22.5802	25.6163	25.6147
AT1G02120	72.3373	85.7977	75.7405	100.02	81.8132	82.5625	79.2069	80.0032	79.4467	73.3585	75.8075	79.2849	76.8243	87.3338	110.471	79.3794	83.059	74.0874	95.1352	83.2141	91.5996	80.0549	78.1278	89.9469	79.3267	82.8675	89.9953	84.2956	79.0717	75.8249	96.5026	86.5932	90.1045	93.8518	85.1797	92.006
AT1G02130	11.3559	10.4555	11.1648	11.7841	11.9853	15.777	13.6325	11.8766	11.5333	20.2033	16.3037	20.6655	13.9421	14.731	11.9125	14.3077	15.7793	18.0555	17.8883	18.4179	14.8177	18.6723	12.8186	15.6428	15.5548	13.555	8.57283	17.5144	15.6534	16.986	19.3104	18.8991	12.0098	16.4845	17.5321	12.073
AT1G02140	41.7185	55.18	77.4471	69.3566	71.5982	73.8726	75.7998	63.0756	77.7304	71.665	69.2703	74.7849	60.8644	63.9862	67.0792	75.7447	81.7295	88.567	74.1783	66.4048	67.5697	70.2244	74.3499	80.8327	58.6703	86.1277	53.4794	81.7291	76.4906	82.9965	81.2365	98.8199	80.505	69.2813	58.3155	73.0004
AT1G02145	8.37709	5.47759	3.92892	7.22989	5.69491	5.60615	7.46803	6.94989	6.05415	5.6199	5.00105	6.98324	6.13137	6.50194	6.14192	9.99595	7.77368	7.73968	6.97956	7.13806	4.01768	7.52762	6.46308	7.42798	6.0799	6.44844	6.29932	7.28449	9.70359	8.79079	7.25602	5.08752	5.78381	8.59691	6.21276	5.32444
AT1G02150	12.5667	15.0475	16.1747	12.0547	13.0371	11.0134	12.0848	11.4881	10.5088	11.7816	11.3968	10.7869	13.2823	13.4462	12.7358	11.7711	12.4658	11.0305	7.08736	10.5693	11.1656	10.8232	12.9638	11.0739	12.306	13.6603	11.7112	10.2915	10.7137	12.5156	12.4581	9.79646	10.2295	11.0477	10.7546	12.8387
AT1G02160	47.7134	38.3788	35.2557	57.7053	56.2134	45.7898	58.0973	65.4315	58.7641	66.1458	47.1236	62.1667	45.2399	43.7933	59.5578	66.02	58.0851	58.8325	50.7807	70.4762	70.4028	63.3983	72.0552	68.0095	37.813	46.0162	37.1635	59.4651	67.9655	62.0002	82.4942	51.9069	47.2922	61.1397	61.8463	47.8741
AT1G02170	17.9658	16.9027	18.5486	14.8366	22.153	19.4333	27.1743	28.6336	32.151	22.5359	20.8939	23.225	31.2262	26.5513	27.954	32.3756	30.8409	26.1513	33.1313	42.0191	49.7984	28.7975	23.9612	25.6324	38.396	30.9073	31.3018	26.4632	31.9751	31.3416	45.4935	43.0375	41.0495	30.7425	27.1262	33.2741
AT1G02180	1.77264	2.01265	0.719853	1.7915	1.705	2.68369	0.379052	0.629005	0.58306	0.567427	1.02289	0.946407	1.68882	1.70021	1.0911	1.8648	2.48493	2.29501	0.234064	0.150621	0.198557	0.500419	0.192661	0	0.346001	1.23573	1.76569	2.67657	1.62708	1.19138	1.03682	0.424638	1.02748	1.09457	0.159829	0.714234
AT1G02205	6.20774	3.6046	3.03891	6.58593	7.91162	8.79414	1.01831	1.93119	1.45448	2.78742	2.49812	2.17927	17.0872	18.5668	16.3908	60.2119	58.8887	56.1496	2.51521	2.94806	1.75265	3.98505	5.98908	7.57927	16.0673	12.4253	13.0106	25.9086	24.7278	28.5439	4.09279	4.15566	3.77427	3.09805	3.49633	3.2893
AT1G02220	2.85646	1.36557	4.27363	3.71054	2.94466	2.24106	2.48611	2.13388	2.37361	2.77196	2.46062	2.10986	4.68757	6.81661	6.55697	2.78356	4.10963	6.61788	6.35242	4.70097	5.11935	4.75343	3.92157	6.16806	3.52138	3.52142	5.51082	3.73295	3.53268	3.23336	5.02482	3.16925	4.08325	4.17746	2.38574	2.71377
AT1G02230	0.188168	0.189908	0.611309	0.640576	0.263257	0	1.18029	2.27018	2.5995	0.28912	0.315872	0.344444	0	0.131258	0.529473	0.105574	0.263779	0.162413	1.59016	2.30237	1.34894	0.106241	0.654441	0.665522	0.587657	0.419759	0	0.505106	0.967218	0.289067	1.13205	0.90152	1.49581	0.929527	0.542917	0.48523
AT1G02260	4.64449	4.87876	4.38805	4.59814	5.17178	4.94527	6.21568	6.72678	6.73426	5.67988	5.17119	5.66786	5.6481	3.10757	2.80046	8.18984	8.23812	6.62677	9.61211	9.14927	10.3624	8.45559	6.92286	7.64352	3.33022	3.38311	3.54997	6.55173	6.6122	6.18846	8.99719	8.44665	6.8441	8.83781	7.52076	11.6101
AT1G02270	9.39766	10.3581	10.2438	7.99805	8.13087	9.56189	9.80098	9.21426	10.4121	13.8695	11.9355	13.5055	12.766	11.6445	10.0902	10.2679	11.1805	7.79118	12.4089	10.5068	10.0833	12.1479	13.2244	11.3709	7.24078	13.1025	11.7257	8.79607	10.9868	11.2075	11.82	12.9149	10.8945	10.9186	9.18692	12.1169
AT1G02280	19.2321	23.9564	19.138	11.6492	12.1201	14.0437	8.20031	8.97618	14.3614	7.2766	9.3072	11.2063	20.7688	22.1175	22.3045	14.3873	11.537	9.57102	10.9815	8.1266	12.8866	10.5651	10.5455	11.0304	17.7212	17.1996	13.5305	12.0924	14.2496	12.643	14.3616	10.9574	9.06732	7.59605	11.8728	10.4996
AT1G02290	0.240012	0.726692	0.292401	1.532	1.84683	1.67708	1.50547	0.766496	1.7368	1.22926	1.35979	1.5377	0.249451	0.502267	0.590932	1.00996	1.2617	0.828642	1.64798	1.22363	0.430149	1.35512	1.6695	1.35821	1.12435	0.401557	0.860655	0.885873	1.49807	1.56701	1.52416	0.574952	0.556478	2.22305	1.03875	1.39257
AT1G02300	22.8774	17.5676	17.7728	14.25	16.2352	18.0706	22.0258	21.2947	22.7928	24.7076	24.7675	26.502	23.4325	25.0939	30.204	23.253	21.8449	17.3136	17.8621	19.1572	19.1635	24.055	32.1438	26.5022	20.7093	30.1397	17.8339	16.1314	24.7117	19.6096	23.3822	14.1376	19.4379	26.8197	22.2417	25.9702
AT1G02305	22.1192	26.2632	24.188	40.0492	38.2272	37.444	42.0433	41.6552	45.5551	40.3539	49.1437	50.8984	27.4467	34.4894	31.1198	44.7744	50.9695	43.2994	43.2185	38.916	37.5693	52.9745	51.035	48.8823	35.5555	42.7315	27.0726	44.5315	40.5528	47.5273	39.1389	49.3159	30.9334	64.9883	47.4478	53.3108
AT1G02310	0	0	0	0	0	0	0	0	0	0	0	0	0	0	0	0.246315	0	0	0	0	0.131134	0.413116	0.508957	1.24218	0	0	0	0	0	0	0	0.140222	0	0.0903614	0	0
AT1G02330	39.4131	34.3444	26.2331	34.4432	35.3708	28.6593	26.7501	20.1936	24.0305	25.3064	24.7702	22.4063	35.1683	33.2598	34.4877	24.2706	26.4123	25.0575	34.5255	30.0587	35.4904	24.4238	24.2392	22.5757	33.4741	36.0263	26.9639	25.2883	27.3885	25.5478	31.3583	30.5811	28.5287	29.9166	17.751	27.6397
AT1G02335	3.42276	4.19464	5.75839	1.87265	4.27555	5.01108	2.92763	4.33764	1.92998	3.25561	1.53902	2.38682	6.26775	6.48057	4.81553	6.17268	7.02581	4.85345	2.32432	4.8195	3.5053	1.93251	2.33833	4.15055	3.05412	5.72654	4.48085	5.57833	6.28343	3.75578	6.53709	4.6853	2.75325	1.50964	1.0581	0.630449
AT1G02340	2.43507	0.163839	1.97773	0.483564	1.47627	0.907469	3.33251	5.41482	2.02908	7.06726	4.90522	4.16026	2.02467	2.15157	1.94137	1.82164	2.2757	1.82154	1.54336	4.08299	2.61849	5.86605	2.68188	4.13399	2.4082	2.89711	2.58723	0.544713	2.02651	1.24693	2.38737	2.79996	2.79603	4.6111	5.50358	3.87226
AT1G02350	1.9235	1.94128	0.781118	0.204629	1.34553	0.448014	0.822624	1.70634	3.16341	2.95545	1.00904	2.64073	0	0	0.676549	1.88861	0.674102	0.415055	0.507968	1.6344	1.29274	0.543008	0.418115	2.04093	1.12634	0	0.383192	0.645414	0.353111	0	0	0.460777	2.86696	1.48466	2.42804	0.620016
AT1G02360	31.1855	16.0415	23.5309	5.13697	5.06671	7.68536	7.68677	9.28109	9.13258	5.15231	5.99493	3.92845	29.4147	26.3852	18.5408	9.70804	10.2946	10.4195	13.3896	11.2148	14.9643	2.83992	5.59803	4.41193	16.8083	26.9294	18.4375	7.96617	9.15994	9.89059	8.33851	9.44661	8.13015	2.73319	2.46716	2.72384
AT1G02370	1.85128	1.63485	2.34935	2.60954	3.15661	3.12616	2.24326	1.97074	2.3596	1.30373	0.534135	1.9768	1.3629	3.06703	0.89533	2.98623	2.51408	1.8975	1.71114	2.98877	1.76262	1.56787	2.01209	2.86462	0.813043	0.90339	1.10642	2.79532	1.8692	3.02172	1.46954	3.43696	2.37609	4.07243	2.92111	3.72962
AT1G02380	0.362908	0.915658	0.589496	1.00379	1.14238	0.676217	1.13817	1.80285	1.55179	0.836411	0.989954	0.553588	1.00581	2.15177	0.382935	2.34157	1.65338	1.56618	0.383355	0.986761	1.30081	1.94655	1.57772	1.66861	0.425016	1.01195	0.433782	1.21771	1.99865	0.836256	1.57683	1.7387	2.04345	1.23249	1.70152	0.233958
AT1G02390	2.27147	3.20945	3.41297	4.01134	3.25734	3.91505	11.6573	8.94673	7.99436	10.2958	7.81674	10.8799	5.66592	4.11965	3.51533	5.09775	7.08485	4.60732	13.6769	12.7384	11.0933	8.65675	8.88757	7.15011	3.19225	3.67366	3.5296	5.56386	6.42166	4.88524	6.37722	7.61787	7.67404	7.29349	5.16112	3.95377
AT1G02400	2.88632	0.919897	0.863663	0.452506	2.01905	0.424593	0.866243	1.07809	1.19921	0.155608	0.191257	0.46346	2.52618	3.70886	1.92354	1.10802	2.98135	2.62238	2.72801	2.78812	2.85869	2.40156	1.18877	1.39695	1.18607	1.18608	0.605265	1.01945	1.78481	2.10032	4.77271	2.62013	3.72341	1.31324	1.31492	1.46901
AT1G02405	2.70184	3.50591	1.88091	0.328493	0.810001	2.87681	2.42104	1.36961	1.01565	0.593053	0.80991	4.47472	3.74413	4.57711	4.34429	4.33116	1.62322	1.33259	3.26179	2.88609	6.57161	2.39717	2.01362	1.63817	2.10949	2.15256	6.15142	3.10827	2.26742	2.37177	4.9022	3.69846	4.091	1.19167	1.94889	4.72777
AT1G02410	8.47541	6.98267	5.90023	6.0355	5.20279	6.28476	8.18637	6.99688	7.62365	6.20117	7.40406	6.33237	4.91371	7.72193	9.12564	5.82275	6.30423	5.67313	7.12581	8.34793	7.28483	7.22671	3.45905	5.99524	8.91305	7.13823	7.58074	5.57163	10.542	8.50288	8.9029	8.94989	7.7915	6.62189	4.99059	5.46389
AT1G02420	8.68213	5.42434	5.26064	7.38909	8.29062	6.03453	7.77982	7.72641	6.89006	5.85834	6.65103	5.38166	4.01048	5.96017	7.8525	5.4898	5.11948	6.06639	6.98766	4.96498	7.1626	4.43512	5.75163	7.11631	4.8419	7.07078	6.36939	6.10388	5.16102	6.77465	7.18549	5.15003	7.12079	4.42501	3.87683	7.55172
AT1G02440	0	0	0.288318	0	0.9933	0	0.202426	0	1.6347	0	0.297956	0.216605	0	0	0	0.398345	0	0	0	0.241309	0.318108	0	0	0	0	0	0	0	0	0	1.66108	0.68031	0.235161	0	0.256061	0
AT1G02450	3.00791	3.03572	3.96984	34.0792	57.5999	26.6224	56.387	59.7706	51.1999	18.294	19.566	16.518	1.82362	1.57365	1.32246	15.6106	17.9204	18.498	64.342	51.6276	60.3093	10.6142	14.3844	10.3725	1.46779	0.419371	1.49806	48.95	44.727	25.9919	41.7214	19.0946	40.5985	7.19717	10.3059	9.69563
AT1G02460	1.12692	1.25108	1.0068	0.431591	0.315324	1.04992	0.385562	0.879736	1.18615	0.692607	0.662107	0.8939	2.03016	1.80802	1.34766	2.71879	2.68558	2.04262	0.238084	1.07245	1.31279	1.71792	0.881864	1.5943	0.967844	0.879867	0.449003	1.96628	2.15153	2.164	0.753305	1.8357	2.23957	1.32213	2.68247	1.96155
AT1G02470	0	0	0	1.39609	0.163929	0.218329	0.133629	0.498929	0.308323	0.360068	0.196692	0.285978	0	0	1.15395	0	0.328508	0.404536	0	0.318594	1.25997	0.529245	1.42631	0.663068	0	0.261382	0.933698	0.157264	0.172081	0	1.25319	0.449098	0.155239	1.01292	1.18325	0.604301
AT1G02475	13.7942	19.2253	16.7163	20.1254	29.714	23.6632	22.349	25.7946	22.038	18.952	21.8695	25.9184	18.0536	14.6625	9.39558	26.7809	25.1689	31.9387	25.6735	26.7907	24.5258	23.9829	22.6552	20.7543	19.1466	16.3627	19.3671	29.0936	30.7093	22.5363	28.9799	20.5609	24.6577	25.4179	26.5334	21.1733
AT1G02490	0	0	0	0	0	0	0	0	0	0	0	0	1.20461	0	0	0	0	0	0	0	0	0	0	0	0	0	0	0	0	0	0	0	0	0	0	0
AT1G02500	55.596	56.6457	58.4096	70.1836	80.1949	73.1832	71.9546	63.0913	73.409	62.3855	62.9236	65.4172	62.1495	59.9772	55.5372	72.2128	81.0981	74.0984	63.2137	62.5056	60.6397	60.607	64.6074	54.4382	60.5007	59.4949	66.2951	62.5091	61.4807	75.4194	54.0161	55.6882	55.5514	65.9556	59.4358	52.1796
AT1G02560	19.5674	22.3508	22.4217	23.3016	23.7681	23.3178	29.7543	25.5127	30.3348	33.0174	33.6747	28.9693	23.8578	21.2677	20.914	31.7442	37.2113	37.706	36.0521	37.8412	33.9813	40.0805	39.6985	42.3825	24.0413	23.1786	22.6032	27.9932	27.7346	33.2055	31.8382	37.9352	30.5467	43.8344	42.6712	37.3549
AT1G02610	1.95378	4.60096	4.58417	1.47804	1.82229	1.82026	11.5123	12.6331	15.5662	16.3441	15.0322	16.9548	10.5291	13.1745	10.2316	4.87197	5.17339	5.43381	8.48475	8.854	5.6414	16.7918	15.4778	14.5882	13.8984	13.5595	10.5523	4.22481	4.46345	1.8342	4.2083	3.32822	4.1704	12.4664	14.2495	10.9161
AT1G02620	2.07259	0.298822	0.240475	0.251988	0	0	0.675342	1.89114	0.584333	1.51644	0.994055	1.26463	0.410305	2.2719	1.24969	0.830611	1.24518	0	0.625533	1.8114	1.32661	3.51058	1.80209	1.0472	2.31171	0.660495	2.12345	0.596092	0	0.227424	0.791683	0	0.588416	1.64545	1.92214	2.29054
AT1G02640	1.96797	1.82728	2.17377	0.70345	0.605724	0.880076	0.628429	2.12289	1.55355	1.24983	1.45357	1.00867	3.38168	2.52591	1.55051	1.36916	0.827627	0.475611	1.24731	1.97987	1.83404	1.3778	0.616008	1.28072	4.85539	4.30229	3.95189	0.792405	0.751455	0.906969	0.526206	1.35772	1.5644	1.2638	1.30597	0.761223
AT1G02650	1.31913	0.399398	1.28565	0	1.29187	0	0.300882	0.468083	0.347113	0.47293	0.332158	0.563425	1.46241	0.736137	0.18559	0.296047	0.277379	0.227715	0.418036	0.269008	0.118207	0	0.229394	0.279934	0.617955	0.735668	0.525584	0.619673	0	0.101323	0.352715	0	0.436923	0.0814542	0.666059	0.595288
AT1G02660	23.8572	32.6545	30.5211	11.645	10.4713	10.0965	22.9401	19.1996	19.2333	16.9706	19.108	20.218	34.6812	34.5888	32.4133	11.8107	10.1096	10.7669	20.9188	17.7541	14.6715	18.4	19.7267	15.3868	34.8186	35.9147	31.8713	9.36543	8.6448	9.58163	7.60899	9.03946	8.72835	12.0836	12.5409	13.9226
AT1G02680	10.092	4.5268	7.28584	5.72599	10.6678	4.38777	8.05664	9.39035	10.7699	5.85795	8.47057	7.93676	4.97251	5.00606	5.83719	12.0795	9.1171	7.93639	8.52849	10.8238	11.0531	12.7888	8.96988	7.77333	8.57983	6.75387	4.82517	7.37458	8.39875	7.75173	10.0442	5.58724	9.50807	5.67772	6.79424	10.988
AT1G02690	1.36306	2.22222	1.36253	1.0262	1.10018	1.07454	1.19577	1.26498	1.03463	0.805513	1.14406	1.02363	1.16239	1.24337	1.32764	0.235311	0.661419	0.452496	0.55379	0.926551	1.69122	0.591991	0.911663	0.593344	1.30981	0.935587	0.751964	1.40727	1.0779	0.563754	0.91115	1.20562	1.04186	0.453204	0.756305	0.337973
AT1G02710	1.39801	1.41093	0	0	0	0	1.59436	0	2.75901	0	0.293349	0	0	0.975192	0	0.392185	0.48994	1.20666	0	0.950309	1.25275	0	0	0	0	0	0	1.40727	2.56643	0.536909	0.934512	0	0	0.431623	2.52102	0
AT1G02720	4.98825	4.81062	4.32147	3.58496	4.73008	3.7179	3.09728	4.09076	3.86488	2.27095	2.69817	2.70549	6.22132	4.40749	5.14656	5.22429	2.64167	3.8271	3.51287	2.86335	3.57598	3.12932	4.62638	1.9603	2.76952	3.33829	5.03495	4.46338	4.06992	3.49093	3.55675	1.48704	3.30443	2.25879	2.4787	1.85802
AT1G02730	2.7445	4.15481	4.28662	3.23413	2.76901	3.34371	2.82902	2.77177	2.3957	1.81112	1.99346	1.32037	3.54726	3.64482	2.15341	2.54666	2.77451	1.82219	2.00709	1.75797	1.60804	1.31117	1.0096	0.858686	4.49164	2.94343	3.32255	1.70011	2.17034	3.64858	1.83459	2.78152	1.888	0.619212	0.837548	1.56516
AT1G02740	3.39273	7.31513	5.26055	6.95613	3.45207	6.60914	5.97977	5.69109	6.08698	5.21293	5.17753	7.5278	4.70155	5.91658	5.96661	4.75885	5.40457	4.79186	9.77425	6.60425	6.35685	6.70444	5.09536	6.21796	6.50188	5.6763	4.05532	5.17456	4.8694	4.73815	5.36052	6.79742	4.90361	6.28488	6.00686	7.85409
AT1G02750	17.6967	14.5756	18.9987	21.726	25.0431	20.6566	16.2386	14.8687	13.2474	18.2314	13.7437	14.3973	14.9396	18.7295	27.1871	13.1245	10.8355	9.65626	15.9004	14.7949	14.2175	18.2605	12.5573	11.6548	20.4871	19.5117	16.6953	9.69185	7.76703	14.2179	13.1892	11.1098	12.6662	12.937	10.2706	10.7529
AT1G02760	0	0	0	0	0	0	0	0	0	0	0	0	0	0	0	0	1.95305	0	0	0	0	0	0	0	0	0	0	0	0	2.14028	0	0	0	0	0	0
AT1G02780	443.516	514.919	537.762	590.709	552.323	565.956	385.321	424.809	424.669	334.365	307.428	324.913	393.702	469.16	490.892	397.614	412.921	413.633	367.01	358.348	389.303	325.379	365.219	326.848	374.931	386.642	360.654	399.188	428.685	412.802	454.074	374.504	389.604	338.675	338.986	379.028
AT1G02816	1.20957	0.406919	0.163733	1.11522	1.55123	3.56857	5.17299	3.14752	2.65237	2.99426	2.03047	2.09113	1.39683	1.6875	0.709069	5.20297	6.07594	3.13204	5.74976	3.69999	1.26455	2.84554	2.27871	2.99465	1.57398	1.79885	1.60644	2.29989	2.96067	4.33571	1.88662	3.28389	4.00636	4.60583	2.47205	3.63898
AT1G02820	1.98449	4.00567	5.90982	0.140745	0	1.23258	0.754406	2.11254	5.6571	6.26772	3.3313	5.85256	2.97921	2.53788	1.62867	0.556712	0.927302	2.28382	4.1926	4.27175	3.26022	6.90944	10.6405	3.97733	1.54941	3.6891	1.05424	1.99763	4.61456	2.5405	3.97965	3.8031	0.876404	3.67617	3.81719	4.2645
AT1G02840	34.4546	26.6594	38.0368	29.4319	31.0646	33.8835	40.4582	42.3833	41.3861	37.2537	37.8624	38.5425	33.5992	31.1554	32.5858	51.4784	50.8038	42.9559	42.4619	42.2443	39.6798	41.8605	45.3807	37.9122	36.5652	35.8681	21.5578	40.9344	44.3225	31.5617	52.4608	43.775	49.6215	43.4959	42.986	39.9817
AT1G02850	0.45102	0.227595	0.641045	2.543	3.70712	2.62624	5.33657	5.28134	7.195	7.21866	4.96855	5.02237	0.859388	0.393266	0.793182	10.6914	9.72086	9.92682	11.5535	15.6358	16.1664	12.7961	17.3529	13.0008	0.264104	0.125765	0	10.8205	11.9228	9.09382	29.0183	19.2316	21.1383	18.1023	16.0224	18.536
AT1G02860	1.87722	7.03698	4.46504	6.04821	9.5673	6.87082	6.72849	6.85147	6.2628	9.75182	11.3107	9.73608	5.01697	5.98615	8.11189	9.10299	8.64646	7.86991	8.35687	9.20584	7.32948	10.9017	9.67673	9.01065	5.96732	5.83277	6.62464	8.27848	8.76307	7.31251	9.05282	10.5356	8.43835	12.7507	9.38177	10.1138
AT1G02870	5.30844	2.67876	3.52754	4.31249	5.2325	6.51932	2.88943	3.93856	2.53973	1.85373	3.74672	4.56412	5.01565	2.52474	7.97774	5.14447	6.59589	6.66452	5.09776	5.57672	5.40557	5.58564	3.56663	5.29118	1.31874	1.34567	2.11505	3.40048	5.31552	4.63347	5.16143	6.01142	6.87323	4.76782	4.00312	4.51111
AT1G02880	2.9024	4.0277	3.04483	4.68298	5.41413	8.4502	5.44781	5.23529	5.80754	4.58341	2.8421	2.8778	4.27344	2.36203	3.48793	6.98869	5.59441	5.84532	6.13186	6.90527	7.9109	5.25752	8.62232	4.96158	2.64376	3.50706	3.18013	5.84326	7.90344	7.2454	6.62881	6.83687	5.20723	5.60058	4.09988	6.54887
AT1G02890	11.3744	7.30518	7.3585	10.9376	10.9533	12.6615	14.8532	16.2493	13.3132	14.3496	13.8038	14.9022	10.8494	10.1669	7.65502	15.913	13.7706	14.7051	14.8761	16.5013	15.8405	15.5408	16.997	15.0469	10.6876	9.50139	9.84861	14.5394	13.5229	15.9607	14.2522	12.4089	12.5255	19.9152	16.9419	17.0146
AT1G02900	0	0.709121	1.42665	1.04647	0.245752	0	0	0.747962	0.231109	0.17993	0.147434	0.857441	0.243419	1.22531	0.741399	0.985544	0	0	0	1.19404	0.944434	0	0	0	0.274291	0	1.11979	0.23576	0	0.269845	1.17419	0.33663	0	0	0.253408	0
AT1G02910	24.9527	28.3478	28.5424	30.4648	36.2808	33.5933	27.6379	29.2051	27.0718	24.8238	21.5467	23.4359	32.8588	27.9771	30.0517	28.0734	26.2802	29.205	30.0846	28.8617	28.2135	23.2348	28.6252	30.034	30.9061	26.8118	24.7768	31.2988	30.5064	27.1941	28.9933	22.5328	22.8473	27.2663	22.7105	23.4137
AT1G02920	46.1795	35.0658	38.9351	11.5099	18.3054	13.9315	41.5056	37.1426	39.4927	31.8733	30.7312	33.8128	68.1082	50.7738	44.3966	44.0464	41.1534	40.9976	91.5233	95.3689	97.148	71.0184	58.6993	56.3099	71.2519	70.1488	74.1233	41.3204	45.052	44.0851	97.1645	79.8599	87.9863	51.463	74.5513	61.9517
AT1G02930	34.1532	29.5176	26.5127	14.9348	17.2913	17.2282	41.2098	40.3074	28.7982	26.1899	20.4305	22.5663	66.0246	49.6222	48.3161	60.239	70.2283	53.5826	84.9118	102.612	94.8578	60.4061	54.6338	50.32	85.3001	86.5006	75.3313	71.6715	59.9958	68.9893	85.6444	83.1707	74.1235	40.1974	54.8511	41.3593
AT1G02950	0.874881	1.32445	0.888206	2.69912	1.989	0.611322	1.49664	1.86267	0.863304	1.23223	0.734318	1.86839	1.06084	1.83084	1.23088	2.33161	2.29956	1.51027	1.84835	0.446032	1.56796	1.3584	0.190175	1.08301	2.04922	1.7077	0.871452	2.34847	1.60609	3.52801	1.02344	0.419158	1.15912	0.675281	0.315534	0.846022
AT1G02960	8.60994	10.4999	13.8886	15.673	13.3841	10.1384	10.2966	13.918	11.564	11.453	11.7934	14.812	15.4943	13.2631	10.3469	12.4123	12.9916	11.1472	11.8741	12.2744	9.4299	11.8154	12.3731	10.9966	13.2579	11.3373	11.7208	11.6362	14.401	10.3793	13.4293	13.0627	10.615	16.6879	14.8362	14.6475
AT1G02965	0	0	0	0	0	1.93773	0.474397	0.885624	0	1.06523	0	0	0	0	0	0	0	0	0	0	0	0	0.361682	0	0	0	0	0	0	0	0	0	0	0	0	0.268167
AT1G02970	0.767171	0.442436	0.178024	0.606278	1.14997	0.510533	0.249978	1.16668	0.360485	0.224525	0.505932	0	0.607499	0.458697	0.38548	0.307451	0.691354	0.75676	0.115771	0.446993	0	0.37127	0.190585	0.542673	0.941249	0.366724	1.30999	0.809027	0.563342	0.420906	0.0732605	0.105015	0.290403	0.338368	0.23716	0
AT1G02990	4.44988	6.15779	3.94945	7.53526	7.12414	6.45376	6.43517	6.023	6.63931	6.71975	6.25698	5.6263	5.30828	6.84812	5.64744	7.69591	7.3312	8.94868	5.86363	6.98522	6.61849	6.78613	6.26239	8.24245	7.55747	5.42383	7.49401	8.40457	7.54578	8.06925	7.63575	6.50575	8.90413	9.43292	7.67699	8.69491
AT1G03000	5.97106	5.8276	6.02204	5.27724	6.42601	6.11322	5.98658	5.4483	5.61148	5.78029	6.74655	5.84539	6.09223	5.17213	5.4005	6.03763	5.47295	5.89004	5.75299	6.60127	6.11506	6.4462	5.81935	6.08034	6.96734	5.78178	4.54898	5.54827	5.87828	5.89682	5.17569	4.71553	4.04242	6.36115	7.14684	6.00676
AT1G03020	0.658284	2.65748	5.34648	10.6447	19.8009	11.0394	11.2612	6.07326	7.36184	4.38296	6.07773	7.22997	4.10504	6.42869	11.5769	41.366	32.298	34.091	23.6427	15.6616	23.0057	22.3002	22.8948	28.4046	9.76529	9.54511	9.44214	14.1364	15.9517	26.2929	33.8829	32.8002	40.1189	16.2592	33.7131	31.8285
AT1G03030	8.16664	3.05265	2.4566	4.05438	5.60697	4.50878	4.57061	3.75649	4.97443	5.11216	4.44276	2.5838	3.35321	4.64177	5.00017	8.40035	8.37415	4.82976	5.75118	5.34575	7.31813	6.1479	4.07639	6.95359	5.54965	4.55447	2.7718	5.98795	7.66264	6.50518	5.56017	4.92706	6.61213	6.91046	6.76345	7.21478
AT1G03040	10.897	9.02376	10.2119	10.7008	12.8999	15.6189	7.32904	10.7078	9.37421	9.44486	8.79442	8.78008	11.3255	7.99108	13.169	12.2278	12.8276	13.0229	10.6255	12.5355	12.0182	10.4908	12.6331	14.8234	11.562	7.16791	13.2477	12.8442	16.1061	9.87234	13.4477	9.90607	12.6788	12.7673	15.1157	8.73622
AT1G03055	3.79496	0.191502	1.07877	0.484466	1.5928	1.41425	1.1902	0.673306	0.124825	0.971825	1.51299	0.810449	1.31474	1.3236	1.3348	0.958147	1.59596	1.14644	2.00439	0.902882	0	1.71412	1.31987	2.01333	1.92592	0.634925	0.302407	1.01869	1.67201	1.02023	0.887874	0.545453	1.50836	1.0545	2.05303	0
AT1G03060	11.1206	10.1519	9.36812	16.5627	14.5387	16.0607	15.1657	14.2007	13.3173	11.1792	13.0569	11.6824	10.9345	12.1882	11.8482	13.8114	14.2396	14.6773	13.8761	13.4184	11.5938	12.334	12.2821	11.4177	14.513	15.7154	15.8304	15.7106	14.852	15.8811	11.8121	15.5354	13.4223	15.8225	11.9673	12.4939
AT1G03080	29.6462	34.8593	30.645	71.7996	54.3015	62.7735	42.4447	42.4815	38.2121	44.6977	42.6822	40.9171	45.8988	54.3468	53.1349	82.411	89.9281	87.9985	67.0909	62.0238	59.6146	59.9058	56.9192	60.0026	59.943	57.9066	59.1165	89.2185	84.0054	92.938	88.2535	99.5611	90.9356	85.4429	81.4958	84.5646
AT1G03090	14.8303	14.5736	17.6871	8.13764	7.86254	10.6172	9.5694	12.1867	12.7342	10.1141	9.59777	9.62054	18.1177	19.8189	17.8451	15.4591	16.6864	15.63	13.1924	15.1216	12.59	14.6312	17.3062	15.0732	18.9529	20.2851	17.7267	11.8905	13.1254	12.7702	12.2614	11.8172	11.1169	22.701	16.7217	17.6623
AT1G03100	1.09739	1.50309	1.08228	0.967314	1.26115	2.33692	0.983345	2.28078	0.412523	1.24454	1.05266	1.24354	1.14055	1.53099	1.43366	1.31938	0.714237	1.5561	0.662414	0.959098	0.561929	1.46047	1.70388	0.665368	1.4688	1.83602	0.374775	1.36768	1.09362	1.20417	1.04795	1.5773	2.18088	1.35525	0.79157	0.960129
AT1G03110	0.910402	2.23142	1.05631	1.27291	0.818805	0.96936	0.519137	1.0153	1.96783	0.932555	0.927875	0.872928	0.36046	0.816505	1.00639	0.948617	1.27623	1.68384	1.09908	1.59134	1.16545	1.39519	0.678501	0.367994	0.304631	0.725319	0.725467	1.30919	1.14603	0.699286	1.1302	0.872353	0.516933	1.60617	0.844315	0.838449
AT1G03120	4.07561	0.747871	0	0	0	0.345191	1.26765	0.788835	0	1.13858	0.310982	0.452148	0	2.84298	2.0851	0.831519	0.779085	2.23858	0.391385	0.503715	0.664028	0.209192	0.322154	0.524174	2.02496	0.41326	0.590492	0.497286	1.36035	1.13836	0.247671	0.355025	0.981765	0.457568	0.534511	0.238859
AT1G03130	1646.89	1592.15	1769.3	741.37	823.911	808.816	964.199	982.176	850.127	1173.89	1147.83	1192.31	1899.21	1619.81	1477.26	778.922	807.326	883.156	765.296	760.484	700.903	954.562	928.133	883.317	1797.17	1747.13	1713.03	836.935	797.065	724.451	561.264	529.225	510.589	625.195	707.956	638.467
AT1G03140	202.705	221.793	199.438	184.273	175.324	158.122	147.097	141.055	136.78	158.111	178.715	177.098	257.852	217.015	241.657	145.129	129.432	142.353	192.088	159.734	169.518	189.739	196.106	222.36	233.434	217.918	292.616	159.114	134.564	130.038	164.429	161.411	150.155	219.173	178.345	177.753
AT1G03150	8.48682	8.01268	17.5657	7.68886	5.93674	6.12145	9.21051	8.35443	9.90534	7.85203	12.2934	10.6909	11.5711	12.413	15.5993	8.29448	8.63495	7.0889	13.0137	10.4214	12.0209	13.4477	14.0443	9.87642	13.6798	15.8785	12.4349	8.63491	9.0464	6.09821	10.0652	8.39445	10.7	14.7071	9.28128	13.2369
AT1G03160	16.0078	15.5987	20.1184	17.9106	21.3821	20.2495	19.1612	18.7057	19.6542	17.2101	18.5613	17.2194	15.49	18.1935	15.7263	18.6597	20.941	18.0452	18.0031	17.7762	16.756	20.5305	21.5379	18.303	18.4781	18.7784	17.0997	18.3365	21.0268	21.6235	13.8831	19.438	15.7693	17.5536	17.768	17.3036
AT1G03170	0	0	0	0	0	0	0	0.274182	0	0.0989361	0	0.825073	0.535383	0	0.271776	0.108382	0.135397	0.166732	0	0.525242	0	0.872525	0	0.546575	0.150821	0	0	0.259269	0.283696	0.44513	0	0	0	0.477122	0.557353	1.24533
AT1G03180	3.66382	0	1.21232	0.288719	1.51877	1.89636	0.696404	1.63713	1.33901	0.416997	1.36674	1.15918	1.59838	0.85191	1.14548	0.609078	0.951118	1.17124	1.57677	1.38362	2.31037	0.612921	1.88779	1.05587	1.48326	1.51354	1.08132	1.45702	0.996438	1.25076	1.54204	0.390077	0.898914	1.50823	0.978807	0.0874806
AT1G03190	3.22989	2.37073	2.38479	3.77968	4.10798	4.17181	3.59983	2.76106	2.31793	3.91003	2.34128	2.8218	2.28881	3.43077	1.91062	3.29487	3.55017	3.54812	4.10976	3.29333	2.10495	3.19132	3.82958	1.76547	2.52177	2.86568	2.4568	2.8572	3.98884	4.28519	3.82742	2.32118	2.86903	4.26078	3.28287	2.60279
AT1G03200	3.23607	1.39971	1.50188	1.18033	1.61693	0	2.10891	0.98425	2.73707	0.473544	2.52213	3.38494	1.60159	2.25735	0.325205	1.81564	0.972086	3.59117	1.46503	2.82825	3.72837	0.783042	4.01961	5.23221	2.16565	1.54691	0.736773	4.34334	2.37628	1.77546	2.16318	0.442974	1.83746	1.4273	3.66808	3.57637
AT1G03210	8.26869	6.91455	5.75632	6.23297	13.3862	11.4454	13.4715	15.7602	17.0956	10.4059	6.44447	6.63097	9.3305	8.23986	11.6333	10.4715	12.088	12.8465	14.4744	20.3952	17.3596	8.93693	9.2437	6.68459	11.6206	5.79716	7.53031	15.6957	14.2253	12.3395	16.266	15.6199	12.8331	8.60689	9.03174	9.44282
AT1G03220	326.652	340.004	333.652	200.497	278.628	238.064	397.474	381.177	410.27	362.858	456.449	357.336	439.4	350.182	390.271	205.949	166.428	231.108	941.358	779.824	930.321	713.848	588.502	513.381	299.879	259.503	326.193	274.973	283.014	281.641	622.003	671.862	574.041	360.881	493.297	375.059
AT1G03230	89.3812	95.1279	89.8626	68.5778	64.7979	74.946	156.532	152.238	128.556	109.174	129.183	122.545	137.468	93.9953	81.2622	70.5879	62.5535	84.1606	229.748	207.589	241.012	149.789	146.483	106.621	106.898	103.471	120.65	95.1536	82.2408	90.9149	160.142	186.604	132.235	93.5746	113.51	97.8699
AT1G03250	19.8988	26.777	16.8522	24.9686	24.1513	22.1834	16.3899	20.0361	22.6004	23.7801	23.2682	25.0097	23.6864	23.3716	22.1335	20.8976	18.4772	22.1662	24.6131	22.0816	21.6414	21.3176	25.8787	17.0834	26.292	26.5578	23.8527	20.316	17.859	21.8162	24.2157	17.9264	16.7871	21.2138	21.7141	23.354
AT1G03260	3.81775	3.23656	4.83712	3.70405	4.70028	5.26416	4.87646	4.33504	4.42022	4.06707	3.97342	4.4726	4.76148	4.58055	6.23065	3.94129	4.3885	6.4586	5.32337	6.6436	5.47375	3.79372	6.10787	4.86101	3.21921	5.28024	4.25912	4.71414	6.7282	7.97624	5.71652	5.12147	5.86737	7.63798	5.83809	5.21777
AT1G03270	0.271213	0.410581	0.991238	0.865579	1.32804	0.758039	0.541287	0.481189	0.446041	0.347266	0.512187	0.579201	0.845638	1.04053	0.381573	0.608672	1.80592	1.63864	1.14598	0.27654	0.85062	0.535949	0.589542	0.767391	0.105876	0.45376	1.0806	1.54706	0.896196	0.520802	0.453238	0.259878	0.988146	0.837349	0.489077	0.874223
AT1G03280	79.6091	102.591	67.699	118.567	92.8142	97.3967	57.7814	56.5733	55.4676	58.9676	65.4715	62.2205	78.9589	112.034	118.778	57.8734	60.899	57.4453	60.1321	54.4788	53.4075	60.2927	66.056	55.7075	94.3195	108.726	95.0712	59.6716	66.6294	60.4908	56.5058	47.4712	59.3285	73.8021	59.1987	68.3605
AT1G03290	7.13882	4.67845	5.57214	11.5595	9.66328	9.67416	15.0671	14.212	13.8447	9.63923	10.155	7.97637	8.67222	8.21335	8.60888	11.7559	14.6862	16.4845	22.2314	17.8352	17.6959	12.4059	13.5428	13.8377	9.33777	14.4773	11.5251	14.6833	14.1605	13.2455	16.6091	18.1228	16.3367	15.5142	12.1043	13.3285
AT1G03300	3.63773	3.26344	3.69314	4.81594	2.89811	4.89543	2.36244	2.58164	2.32659	1.50085	2.03552	1.91135	2.03043	1.69169	1.63491	2.49456	2.69139	3.57591	1.81461	1.7859	1.35824	2.73851	2.37223	1.50104	2.60351	2.81768	2.73774	2.9159	2.44862	2.09562	1.68867	0.871425	2.34285	1.87187	2.91551	1.30287
AT1G03310	7.91612	5.07147	7.26796	10.6623	10.0638	13.596	15.1513	12.2618	11.9095	13.6086	14.8196	13.7345	7.91742	6.4823	4.79388	11.625	14.7156	13.7246	10.3981	10.6685	8.14227	12.1648	12.6288	13.0009	6.82553	5.22093	6.47263	15.3366	13.5971	13.3769	7.45428	12.0705	7.97995	12.2414	9.58294	9.09724
AT1G03320	0	0	0	0	0	0.285837	0.174947	0.217733	0	0.314267	0.128755	0	0.212579	1.49809	0	0.516407	0	0.794427	0	0	0.274926	0.173222	0.533523	0.217022	0.479078	0	0	0	0	0.471314	0	0.58796	0.609716	0	0	0.197788
AT1G03330	0	2.54492	4.32358	2.14606	2.5479	3.13239	5.91134	2.98258	4.23923	2.00897	4.46811	3.59009	2.13545	2.73618	2.75931	6.75953	5.89143	4.8366	3.84755	5.71363	7.78312	5.06209	2.43613	5.15294	3.71879	2.18755	1.56285	4.70059	4.11477	5.16497	4.30764	4.02704	5.56807	4.49815	4.24406	4.69624
AT1G03340	2.03723	0.948954	0.381833	1.00028	0.438491	0.438004	1.16169	0.778503	1.23709	0.802617	0.723428	0.956198	1.08582	1.31178	1.10239	0.439622	0.878722	0.676304	1.32432	1.81093	2.38728	2.30046	1.77135	1.77363	1.10118	1.22354	1.12389	1.89298	1.95626	0.601851	0.628528	1.20129	1.14193	1.83855	1.58253	1.1113
AT1G03350	80.9701	86.1612	79.8748	117.859	98.4525	106.41	95.4473	98.6492	81.6132	86.9153	103.789	93.2979	84.4354	96.3982	81.4864	87.2193	98.8915	90.5837	101.684	101.261	82.1071	99.5421	91.6544	87.1837	107.082	112.019	81.3219	76.1039	95.8631	105.614	92.2222	106.556	102.442	106.934	93.1642	94.1681
AT1G03360	0.321851	1.29931	1.69912	1.50655	1.576	1.34936	1.92705	1.25627	1.69383	1.48357	1.1481	1.57107	1.56104	0.561275	0.113204	0.812606	1.01515	1.38899	1.35994	2.29721	1.73047	0.908593	2.23877	1.0245	0.376933	0.538481	0	1.18794	1.5362	0.741648	2.58174	1.8504	1.70566	1.39116	1.97333	1.24494
AT1G03365	17.0704	19.3274	16.6022	23.5013	24.685	21.7843	16.2779	14.6596	13.8247	18.2572	18.6923	15.2736	17.1453	17.311	15.641	14.2054	15.7353	15.4149	18.5625	17.9907	14.0113	19.8835	17.8359	17.1486	16.6878	19.36	21.3186	17.9055	15.6424	16.2521	13.3766	17.9376	14.3014	18.6455	17.4868	17.4321
AT1G03370	22.5591	19.8809	22.2671	18.7171	19.2539	20.1628	28.4359	29.262	27.1246	20.3992	19.0705	20.7132	32.5706	34.0326	31.2072	22.0137	23.3019	24.2693	42.9285	48.3523	42.9937	24.1028	26.9353	22.6003	36.8699	37.0809	34.1469	29.3364	28.2563	29.9299	40.9827	43.5946	37.0027	28.193	27.1335	29.0171
AT1G03380	12.9175	12.9269	11.6866	18.0677	18.0341	18.5346	17.1872	18.2187	19.8997	23.9513	20.9065	21.7167	19.5246	18.4016	15.7583	19.5714	23.2655	18.7706	19.7483	22.0817	15.5315	25.8188	28.0554	23.634	20.6816	22.919	20.0658	20.0807	18.9309	20.0534	16.9418	21.3606	20.1832	28.1023	26.223	25.0531
AT1G03400	19.2548	14.4501	19.1137	22.0597	26.7082	19.9323	40.5402	33.5197	34.9687	29.8379	23.8275	24.3007	19.2709	19.0565	25.9322	26.3154	26.6459	24.858	32.8564	35.798	39.3751	21.6498	26.4722	21.3035	38.6757	38.5476	31.2115	27.9416	31.5409	28.189	38.7233	31.6963	36.6303	24.7953	24.6913	26.2055
AT1G03410	6.51955	6.19277	7.59999	6.39719	7.99443	7.71759	8.83483	11.431	13.3711	8.40665	9.52786	8.93887	8.71573	6.52739	8.14728	9.68263	10.3758	7.81187	7.21097	7.35145	7.83538	6.53913	6.8691	9.6575	10.4798	7.52844	7.51775	9.36799	8.1667	7.4821	8.51104	7.49649	8.48521	7.05684	7.69024	9.0488
AT1G03420	13.0439	9.15794	8.29103	9.89463	6.74424	11.9765	11.9655	12.8794	11.4412	9.77895	10.5516	11.1888	10.7408	12.9231	9.70778	15.4855	15.3703	13.2166	10.3841	13.7499	11.5193	11.8475	10.8485	13.7735	10.7746	12.8622	7.98399	14.4624	15.2698	14.3753	9.60394	8.69481	9.64269	10.6225	13.4996	10.9684
AT1G03430	15.6774	11.0156	11.2824	7.09352	6.10807	9.98393	13.6925	13.8019	12.6632	12.3999	8.74465	11.14	10.4502	12.874	11.7264	11.9136	9.73667	13.7029	17.1897	16.5924	19.7391	14.5659	15.3569	12.4935	10.8459	11.9527	10.2789	14.5161	15.1552	9.60307	17.6431	11.4093	16.0382	13.8469	12.0241	12.1538
AT1G03440	4.27075	3.44819	3.36954	2.02505	2.64607	5.00206	3.27026	4.24324	3.13058	2.6873	2.15075	3.72269	4.31189	3.06422	0.858369	2.94386	4.01974	3.47556	3.8669	2.82014	3.17096	4.61589	3.60728	3.36626	2.95336	2.72201	2.13916	5.07697	4.74889	5.1549	2.2023	5.02764	2.5058	2.78781	3.34462	6.13582
AT1G03457	0.466536	0.823987	0.947284	1.0919	0.979061	0.543319	0.399048	1.32437	1.38109	1.61287	1.07685	0.853999	1.29302	0.813592	1.23071	1.17791	0.817504	0.50335	0.985645	0.634266	1.67225	1.05363	1.41977	0.330013	0.728506	1.43101	0.371766	0.469627	0.256937	0.0895874	0.467792	0.558798	1.31348	0.576157	0.420651	1.12787
AT1G03470	4.89358	10.2069	8.08147	8.74602	9.01437	9.87822	9.85961	8.33495	9.44304	7.43544	6.91404	8.1615	6.66836	7.50984	10.6715	10.4333	8.46061	8.02518	8.78781	9.20321	13.4478	9.2098	8.368	7.96161	7.132	8.18733	6.88915	7.77214	6.82748	4.63584	7.41465	9.84703	8.10428	9.36729	10.8248	15.3532
AT1G03475	66.7263	96.1236	74.8449	91.101	68.6884	80.4893	80.424	80.2536	74.9459	57.4859	56.1236	59.5715	72.1245	66.5356	64.3312	59.8215	71.6802	68.8694	71.8214	68.18	55.6394	63.0544	59.6057	51.9698	81.9298	80.2227	73.2092	74.663	76.2303	74.02	67.4224	73.8984	74.9112	66.2708	56.4398	54.1559
AT1G03502	0	0	0	0	0	1.66237	1.01746	0	3.52137	0	0.748811	1.08872	2.47263	0	0	2.00221	1.25064	0	1.88483	0	0	2.01484	1.55143	3.78647	0	0	0	7.18447	1.31023	1.37053	2.38547	0	0	0	0	1.15029
AT1G03506	0	7.07898	0	4.97459	8.1776	8.71309	6.66609	11.6149	9.22843	7.1848	26.4924	9.98623	3.23999	1.63092	4.93414	5.24717	4.9163	18.1623	24.6978	6.35724	31.4268	3.96021	18.2961	26.4618	5.47636	13.0391	1.8631	4.70707	5.15055	16.1628	17.1918	8.96132	21.6835	15.8808	10.1188	13.5655
AT1G03510	6.93801	5.88818	7.04368	6.64281	3.75028	6.61081	3.6865	5.25951	6.12009	2.82658	3.83809	4.81064	4.80725	5.05966	6.8772	5.39665	4.86294	5.71618	7.16235	6.75272	5.08676	4.18432	5.48412	5.57697	4.30892	4.74865	6.91082	5.9258	6.02096	6.5403	7.90532	4.53276	4.28266	3.40781	4.54956	4.47277
AT1G03520	7.59663	3.53079	3.81558	2.76475	4.12537	3.81813	4.16082	3.75966	3.15626	3.32761	3.64949	4.81821	5.60988	4.39268	3.23447	5.7764	6.09524	4.39999	4.75144	4.8921	4.38895	6.60295	6.86592	3.67669	7.3359	6.35487	2.94709	3.48809	3.00934	3.91561	3.40764	2.96912	3.97289	4.87596	4.47019	3.99522
AT1G03530	23.0703	31.3342	29.3446	33.0457	29.1583	31.1114	20.8702	23.4767	22.9966	25.1938	27.1749	24.4793	22.8126	28.4217	25.2512	21.895	23.6799	23.3551	22.4701	20.573	19.5521	25.3006	25.3632	29.098	19.4778	19.2774	19.4433	25.4012	26.129	29.0736	27.6543	32.9719	31.7052	29.3603	31.1949	32.1658
AT1G03540	10.1149	10.3206	12.2776	16.744	9.3305	11.5984	9.50738	9.15048	8.40896	9.16553	8.67639	7.12133	9.93509	12.0956	13.3707	9.29222	7.94667	8.92233	7.74943	8.08463	10.4584	8.97432	11.1143	9.67102	11.4555	12.0259	8.32594	9.84626	9.30477	10.1599	10.9223	9.37266	10.4558	13.727	11.3851	9.60212
AT1G03550	3.39555	2.61101	1.18192	2.82104	5.76852	1.95837	5.43991	4.59004	4.7866	6.0454	8.00716	6.61023	2.68883	3.38371	2.95735	5.98753	6.00664	6.00115	3.58687	5.05597	4.78148	7.21212	7.87306	7.66324	4.9235	2.70525	3.35003	4.66591	3.32452	4.9679	8.53875	8.67638	5.78406	10.0841	9.7971	10.2155
AT1G03545	0.16632	0.335716	0.810497	0.636975	1.04711	0.929729	0.474203	0.826245	0.765891	0.851837	0.348996	0.405935	0.115241	0.928147	0.467997	0.653215	1.04919	0.861333	0.351383	0.226116	0.29808	1.50248	0.144614	0.2353	0	0.371022	1.32535	0.22323	0.366393	0.511007	0.667072	0.796847	0.661066	0.513501	0.35991	0.643336
AT1G03560	20.2057	29.4963	20.66	39.6132	26.5019	25.9683	21.7063	18.8848	18.0988	19.4038	18.9657	20.0895	26.5004	30.6433	25.128	21.4081	19.5366	23.5908	20.6771	20.2346	19.0763	21.3395	23.7647	22.3326	26.6217	25.153	26.2363	19.9763	20.335	20.0237	16.5819	23.3372	19.5398	25.956	21.0813	20.1788
AT1G03580	0	0	0	0.215318	0	0.471417	0	0.359096	0.332866	0.691076	0.637048	0.720399	0.233731	0.94123	0.355945	0.378527	0.354658	0.291158	0.712672	1.03186	0.755704	1.52366	0.586609	0.596542	2.23868	0.564378	0.134403	0.113188	0.247705	0.129553	0.563729	0.646463	0.670384	1.77051	1.33827	2.28342
AT1G03590	10.3584	9.53171	6.92827	4.45105	4.6175	5.39294	6.31199	7.9998	6.68059	4.78509	5.36991	6.32036	11.8212	13.3886	11.2872	10.4839	10.3922	9.11588	6.11464	5.79864	5.09608	5.96306	8.3001	4.66929	13.2411	16.4242	9.79176	8.58693	8.50111	7.1763	7.73877	3.89233	5.85272	8.71629	7.25192	7.0706
AT1G03600	353.099	355.047	342.274	227.159	204.314	250.979	258.896	261.138	247.381	254.706	249.089	250.616	363.01	315.797	284.713	229.422	226.654	260.652	221.482	229.741	242.333	226.159	225.16	213.062	308.466	286.218	297.788	275.81	252.773	246.98	206.224	200.656	201.43	153.782	198.264	181.906
AT1G03610	23.5591	14.5848	13.5124	8.00983	7.64544	8.25923	21.3283	22.9247	21.3301	18.7212	21.099	21.7849	28.3562	23.126	21.2713	17.8513	15.4064	17.0852	20.3967	21.05	27.5318	26.0547	24.0744	24.0526	22.4711	26.5483	23.7087	13.5283	16.0513	11.753	18.0213	20.9454	18.1808	19.6465	22.6874	20.1202
AT1G03620	0.236523	0	0.1921	1.40908	0.496361	1.54252	1.48359	1.67857	1.40036	0.363417	0.297783	1.44319	2.29437	1.31991	0.831919	3.05221	1.98939	1.42905	0.499699	1.12545	1.27169	0.133542	0.205654	0.836546	3.50869	1.58288	0	1.26981	0.868407	1.09005	0.632426	0	0.940097	1.02234	1.36487	0.762404
AT1G03630	46.5479	64.3558	64.4708	61.7827	74.5135	63.0793	39.1903	36.7623	38.7806	40.506	39.1305	34.1894	56.7196	48.145	38.1847	29.3092	34.2624	41.3102	36.5311	30.9471	27.3283	33.4487	27.9123	24.4627	50.5836	39.0611	51.9758	42.2049	40.181	39.7886	28.1892	34.6753	26.0021	19.7324	28.2079	23.8938
AT1G03650	0	0	2.08331	0.982372	0.717731	1.67285	0.438802	0.364077	2.0249	0.262748	0.86118	0.469538	0.35546	0.536786	0	0	0.179789	0.442796	0.812878	1.22054	1.37914	0.434475	0.89212	0.36289	0.20027	0	1.22641	1.20496	0.565067	0.985123	1.71465	2.21208	1.01952	0.316778	1.11014	0.496091
AT1G03660	0	0	0	0	0	0	0.357994	0	0	0	0	0	0	0	0	0	0.440039	0	0	0	0	0.354463	1.09175	0	0	0	0	0.842623	0	0	0	0	0.831773	0.387661	0	0
AT1G03680	118.022	106.706	114.192	91.1236	100.385	105.792	117.01	111.044	107.638	110.934	111.068	108.43	128.704	98.3877	74.6899	133.941	110.925	126.564	122.783	115.326	124.789	126.331	129.829	110.681	110.123	107.456	111.504	156.306	146.247	119.327	122.823	102.381	100.246	105.037	111.09	97.2693
AT1G03687	4.92007	3.12121	1.82675	3.23022	3.54005	3.27418	2.80556	2.49407	1.75704	2.01592	2.06479	3.51672	2.04543	2.05922	2.47218	2.83935	2.06913	4.12531	3.11837	2.86669	3.02323	4.20653	3.17791	2.28706	0.987788	3.44945	1.56825	3.49045	2.99351	5.93865	3.57078	2.82867	2.1418	4.4269	2.63635	1.35937
AT1G03730	7.80881	4.61327	4.33125	4.53862	1.99846	2.8391	5.53885	5.67695	6.01403	3.90186	3.99646	4.64848	1.58359	3.85283	2.54561	4.16752	3.33737	3.94536	5.43212	7.25011	10.2402	5.16163	5.46486	6.46678	3.12276	1.06217	0.758848	5.75162	4.89495	4.53507	4.83794	6.38746	3.5327	6.11547	5.35787	3.0696
AT1G03740	87.1663	90.6219	78.2051	65.8611	59.6434	53.6302	93.9448	92.7908	93.1806	113.962	112.222	111.899	94.8239	101.187	85.8817	54.0984	53.275	56.0301	127.161	142.732	121.458	133.116	136.342	126.707	97.4205	108.059	94.0426	55.4565	61.067	61.2559	114.297	137.298	125.225	141.125	116.138	121.105
AT1G03743	0	0	0	0	0	0	0	0	1.652	0	1.05388	0	0	0	0	1.40896	0	0	0	0	0	0	0	0	0	0	2.00111	0	0	0	0	0	0	0	0	0
AT1G03746	0	0	0	0	0	0	0	0	0	0	0	0	0	0	0	0	0	0	0	0	0	0	2.08074	0	0	0	0	0	0	0	0	0	0	0	0	0
AT1G03750	3.7149	3.59622	3.94081	4.25853	4.03058	3.39041	4.02053	4.89618	2.29421	3.30051	3.5953	3.42321	4.83282	4.75965	5.27988	4.76411	3.61347	4.84236	5.1255	4.07131	2.9213	3.42441	4.61438	4.39755	5.14978	4.65091	5.98096	4.73163	3.84132	3.55224	5.82808	4.35875	4.77115	5.00911	3.44523	5.66958
AT1G03760	3.09089	2.07964	6.09662	6.3885	3.70655	6.17072	5.62325	6.78957	5.0349	6.63373	6.11511	5.20886	6.62886	5.74954	5.384	8.91867	9.07843	7.62236	6.21912	9.3047	9.1006	5.9833	6.3988	6.03862	4.82649	3.61169	5.04332	6.91415	6.3767	7.68766	9.74036	8.17996	11.1152	9.17933	8.28105	7.97048
AT1G03770	2.20698	1.73241	1.49373	1.82612	1.6296	1.02808	0.978818	1.2182	1.37119	1.56992	1.3893	1.49626	2.46368	5.13166	1.81127	1.92618	3.35162	1.69325	3.23795	2.25032	2.19742	1.93833	1.49251	2.68864	2.9676	4.37623	5.08058	2.79757	2.25084	2.73115	3.52428	2.34971	3.49254	4.01261	2.56478	1.97609
AT1G03780	0.493885	2.13622	1.71911	1.32104	1.13516	1.05174	1.20697	0.851219	0.603385	0.43363	1.21399	0.516606	1.46659	0.935108	1.29044	1.18757	0.791246	0.974365	0.596242	0.911248	0.379346	0.398356	0.306734	0.499084	1.43225	1.73131	1.2369	0.615527	0.362665	0.704518	1.03759	0.473243	0.654339	0.0871331	0.458033	0.136455
AT1G03800	1.10249	0.278171	0	0	0.192805	0	0	0	0	0	0	0	0	0.192263	0.387778	0	0	0	0	0.187358	0	0	0.239651	0.194967	0	0	0	0	0.202393	0	0	0	0	0	0.397624	0.177688
AT1G03820	13.9549	15.7548	12.2944	21.7401	11.5818	17.1881	10.52	10.0714	4.20108	4.11873	6.55123	4.90685	17.2078	9.56935	10.1494	26.2755	25.0331	21.844	10.2438	8.52128	9.96158	8.68023	7.1979	11.0424	13.2961	20.8413	14.7012	24.4439	25.8785	22.7094	13.2809	11.1053	14.7282	8.76295	6.82434	5.79427
AT1G03830	5.93717	6.36656	4.21932	9.36899	7.31135	7.54813	3.49134	4.52075	3.13273	3.86437	4.25654	3.66042	4.41374	6.8594	5.30769	4.7538	4.16144	4.43058	4.1158	3.23709	2.82641	4.92347	3.49531	2.88734	4.10436	6.34629	3.69618	5.18794	4.67762	5.03542	5.49839	4.80012	3.48237	5.23184	3.70265	3.86742
AT1G03850	4.0109	0.578283	1.39611	0.568925	1.73688	2.31327	9.14851	8.40387	7.41307	4.40196	6.65282	7.34199	2.51442	1.732	1.61228	1.50025	1.47258	1.64853	6.65796	7.53019	12.6652	4.52914	6.31059	7.56583	2.53507	1.06516	0.913183	1.28174	2.5245	2.20057	4.72389	3.66026	4.30179	4.00984	3.58198	6.52589
AT1G03860	1.94093	3.00361	1.36621	1.70693	2.71546	2.77273	3.98439	4.31601	4.08587	1.32544	2.38934	2.05278	1.79313	1.80522	1.91151	2.90397	3.80919	3.35054	1.64023	3.87015	3.13069	1.5342	2.92521	1.64755	1.71746	1.44326	1.34044	3.73392	3.80066	4.27375	3.02736	3.22368	3.08581	3.43569	3.54674	2.7528
AT1G03870	37.9305	33.5209	37.351	25.5074	32.3074	30.9441	26.56	18.9686	17.8416	14.4946	17.8152	14.0303	26.4177	23.854	15.0694	9.5932	11.7089	11.8742	7.26616	7.48127	5.45947	6.99064	5.6391	4.72668	25.6251	18.6327	19.5761	9.36411	8.80322	8.15168	8.53928	8.47429	8.33219	6.31045	4.81989	6.46165
AT1G03900	112.402	116.525	132.386	152.235	174.24	161.827	140.582	150.864	158.72	129.833	137.595	135.407	117.058	126.138	127.324	142.896	157.211	149.336	146.715	165.047	169.495	145.427	154.718	155.056	120.503	130.484	124.206	161.117	163.829	147.242	163.779	159.278	158.255	158.523	142.927	158.717
AT1G03905	0	2.15906	0	0.0758614	0.872946	0.996546	0.711595	1.26518	0	0.82175	0.224446	0.435108	0.864661	0.124356	0.877853	0.800182	0.124954	0.153872	0.753271	0.969465	0.798754	0.301962	0.620027	1.13495	0.835133	0	0.426179	0.358909	0.785448	0.547732	1.07252	0.854113	0.708574	0.440324	0.128592	0.344786
AT1G03910	83.8055	99.6483	91.3793	120.36	94.5716	101.364	80.8073	81.0177	84.7586	88.1683	94.9533	88.3297	97.2747	115.077	93.8847	84.0441	89.7872	90.8456	99.7676	95.8245	86.3334	101.573	103.421	101.7	87.6506	106.908	102.539	92.9961	85.8279	88.4476	96.1615	103.224	96.3885	120.865	97.994	89.9748
AT1G03920	0.811611	1.33106	1.15356	0.820249	0.638709	0.850667	0.520653	0.359992	0.934349	0.0519599	0.383182	0	1.195	0.990756	2.49783	0.569207	0.568868	0.437826	0.643004	0.827551	0.181821	0.17184	0.705687	0.430581	0.554464	0.678942	1.21264	0.953152	0.446981	0.233776	0.678162	0.194423	0.134411	0.438512	0.292715	0.130806
AT1G03930	30.1896	29.5906	26.3567	34.7638	27.8129	19.1293	20.142	22.9069	17.4563	20.2745	18.5115	21.1281	33.6374	37.5664	41.9845	23.7234	22.6238	21.6269	20.035	18.8657	21.0498	18.4206	22.6185	19.5089	27.6465	28.7239	28.7713	26.4486	26.7045	21.9191	17.6216	16.1729	18.3851	16.1166	16.2538	20.3038
AT1G03935	98.1979	18.8773	58.8666	41.7866	24.5328	23.961	59.9948	51.4375	43.066	70.6506	59.8533	41.3715	38.8799	45.6659	36.1837	99.6962	60.6343	44.3966	51.8653	66.751	67.0439	63.3634	58.9542	59.539	36.5091	31.2938	18.631	45.5017	61.8066	48.4884	78.1446	47.0469	113.064	75.0726	69.1454	69.3349
AT1G03950	2.84205	2.25369	5.11117	8.03382	6.9583	7.187	10.7655	8.06784	11.8855	8.52568	8.00824	9.53774	9.56477	7.64679	11.5672	10.023	13.9442	8.58568	11.151	11.8675	9.82324	12.3786	12.8852	11.4879	9.19285	9.28351	6.47066	9.53628	13.118	9.04386	10.856	9.9205	7.93422	11.1563	12.4466	7.32881
AT1G03960	1.80226	1.81892	3.12714	2.09161	2.57876	1.75543	3.83052	3.19759	3.01791	2.60134	2.61285	3.04913	2.10019	2.40008	3.80344	3.90685	3.44517	3.53541	2.94225	4.12081	3.30343	2.72893	3.27655	3.12921	2.68635	2.83257	1.9584	2.30899	4.03042	2.64281	3.5047	2.11943	3.14754	3.13626	2.71819	3.69687
AT1G03970	113.754	139.304	122.61	157.357	134.482	122.158	139.936	145.111	149.198	177.868	163.59	149.413	125.102	134.227	164.279	119.494	123.695	131.829	145.056	136.825	134.484	181.573	165.77	165.569	142.49	148.816	124.25	117.242	112.675	113.914	163.45	168.932	156.462	184.793	161.549	180.137
AT1G04000	15.0451	12.1474	20.2027	11.4386	13.3309	9.34466	17.3871	17.5107	18.607	20.24	21.9725	17.5033	23.351	16.0921	17.9215	22.51	23.0591	20.2579	13.35	14.0452	14.201	26.3897	26.1631	20.1497	25.3727	17.8998	13.4276	21.5393	19.886	18.1818	22.2596	20.5673	22.325	13.5016	20.547	24.5714
AT1G04010	0.169579	0.941307	1.44616	1.22675	0.948997	2.05388	4.01299	2.04591	2.78892	3.3004	2.27734	1.75902	2.29122	1.18291	2.0876	3.13977	2.55549	1.8296	2.687	2.76655	1.59558	3.35108	2.43288	2.21916	0.993004	2.55346	1.08105	2.84504	3.23761	3.25637	3.17399	1.62492	1.96588	1.88482	2.26293	2.18647
AT1G04020	0.847188	0.342008	0.75688	0.93732	0.711155	1.81538	1.0628	1.20247	0.724514	0.520681	0.177769	0.620314	1.11531	0.472771	0.417172	1.33091	1.42513	0.9506	0.268476	0.230354	0.759166	0.0956653	0.368311	0.299637	0.661451	0.944939	0.472566	1.36448	0.559889	1.49668	0.849468	0.243534	0.785698	0.62775	0.305546	0.273081
AT1G04030	1.54265	0.66725	0.447471	3.28226	1.1562	2.56649	2.26199	3.51899	3.55189	2.42672	1.43353	2.42044	1.37428	1.61414	1.08519	2.65841	2.39423	1.99726	2.21156	2.17217	3.06097	1.80419	3.64073	1.79273	1.11841	1.10613	2.28296	2.36628	2.26557	2.70839	2.72532	1.79493	2.33581	2.65357	1.7486	2.55731
AT1G04040	19.1355	16.8018	23.7785	36.5611	40.1572	30.129	28.8065	30.5553	24.6728	16.8569	15.5792	15.4122	15.1149	17.0856	13.0571	18.2516	20.6549	16.0208	14.1495	11.4466	13.2034	4.86178	6.98799	7.44471	16.1354	15.5807	10.6738	14.1256	18.1263	13.9632	14.1983	10.6347	8.23948	9.21635	7.31546	3.70085
AT1G04050	0.988534	0.537209	0.555834	1.3914	1.59578	1.34605	1.2141	1.51102	1.45067	1.28521	1.02118	0.788765	1.26451	0.84869	1.2838	1.66389	1.75884	1.64083	1.28521	1.70576	1.36281	0.729863	1.32234	0.968204	0.296849	0.678519	0.848322	1.17369	2.90356	1.22656	1.01661	0.94722	1.6623	0.704312	1.097	1.07848
AT1G04070	2.56669	2.26661	2.86636	1.09221	3.36649	0.896734	0.731798	2.7323	1.47742	0.985927	1.61573	1.17459	1.11151	2.46182	4.51388	0.360019	1.12439	2.4923	0.677825	2.399	2.58751	1.9926	1.95274	1.13475	2.00397	1.07356	0.511325	1.72246	0.942373	2.95723	1.71573	1.53713	2.97549	1.58489	1.8514	1.65468
AT1G04080	22.9298	23.9562	29.2729	25.8386	29.1166	25.2471	24.54	25.5786	24.6391	24.5898	24.3253	22.9766	24.1811	27.6745	25.3068	28.8993	29.3629	31.2831	28.8388	28.9338	28.2603	30.4864	31.8061	27.7307	22.0503	26.0256	26.4702	27.2107	30.0707	27.8909	29.9362	26.7395	25.3013	36.3312	25.7554	32.7292
AT1G04100	1.62209	1.9645	1.84441	1.79466	1.58857	0.604497	1.84992	1.3814	1.2805	1.99387	1.90606	2.27642	1.34871	1.92355	2.85267	1.72918	2.27389	2.1001	2.91292	1.54368	2.18033	3.20544	2.11558	2.7538	2.40628	2.53295	1.5511	1.85055	1.31023	1.74431	1.62645	3.88574	2.47144	2.80452	3.51012	2.71887
AT1G04110	1.0485	0.705465	0.567719	0.0743624	0.48897	0	0	0	0	0	0	0	0.181623	0.243798	0.0614648	0	0.0612425	0.075416	0.0922984	0	0	0	0	0	0.204658	0.097457	0.139253	0.117272	0.0641607	0.0671136	0	0.0837237	0	0	0	0
AT1G04120	3.84148	3.38286	5.07763	7.48427	6.55994	7.89478	8.89092	7.13632	6.24341	5.36233	5.51605	6.5263	6.9413	7.30338	4.15944	12.1712	13.0667	12.5151	5.92774	7.70584	5.39976	5.69872	6.77848	6.26054	7.46878	7.39324	7.20267	12.4095	11.6152	11.8026	8.78616	10.1045	9.82973	8.16264	7.4163	7.47808
AT1G04130	1.54684	0.312229	0.376897	0.987352	1.29847	1.44114	1.94052	1.53688	2.03517	1.10914	1.36324	1.32137	0.750249	0.539507	2.93797	1.90933	2.92735	2.26971	2.2876	1.57722	0.831676	1.65937	1.21047	0.98477	0.724628	1.03519	0.862837	1.6609	1.81738	1.90102	2.79181	1.63041	1.74198	2.29236	1.8968	1.99442
AT1G04140	9.71703	6.60329	11.5224	9.53791	11.0116	11.7689	15.7732	16.0907	16.3217	16.6887	13.5659	15.7317	10.0543	7.50121	5.19499	15.7378	18.5254	14.9848	12.3174	16.5572	14.2222	15.7639	17.7426	15.3967	9.96383	10.0434	8.62071	15.3025	14.1755	14.4796	14.29	13.4077	13.4747	18.5603	19.0179	17.1643
AT1G04160	2.57481	3.00892	1.57759	2.74878	2.46472	2.73554	1.28792	1.47466	1.57496	1.38814	0.815162	1.40569	2.22223	2.14269	1.4935	1.77411	1.77306	1.4426	1.00206	1.13613	1.05245	1.1732	0.510596	0.894693	1.9045	2.8719	3.09566	1.63697	1.99022	2.11652	1.08705	1.21196	1.3765	0.669433	0.814586	0.961004
AT1G04170	14.7481	15.5714	14.5581	13.9999	15.6337	14.9029	14.8141	11.8352	13.2096	12.4342	9.95046	12.4599	13.5201	11.7912	10.6938	9.03842	15.6647	12.2399	11.864	11.8759	12.0975	14.2837	11.9355	7.62362	8.76889	8.98409	10.4866	11.8005	12.4958	15.7722	12.8161	12.7185	12.7758	11.2082	11.2109	13.5302
AT1G04171	0	0	3.00375	0	0	0	0	0	0	0	0	0	0	0	0	0	0	0	0	0	0	0	0	0	0	0	0	0	0	0	3.29628	0	0	0	0	0
AT1G04180	1.76738	1.45941	0.782968	0.61534	0.449574	0.149692	0.549716	0.228052	0.422787	0.493742	0.472	0.29411	1.11327	2.24155	2.03446	0	0	0.416039	0.339448	0.436872	0.431933	0	0.279404	0.340962	3.13615	0.53763	1.66443	0.107824	0	0.617063	0.214805	0.153956	0.532177	0.198424	0	0.207162
AT1G04190	3.2021	3.07782	2.72454	4.99622	4.79989	4.68802	5.12999	5.19424	4.91514	5.54479	4.99133	6.04756	5.59955	5.4246	2.03801	4.36314	8.55008	5.79086	6.4429	6.11539	6.01209	6.88733	5.03807	6.47163	2.02387	2.7212	2.79466	6.95828	5.26252	7.02731	5.19831	5.1138	6.76766	8.56807	5.16941	4.22694
AT1G04200	3.09958	2.97182	3.90202	3.03365	3.57758	4.25946	2.47445	3.35458	2.5488	2.69875	2.30891	2.41137	2.89933	2.54051	4.36084	3.39117	3.42174	2.34091	2.37381	3.58185	4.30518	3.15007	2.96456	3.17919	3.32754	4.23509	3.76666	3.58813	3.86929	3.45217	4.50649	3.48979	3.90125	1.86609	1.95631	3.39698
AT1G04210	8.98147	7.05589	8.49656	6.71008	6.42555	4.9921	7.97322	7.56913	8.29192	8.57274	7.00306	7.13051	7.10709	6.90586	7.68221	7.30108	7.29674	5.24151	6.57657	6.66027	7.59101	8.49965	9.14042	6.10053	4.86085	7.17182	7.27901	6.06156	6.89497	5.40923	7.16358	5.8678	7.77518	8.57096	6.66254	6.08622
AT1G04220	2.96449	1.15073	1.85209	1.40705	2.71181	3.50551	2.99077	2.02294	2.2502	3.21182	2.3925	2.01756	8.05821	7.47629	8.42178	46.8275	49.1492	47.0413	0.843102	0.775055	1.32824	1.60939	1.58621	2.41961	16.736	16.1512	10.6303	10.2532	9.37724	10.2467	1.753	2.73134	3.47442	1.61931	1.15142	1.3231
AT1G04230	17.1479	19.246	23.4122	31.5156	18.7169	16.2516	19.725	20.6674	16.3375	18.2466	19.6041	19.3027	20.5878	27.5325	22.0459	20.7351	21.8625	17.7355	25.6096	24.2173	20.7974	22.4518	22.7505	17.8812	23.4297	25.0623	18.3765	18.948	20.8418	21.801	20.8503	20.3974	18.9978	31.1267	22.1791	21.1567
AT1G04240	16.7494	26.1406	22.8596	18.5901	17.0313	19.4658	31.1145	27.0822	35.1001	30.8648	26.0152	33.3992	9.57146	13.1291	11.9039	14.4353	15.7338	18.1828	13.8626	11.8551	18.568	22.2283	22.821	16.6116	8.7631	5.77793	9.35664	11.3561	12.1724	12.2021	11.4272	11.582	10.9811	17.0597	17.8111	19.5921
AT1G04250	3.55546	2.64404	5.6234	12.263	9.55583	8.7171	10.4572	9.1634	9.35577	14.8554	14.1358	18.7257	10.7617	12.2702	8.16153	7.87438	9.18131	12.4368	13.0464	9.28584	8.88741	13.5237	13.6674	12.7075	9.05841	8.97501	7.45584	14.6928	16.0771	13.7986	10.7576	9.32406	6.69397	10.1684	12.1482	6.997
AT1G04260	5.82558	3.91963	10.0543	8.26328	5.43352	12.2118	13.2876	22.7388	23.3133	14.9183	10.3904	13.774	9.58659	10.4979	8.70834	15.9341	20.5863	13.4086	21.5383	18.315	17.1835	23.0241	25.1153	20.9476	11.75	9.47589	11.0252	17.7554	14.4375	17.1529	35.3721	23.724	25.4058	12.2904	15.7579	26.1328
AT1G04270	63.8199	56.4549	58.0287	49.2298	65.2756	51.1676	42.4813	51.788	60.55	41.9323	40.8682	37.0792	53.7333	38.4878	49.9027	53.3539	47.94	43.8921	34.9165	46.8389	41.9234	45.2207	37.1412	35.0722	29.5792	40.2712	41.333	53.0663	61.0534	51.1687	53.5388	51.8944	57.2676	41.7628	39.9821	44.7493
AT1G04280	19.1258	15.0369	16.2203	16.0076	14.8573	10.0416	17.5341	16.6479	20.9234	14.6663	14.1905	13.6042	16.9128	21.3757	21.0361	17.0744	15.9237	13.6807	19.0872	20.6866	19.3165	14.5571	15.2515	14.8744	17.8202	23.8077	22.4821	12.9768	14.4323	13.392	15.469	19.5415	16.4497	19.3786	14.9391	16.826
AT1G04290	3.6023	5.33222	12.8732	8.89083	12.7675	12.3058	16.1592	19.5998	21.3278	23.4927	16.831	17.8772	7.98714	9.88375	7.77112	18.9985	19.6942	14.9244	16.7432	17.3041	21.0898	18.4405	21.2987	19.5359	9.37511	8.57161	7.27204	20.9512	22.5724	20.4754	22.7957	19.3298	20.8405	18.0915	14.5511	14.0887
AT1G04295	1.84248	1.11571	0	0	0.515544	0.343315	0.840507	0.523032	0.969654	0.188731	1.85575	0	1.0213	1.02819	1.03688	0.20675	1.29142	0.954176	0	0.250489	0.33021	1.45638	0.640807	1.56398	2.01395	0	0	1.73104	1.35295	0.566089	0.738976	0	0.488214	0.682621	0	0.712682
AT1G04300	54.3837	48.0524	54.5245	51.3944	48.9597	48.7452	60.3631	56.2785	53.1421	60.4215	57.0799	54.2941	65.6497	59.4131	57.7198	58.1167	55.9537	56.118	59.6273	62.1046	59.7789	66.3987	66.1453	64.4025	60.2214	61.0127	58.4704	50.4483	49.4909	51.8499	58.7029	66.5579	59.6462	73.6954	66.8936	71.7568
AT1G04310	1.48234	1.41293	2.14033	3.57446	2.76515	1.22759	3.75676	3.38975	2.65457	1.81365	1.6589	1.70846	3.36658	4.07863	3.30208	2.03301	1.96254	2.34565	3.39269	4.7023	2.43526	1.99935	1.36048	2.27188	3.72925	5.23569	4.06866	1.76849	1.87463	1.96091	1.76157	1.34148	2.29125	1.72894	1.18804	0.796357
AT1G04340	1.93264	0	3.33552	2.57001	1.8589	2.25071	5.37246	4.28613	4.44981	3.46441	2.73734	2.35847	1.67387	0.84258	0.849703	3.38854	4.06383	4.17027	1.27595	6.56864	3.46367	1.77316	3.36081	2.22152	1.13169	1.07781	1.15504	7.13328	6.03141	3.71117	4.52162	4.62966	3.20065	2.98343	4.35639	2.64759
AT1G04350	11.8327	5.11804	7.55098	10.1304	8.8685	6.95569	11.0046	9.19724	14.7342	11.5435	14.7792	14.5259	7.41788	6.19051	7.33287	15.2537	14.6127	13.8607	8.18413	11.5863	8.0787	17.9745	15.6776	14.2491	6.70892	9.42714	5.83704	10.7767	14.1712	13.7414	15.2544	11.7431	10.5446	12.2645	10.4657	13.3495
AT1G04360	14.5906	11.5494	10.8046	2.25221	1.70108	3.46502	5.3835	4.36522	6.5871	5.78776	6.42335	3.92768	9.31669	7.8828	7.84882	1.44463	2.1055	3.58051	7.40412	8.94573	10.1264	4.60354	4.85067	5.5652	4.8024	4.30785	3.30563	3.45582	2.52095	2.63697	3.44232	2.8784	2.74801	2.82649	2.26998	3.1354
AT1G04370	0	2.04269	0	0	0	0	0	0	0	0	0	0	1.40239	1.05888	1.77973	0	0	0	0	0	0	0	0	0	0.395061	0	0	0	0	0	0	0.484847	0	0	0	0
AT1G04390	1.5149	2.22386	3.13187	2.13904	2.84195	3.40014	2.47372	2.49228	2.58202	2.08077	2.54302	3.27723	3.00582	4.1789	4.31111	4.21115	3.08891	2.37737	3.49147	2.90208	3.64058	3.22689	2.39489	3.40962	2.52684	2.30413	3.0728	2.44914	2.02256	3.33214	2.53163	2.63925	2.87376	3.40155	2.08611	5.06067
AT1G04400	58.0014	52.4059	56.3846	60.0148	54.1167	53.6605	67.3028	66.8606	62.1899	71.1957	72.2419	72.3136	64.7166	63.458	51.5717	62.0852	66.091	64.466	61.2694	66.9599	57.492	90.331	78.0422	76.4984	73.1773	85.4753	76.3004	52.8406	64.184	58.9868	67.6879	69.0835	68.1517	80.0834	67.8982	75.1497
AT1G04410	64.5593	53.121	63.4553	67.3682	71.4327	79.1753	131.544	142.411	134.534	121.73	104.922	104.628	68.1905	61.2882	55.4426	121.278	158.425	125.288	131.036	147.774	134.619	141.933	136.342	115.283	78.123	86.2266	66.955	156.098	128.833	146.66	136.063	153.011	127.211	149.385	124.28	120.53
AT1G04420	46.5738	47.7123	45.6881	40.8911	44.3553	45.3517	40.3165	38.9265	38.944	36.7144	30.378	36.6352	41.3099	43.1543	44.4073	43.9975	45.3283	42.1364	31.2674	35.5687	34.5695	33.4242	35.1286	35.6242	41.6203	44.2807	36.3305	32.2905	42.5436	41.3768	35.5401	32.664	32.804	34.3024	26.6126	28.3972
AT1G04430	13.539	13.0915	15.5395	17.7325	15.3122	22.3575	20.1561	20.0224	19.6265	16.8581	13.201	15.6318	12.0773	12.4981	9.4671	13.4186	17.161	12.8055	12.6747	12.3997	9.66228	11.9012	13.0409	10.7241	10.0011	12.7501	10.8534	15.0161	15.2402	14.8207	15.0658	11.0311	11.8689	13.216	13.2162	10.453
AT1G04440	10.721	8.38318	8.94279	10.5218	12.094	9.26852	14.9807	14.0518	15.1857	17.9074	13.741	16.0889	13.5184	14.6876	13.0452	13.0058	16.0445	13.5886	17.2427	18.2522	14.9733	18.6502	15.9563	15.5774	14.4034	14.8668	11.16	15.1024	15.3196	15.4312	15.4308	16.4738	15.9956	17.5939	15.6756	15.0062
AT1G04457	0	1.77741	0	0.749419	0	0.820389	0.502121	0.624921	0.579274	0	0	0.537292	0.610129	0	0.619437	1.48216	1.2344	0	0	0	0	0	0	0	0.687508	0.982164	0	0	0.646606	1.35273	0.588621	0	0	0	0.635165	0.567677
AT1G04480	22.2872	14.5731	20.6508	14.1592	13.8338	18.4246	29.5345	28.0694	45.8431	26.3665	15.2813	25.6657	12.615	16.4225	13.9115	29.0598	32.5629	35.493	30.8379	30.2999	38.2554	24.6352	26.4748	28.1998	12.4993	18.9067	8.25458	31.809	36.4195	30.139	40.9174	31.5824	32.6471	29.0746	21.2839	25.9029
AT1G04510	14.2295	12.2947	13.2198	8.36392	10.0971	7.82074	8.28917	8.13687	9.02407	8.44133	9.79522	11.1809	8.36985	7.06953	5.97709	12.0042	11.6239	12.5469	7.67781	9.88139	12.6593	11.9643	11.1262	9.84825	8.47223	6.50838	7.9128	9.20567	9.5468	11.7947	12.0438	11.2806	10.24	9.67144	10.4117	7.5895
AT1G04520	7.61201	9.38958	6.06787	10.2574	7.59275	4.7279	3.69753	3.50138	1.85464	1.80491	1.89304	1.89225	8.79042	6.98144	6.84214	6.01079	6.8174	4.86676	3.72264	3.92867	2.27371	1.67136	2.57389	2.79196	5.17275	1.72951	6.51505	7.94624	7.24575	5.63029	3.67491	2.97158	2.61464	1.74085	1.22015	1.27226
AT1G04530	99.2977	113.426	109.486	112.167	90.6153	104.567	85.3625	86.6995	80.0696	70.5062	66.6752	68.5751	165.542	186.598	177.381	111.003	115.577	121.937	125.553	123.134	112.709	78.3196	85.161	75.1357	168.212	180.229	142.188	116.11	126.718	107.126	150.755	128.738	135.844	88.4419	82.6946	86.711
AT1G04550	55.8208	66.0705	50.4402	79.2204	73.7006	75.4227	44.1629	38.9929	45.8537	42.7346	40.2292	42.3523	57.3074	64.9312	64.2466	52.2257	54.5914	52.4687	42.2949	46.4873	36.2718	39.6021	40.2769	40.4162	49.7436	52.6453	46.4612	49.2281	46.0331	51.07	51.8685	58.9487	54.5958	56.124	37.1024	44.3706
AT1G04555	0.216624	0.874507	1.40751	1.84362	1.51534	1.61457	1.4823	2.15228	0.85503	1.77516	2.54548	1.1896	2.25143	0.906648	2.28578	1.94464	3.79586	1.86974	1.6018	2.35604	2.3294	1.8346	1.50682	1.68556	0.507394	2.17457	0	2.03522	1.90883	3.32781	2.75129	1.86813	2.58301	3.07652	3.59386	2.51374
AT1G04570	0.210243	0.31828	0	0.0894655	0.367675	0.391752	0.539488	0.447618	0.276614	0.646075	0.485276	0.705561	0.509859	0.293313	0.665535	0.825717	1.10521	1.0888	0.555221	0.571659	1.03619	1.00898	1.18822	0.446158	0.164149	0.234501	0.67014	0.564362	0.540342	0.645955	0.351348	1.10801	0.626731	0.324554	0.303304	0.881
AT1G04590	6.91564	4.85535	5.61677	9.08442	9.88564	7.28345	9.34435	10.2426	7.71423	9.00888	8.39133	8.25596	7.81262	8.70429	9.62394	10.9655	9.79989	9.9917	8.73458	9.19755	8.8915	7.55455	9.28104	8.08228	8.45132	9.55813	6.10982	9.6855	10.0461	9.35364	10.8536	9.50774	10.9551	10.5829	8.13322	9.88589
AT1G04600	0	0.237193	0.222693	0.483377	0.602808	0.255453	0.469053	0.416975	0.334981	0.401231	0.443836	0.167302	0.189982	0.0273234	0.220435	0.307676	0.164729	0.405704	0.537901	0.825412	0.175501	0.287502	0.374637	0.332492	0.214077	0.0436896	0.249705	0.709731	0.661548	0.421214	0.654591	0.37533	0.856279	1.16097	0.197778	0.656551
AT1G04620	10.4929	10.8451	8.83017	20.2273	16.5371	21.6717	25.303	26.736	23.9515	24.8633	22.7603	25.8411	8.58427	8.11306	7.02555	30.0033	26.1398	30.1161	30.3143	23.2885	25.829	28.8365	27.0405	26.6488	9.37686	10.4345	11.0814	28.8451	30.1703	24.1789	26.2816	23.3793	20.9365	28.7269	30.2748	25.917
AT1G04630	6.00673	11.0223	9.31365	12.6642	14.8975	14.245	10.2756	11.2385	11.136	6.57241	6.30208	7.66345	7.56723	8.3801	10.5637	9.19135	11.0996	8.01252	14.1324	7.05269	8.31862	9.0952	6.88459	11.2019	8.52695	11.8769	11.3137	11.9098	10.2251	11.3248	9.12561	9.68003	10.3095	7.08094	5.71137	7.39276
AT1G04635	0.298255	0.602025	2.42238	2.91911	2.08637	0.277874	0.850366	0.211667	1.56964	1.06929	0.125168	0.363972	2.06656	0.832202	2.51771	1.50606	1.04525	0.257432	1.89036	2.83839	1.33633	1.01038	0.777988	1.47683	2.32866	3.99202	1.18834	0.800616	2.40913	1.14546	1.3956	0.28579	1.38304	0.920838	0.64541	1.15367
AT1G04640	26.421	26.344	35.6784	37.6574	49.3228	46.4136	28.3168	23.8335	24.5008	20.5425	21.8421	21.5598	27.4601	26.202	32.9174	29.1119	26.5511	27.4755	33.1217	28.8874	28.3825	24.5329	25.3254	24.5439	20.5042	20.4156	30.8199	25.4211	28.1668	27.8739	30.8543	21.0465	28.3623	18.8698	22.5022	22.779
AT1G04650	0.394588	1.19471	0.640956	0.979478	1.28811	0.919058	0.525011	0.980114	1.03831	0.70733	1.07637	1.12357	0.729077	1.00924	0.3701	1.36523	0.599238	0.567632	0.6947	0.625858	0.942907	0.556965	0.972087	0.697797	0.770196	0.953585	1.15292	0.882671	1.59362	1.46491	0.659416	0.567145	0.697043	0.324869	0.616683	0.296778
AT1G04660	0	0.318774	0.384797	0.0672033	0.88379	0.735675	0.360217	0.672469	0	0.0808848	0.463937	0	0.109425	0	1.11095	0.265821	0	0.272622	0.166825	0	0	0	0	0	0.246606	0	0.125846	0.105982	0.347902	0.121305	0	0	0	0	0	0
AT1G04680	38.7145	34.1617	37.2853	30.158	28.4136	24.2431	18.5777	17.2658	16.2829	11.5394	12.03	10.6495	39.2843	41.7629	38.4699	42.8492	42.1861	43.4584	11.6207	11.5045	10.237	6.9278	6.16214	3.96565	51.2864	52.7381	46.0224	28.1102	27.8071	28.1119	14.8487	14.8994	13.3136	4.76805	5.64614	5.31898
AT1G04690	13.2252	11.3164	13.4267	14.8035	18.6033	14.3304	20.4929	25.6067	24.7765	25.1062	22.5628	20.7004	14.9406	12.9356	14.9663	24.5996	26.0963	23.9468	22.0185	27.3608	29.3702	22.1576	26.7481	24.303	14.4785	19.7217	12.257	22.574	25.1231	23.6293	22.2936	21.7637	21.2358	27.4283	24.8859	22.149
AT1G04700	0.261721	1.16222	0.637698	0.579131	0.402777	0.195069	0.0596963	0.297183	0.137738	0.107236	0.483278	0.159694	0.290149	0.985857	0.95737	0.352422	0.146755	0.135539	0.0552935	0.249071	0.0938115	0.3842	0.0910256	0.11108	0.653894	0.817375	1.16792	0.316146	0.230622	0.281442	0.0699802	0.100313	0.4161	0.258574	0.264298	0.303706
AT1G04710	7.14166	7.3364	9.7363	11.0165	16.147	10.2181	11.5626	10.6797	10.5707	8.55645	7.92097	10.0381	8.04107	7.56156	6.36953	14.0958	14.0338	10.4571	7.40933	10.056	10.8565	9.00048	10.2015	8.47979	7.86604	10.0994	8.73965	15.405	14.1406	14.4975	15.089	11.7312	14.2773	12.2846	8.64701	9.61919
AT1G04730	1.74093	0.983932	1.18772	1.62981	1.31525	1.4922	1.7869	1.18609	1.87823	0.641984	0.818283	0.679847	1.54402	1.65158	1.22467	1.05491	0.927381	1.20211	1.32409	0.852057	0.561616	0.393174	0.787133	0.295555	2.01169	1.47577	1.10983	1.5889	1.7386	1.39071	0.930993	1.73489	1.10713	0.429998	0.200922	0.26936
AT1G04750	53.4122	63.7227	61.1208	82.7819	74.7262	83.467	81.5433	82.5934	69.039	72.8034	69.108	74.4479	59.119	78.9206	72.0252	81.286	86.955	74.3809	81.6581	88.1587	67.5888	74.6693	73.7423	65.1832	87.268	92.8837	53.0328	66.5347	86.2113	81.6592	76.541	78.9773	81.3909	74.6027	58.3446	71.7273
AT1G04760	3.37482	0.928916	0	0.652774	0.429231	0.285837	0.174947	1.52413	1.81645	1.25707	0.25751	2.24642	2.12579	0	0.863288	0.860678	1.72033	2.11847	0.972265	1.04276	2.19941	1.21255	1.06705	0.217022	1.43723	0.684404	0.733439	0.61767	0.675864	1.41394	1.23051	0.58796	0.609716	1.89445	0.442604	1.5823
AT1G04770	7.71141	8.64745	8.35078	13.8551	14.6246	15.3268	79.2484	73.2121	77.1083	48.623	43.4374	39.2106	3.68082	4.42287	3.37533	24.5174	26.905	26.032	30.9544	34.2471	29.9442	25.4461	28.31	26.5468	5.88697	8.41004	4.36974	19.32	22.3986	19.4807	14.3188	14.7782	17.4819	27.3002	25.8342	23.0892
AT1G04778	1.32948	0	0	0.282869	0.465001	0	0	1.88702	0.874589	0	0.278969	0.405603	1.38176	0	0	0.745921	0.465924	1.14751	0	0.903725	0.595672	0	0	1.88086	0	0	0	1.78438	0.488124	0.51059	1.33305	1.27391	0.880701	0.410465	1.91795	0
AT1G04780	70.3615	91.9319	76.3701	99.041	73.6036	76.7127	99.5485	96.2548	86.2985	100.396	103.936	101.62	94.9206	105.167	96.6211	84.7494	87.7254	92.6749	100.238	109.212	96.4082	121.852	121.796	106.697	105.167	120.08	116.366	87.0243	80.4238	89.0284	101.307	123.227	114.174	119.978	103.42	121.423
AT1G04790	13.4302	16.0678	16.9035	16.4259	16.4875	15.247	14.7587	11.9929	11.6435	10.7961	13.4747	13.296	12.3869	13.7113	14.9534	11.8767	14.1513	11.5152	12.8716	11.9709	10.5205	12.1525	12.7601	11.5763	12.9163	15.5751	9.70981	11.46	9.20884	12.0238	8.73975	12.7837	13.3156	14.6637	12.6386	12.6145
AT1G04800	954.93	1587.5	1191.46	408.221	299.235	326.592	65.1489	67.7699	80.7681	31.5658	34.248	28.5389	670.603	710.132	594.466	107.019	113.546	111.018	35.5116	24.6733	28.8148	9.49028	4.65986	17.2318	648.571	692.595	728.726	118.522	102.678	118.256	37.9418	41.0825	37.2774	6.31772	9.13725	8.48048
AT1G04810	7.61789	7.68832	7.13516	8.7316	7.34872	9.95914	11.035	11.9898	9.37615	9.15623	11.5504	10.9458	8.25802	8.6137	8.51366	11.3057	11.4971	12.5671	8.69606	10.8996	9.19361	11.0649	10.9504	11.7334	9.40128	7.05788	9.00772	12.2446	9.56376	13.024	9.65065	12.2443	10.2149	13.0496	11.2557	10.139
AT1G04820	65.2154	59.9115	63.4439	72.0723	70.3513	78.8975	75.8056	67.9824	69.6169	42.9443	46.166	39.1365	65.8767	57.1561	65.5374	58.8389	52.7427	62.4747	49.0808	51.5569	38.9597	27.5145	29.7021	30.8387	54.8343	56.3536	55.6798	73.9035	76.3056	67.065	39.6817	46.1234	40.3529	27.6576	29.0345	32.2636
AT1G04830	2.57742	2.7053	2.42827	3.68518	3.17322	2.49734	4.05642	3.58514	3.25544	3.9602	2.42291	4.08892	2.5002	2.37323	3.19106	4.10691	4.33571	4.62725	4.13841	4.62535	4.98879	5.12238	5.10957	4.22979	3.21975	3.44977	1.9717	3.73607	4.16378	4.11784	3.8593	2.4697	3.89285	4.90186	5.05686	5.05126
AT1G04840	0.203613	0.924732	0.413429	0.996412	0.712163	1.1382	1.27717	0.578005	1.20552	0.729988	0.640874	0.434836	0.423242	0.852195	0.358083	0.399841	1.14172	0.790849	0.7528	1.10727	0.638604	0.632286	0.531119	0.864179	0.23846	0.113554	0.486757	0.683208	0.971851	0.547389	0.8847	0.487759	0.134882	0.31432	0.660915	0.0656323
AT1G04850	66.0791	90.7037	75.0938	104.277	99.1418	90.8394	72.7795	79.6577	72.4781	66.6935	63.657	67.8566	81.0874	88.3094	87.3277	78.575	85.3804	85.2729	83.8719	80.0788	82.505	65.9289	70.3853	80.0382	76.5298	79.0402	101.293	96.3258	83.5614	82.3416	85.5765	66.0434	66.4741	79.4496	66.8789	71.1105
AT1G04860	10.4145	12.4327	7.97515	11.6997	12.7387	10.978	11.47	11.361	10.7269	11.5518	11.988	11.1841	10.1437	9.25733	10.4241	11.1522	10.7201	11.8655	14.1445	12.136	10.559	12.2305	12.7291	11.8291	10.3615	11.0851	11.4762	11.1425	11.9738	12.2506	9.90548	11.4048	10.6442	14.8459	12.6634	12.6606
AT1G04870	38.5531	31.8351	35.8457	49.1618	51.1228	50.673	31.4587	31.5061	31.8519	23.6681	28.3277	27.2466	37.6859	41.562	45.7486	31.5358	28.3871	31.7076	34.1435	31.8541	36.0597	27.5572	28.5554	29.3832	31.2156	32.8665	31.0319	30.3151	33.076	39.085	51.2822	45.5243	44.7151	37.5925	34.8315	30.2937
AT1G04880	0.384518	1.03486	0.416399	0.109084	0	0	0	0	0.252953	0.131291	0.0537898	0	0.266427	0.894079	0.180328	0.287652	0.179676	0.221258	0.135394	0	0	0.144734	0.222889	0.453327	0.100072	0.571846	0.919225	0.0860145	0	0	0.171357	0	0.339627	0	0.369813	0.0826298
AT1G04900	1.40768	0.828739	0.762198	1.74713	1.64118	2.95084	1.33783	0.915758	1.46622	1.26169	0.935366	0.286308	0.731521	1.39108	1.48536	0.855616	0.657775	1.21501	0.867413	0.717664	1.05119	1.39087	0.815976	0.912771	0.457942	0.785052	0.654343	1.41701	1.20595	1.08125	0.62732	2.58529	1.7096	0.86922	0.507693	0.680623
AT1G04910	6.94779	7.22778	7.90004	6.6408	7.47715	6.47301	8.71601	9.48218	8.43797	8.43072	9.42015	7.9569	5.03621	5.74123	4.88747	10.2551	8.61579	8.9491	9.14583	9.73629	8.6205	7.66446	8.17862	8.3171	7.17711	6.67645	5.79197	8.60778	9.02632	6.89658	7.21657	7.27195	8.14289	9.10831	10.0231	8.88923
AT1G04920	1.05546	0.887679	1.33346	1.14778	0.574247	0.600925	1.13683	0.87388	0.385737	0.840885	0.738234	0.500895	0.568797	0.695341	0.742468	0.888268	0.780882	0.961603	0.371641	0.159435	0.577986	0.496596	0.305903	0.497731	0.824059	0.91563	0.700879	0.747649	1.07643	1.21605	0.274373	0.842788	1.08761	0.543106	0.592138	0.793832
AT1G04930	2.4542	1.74839	3.28302	1.5358	2.42368	1.47949	3.78676	3.68832	1.13964	2.43998	2.12048	4.84478	1.30037	1.51054	2.03109	2.75393	3.23799	2.4921	2.13498	4.02347	3.49286	3.74941	4.01675	3.88053	2.47971	1.77124	2.30078	3.10018	4.13433	1.7742	4.05309	2.76662	4.11223	2.31771	3.54052	2.69898
AT1G04945	5.70521	3.378	5.31329	4.46709	5.05519	4.89012	4.20756	4.85868	4.15348	3.11682	3.54355	4.17738	4.9545	3.8736	3.31772	5.24962	5.06522	4.26774	3.29458	4.0333	2.7948	5.02506	5.82046	4.78902	4.81076	2.37571	3.45517	5.66644	5.86516	4.96651	4.729	4.81076	4.8376	3.80471	4.27988	4.80594
AT1G04940	12.6908	8.4786	13.2107	9.20343	11.5032	12.6562	11.0078	12.4314	12.8168	7.68989	9.30158	10.252	12.1372	10.3488	8.80167	13.0372	15.5352	9.41096	7.55257	9.96321	7.04757	11.9085	13.832	10.6207	11.4436	6.57912	9.25822	14.874	14.0441	14.1413	12.4262	11.304	11.8407	9.60229	10.4434	12.0993
AT1G04950	3.83628	2.63983	4.74446	4.26668	3.41545	3.65535	4.77284	4.08382	4.18701	4.77806	3.62241	4.36236	4.53085	2.73685	3.67998	4.25588	3.7889	3.23594	4.60503	3.85235	4.45337	4.97191	3.18398	4.19384	3.19943	2.72295	4.37706	4.50531	3.71334	3.81728	3.2055	3.92658	4.85159	4.73768	6.79216	4.21561
AT1G04960	14.8688	17.8353	25.3402	32.7769	27.7078	27.4784	26.1308	25.2559	23.3309	22.7835	23.0673	24.1685	27.9515	24.8244	27.1777	29.6085	27.1648	27.0348	39.6526	32.1442	30.6887	26.8364	26.3863	26.7254	28.6418	30.45	34.6711	23.3915	28.1907	25.2756	27.6994	28.0276	25.5931	29.3499	28.9227	27.1852
AT1G04970	6.80379	4.73565	4.66846	6.13992	4.02089	4.37162	4.01349	4.49554	5.0932	5.52741	3.74147	6.29878	4.87681	3.19131	5.11625	4.01481	5.17997	6.27753	5.45231	4.86417	4.73034	5.76218	5.50784	3.48512	4.21307	3.14021	5.14126	6.21909	5.59907	5.40624	4.7049	5.05818	6.91609	6.15698	6.85385	6.20123
AT1G04980	1.2769	2.06193	1.55562	6.30302	4.8234	6.06717	6.48029	5.16531	4.20001	1.17717	1.39327	1.01286	0.796269	1.33607	1.34736	3.72539	4.47497	3.08595	5.80002	3.99273	4.0048	2.23492	1.44332	1.8968	0.797561	0.427269	0.610509	7.45508	6.84477	5.6886	3.0728	8.07531	4.73688	2.68078	2.21052	2.2226
AT1G04985	43.0172	46.1025	50.244	51.9522	46.5703	50.0016	35.7431	43.9031	32.8803	49.2047	36.7936	40.4966	46.838	58.2994	54.1811	44.4781	40.9196	37.6597	50.8506	43.8621	46.0737	49.8476	50.0488	46.2231	54.2176	47.0667	53.2138	41.2402	43.7719	40.9089	59.2907	38.864	51.0221	52.7454	47.2824	50.8423
AT1G04990	6.86149	3.90923	7.10082	9.70126	13.78	12.2697	21.4563	20.9702	18.128	14.7371	17.7881	18.5699	8.81832	7.33383	5.83882	24.2161	23.6587	21.2058	19.1724	23.1704	20.5283	18.6203	19.0527	16.5179	7.0853	9.25789	6.34955	22.8746	22.9981	20.9964	23.1551	22.0571	22.3601	14.6923	14.8479	15.9814
AT1G05000	0	0.342151	0.137672	0.288526	0.474301	0.631699	0.289975	0	0.557551	0.607715	1.3516	0.517144	0.587249	0.59121	1.07318	0.76084	0.712863	1.31676	1.61153	0.921799	2.12655	1.14846	0.736928	0.959239	1.32345	0.5672	1.0806	0.910033	0.871302	1.5624	1.69964	1.78666	1.12289	0.942017	0.855885	0.983501
AT1G05010	53.5368	52.3762	48.9321	85.0983	80.2208	76.5542	99.2378	105.516	103.204	80.5025	72.5348	71.0656	58.6904	58.3581	47.8366	119.816	125.535	115.973	71.2035	100.864	90.3361	73.2523	78.1878	65.5081	84.4138	78.8424	93.7603	152.717	150.79	144.786	175.447	146.467	150.652	100.924	116.281	96.3311
AT1G05020	0.252788	0.255125	0.821241	0.501993	0.235775	0.0785045	0.480489	0.239199	0.33259	0	0.106087	0.616974	0.233537	0.176334	1.77825	0.330937	0.118121	0.145459	0.801092	0.171835	0.226523	0.28545	0.293062	0.178814	0.394733	0.469925	0.268583	0.452378	0.371249	0.582504	0.844894	0.322964	0.893105	0.104062	0.547021	0.434576
AT1G05030	4.23056	3.3465	4.55037	2.38411	3.03936	3.72841	5.34636	6.57273	5.86698	5.9732	4.46256	5.65108	4.67422	2.95107	2.17169	6.41517	7.45321	7.20433	7.36768	5.28519	5.94266	5.3582	5.76618	4.85281	5.26703	3.69844	2.46005	5.98504	5.5414	5.35732	7.10812	4.71111	7.11986	6.14244	6.68048	6.48664
AT1G05055	4.07908	2.33285	3.86512	3.18228	4.56546	3.67365	5.89254	5.8862	3.30953	5.9193	3.8802	3.65043	3.76844	2.46601	3.3477	6.71329	6.76648	7.98038	5.17068	3.97434	6.945	5.45059	5.91119	5.96318	2.33551	2.27487	2.92542	6.38727	6.38999	6.68408	5.54429	5.99318	6.30502	5.45732	5.00193	6.13592
AT1G05060	2.23527	3.48645	2.97074	3.19944	3.5537	2.65049	3.47622	2.3074	2.67357	3.33042	2.21726	5.82756	1.12639	1.55924	1.57242	3.76239	4.27291	2.4555	4.29312	2.48637	6.00909	4.93345	3.88709	4.88723	1.74521	2.49319	2.75278	3.95469	4.17807	3.90211	5.43343	5.25728	3.90376	3.13692	4.69045	5.5021
AT1G05061	0.583952	2.3574	3.63612	3.23039	2.31477	4.17103	0.776966	1.10512	1.5366	2.39264	1.87884	1.42524	2.2928	1.90092	4.10785	4.04082	0.545733	2.0161	2.05618	3.04326	2.96525	1.42871	2.5387	1.51459	3.19149	2.82243	1.70621	1.82878	3.00161	2.09317	4.42395	3.54379	1.80523	2.28368	2.66769	1.75681
AT1G05065	0	2.44393	3.2779	0.343484	0	0	0.460278	1.71853	1.062	0	0.338748	0	0	0	0	0.452881	1.13153	0	0.852661	0	0	0	0	2.85488	0	0.900317	0	1.62506	0	0	0.53957	0.773447	0	0	0	0
AT1G05070	13.6844	3.74532	9.98396	9.86977	24.8237	12.101	12.3	9.38236	11.596	14.2549	14.6005	13.303	8.19604	6.47163	11.0948	10.0202	11.5424	12.0115	9.31024	13.8743	10.5998	15.9763	20.3685	8.53143	6.88135	6.9849	5.91435	13.5415	12.2627	11.9363	10.3878	7.77857	8.45051	7.30413	12.213	10.7658
AT1G05090	0.287708	0.677526	0.467345	0.32648	0.670864	0.536096	1.14842	1.22509	0.946338	0.196473	0.684204	1.40441	0.664496	0.468285	0.337317	1.18377	0.739415	0.496657	0.405225	0.586718	0.773447	1.89515	1.2508	1.28893	0.52414	0.64181	0.458529	0.707947	0.633802	1.10495	0.833395	0.643263	1.2706	0.888277	0.484235	0.680088
AT1G05100	0.47974	0.806959	0	3.33438	2.90845	2.68174	1.64137	2.38325	1.68317	1.96565	2.75153	2.53693	2.54844	1.67324	2.02486	4.21692	6.83721	5.24497	2.8717	1.30443	1.57628	3.97267	3.33703	3.50665	0.998833	1.42692	1.27429	3.86335	2.7008	4.29907	3.31377	2.45168	3.178	5.72715	2.76836	4.43297
AT1G05120	5.7351	6.08881	5.26289	5.89519	7.91948	6.24529	6.75299	7.4002	4.99775	7.17165	6.59535	6.45341	3.19966	4.62404	3.45805	5.68331	5.06391	6.68587	4.64202	5.56927	3.67088	4.24733	3.04377	6.00622	6.10601	3.73841	4.33269	6.14797	5.52397	5.77821	4.18221	4.99583	4.58861	6.02486	5.90976	6.19415
AT1G05135	102.013	197.837	128.341	128.855	114.09	115.541	79.4031	65.299	62.1488	54.848	73.4832	60.3674	204.8	195.341	179.133	91.5943	83.2572	95.4869	153.758	103.441	114.026	68.6297	56.5907	89.7926	206.747	204.569	256.499	105.941	89.3711	91.0024	77.9625	76.5186	71.6545	85.3184	85.2371	74.8909
AT1G05136	0	0	0	0	0	0	2.46787	2.04761	2.84707	0.738863	0	0	2.99872	0	4.05929	0.809404	1.01115	0	0	0	0	0	0	0	0	0	1.14957	1.93624	5.29667	2.21618	1.92867	2.76466	0.955654	0	1.04059	2.79007
AT1G05140	29.2511	27.0728	33.3916	34.7608	35.8319	28.0058	28.9783	25.2553	24.3859	32.4483	29.1902	29.1163	31.7558	26.8924	18.3011	37.5126	39.4933	32.6937	31.0416	30.971	25.1248	33.8678	36.8024	28.5102	26.206	26.7625	25.4575	35.7319	38.0096	38.7236	27.4827	30.2244	29.0211	32.9612	30.0447	32.1533
AT1G05150	8.22355	8.29958	7.19281	7.86618	7.47343	7.46514	8.49685	7.28268	6.01091	7.52369	6.78432	7.71963	7.88951	8.04078	7.76266	6.74345	6.99562	7.58329	6.83072	6.64116	5.35364	6.62727	6.05024	5.66793	7.02427	10.27	5.88094	7.21675	6.91605	9.39386	7.00061	5.52264	6.05291	8.72359	7.04718	6.52495
AT1G05160	4.40493	2.76619	3.49811	5.08184	4.8617	3.28313	5.35854	4.16814	4.18566	2.90781	3.98477	4.53932	2.37386	2.52644	1.72149	2.85589	2.81303	3.46405	2.37826	2.59506	3.24553	2.0449	2.72358	1.86955	2.36922	3.603	4.05615	2.49624	2.51579	3.38346	2.35562	2.06352	2.01018	2.29687	2.40067	2.39801
AT1G05170	4.84309	3.25858	4.895	7.46504	6.32401	9.22482	6.50526	8.85999	6.58441	4.74045	5.41997	5.05652	6.78599	7.43235	5.98101	9.72184	11.3907	8.63908	9.43612	7.53534	6.94384	4.98274	5.89542	5.02459	8.65496	9.24326	6.51791	10.3282	11.2222	11.16	11.9425	8.55948	9.6248	7.97475	5.2013	6.59136
AT1G05180	4.18785	6.13859	5.42589	5.85539	8.09101	5.75961	7.2778	9.05768	8.52725	6.43463	5.60727	8.09178	4.55981	7.02497	5.12038	9.17483	8.5264	10.3276	11.5862	8.67576	10.0073	6.98085	11.7042	5.07832	4.20391	6.89537	4.92627	7.36056	8.85946	6.20367	11.7309	10.6053	11.295	7.08052	6.97655	10.285
AT1G05190	1855.05	2120.97	1943.07	1946.86	1777.94	1764.16	1017.11	972.98	976.757	878.898	888.612	908.359	1750.52	2074.94	2219.35	977.089	1044.97	1003.46	1024.48	910.659	852.31	813.995	843.077	765.596	1620.59	1761.66	1745.37	1016.71	1132.47	970.529	814.375	711.469	735.417	839.453	618.278	684.418
AT1G05200	23.1643	19.8687	18.8137	15.9271	16.4514	17.0784	20.368	18.9073	20.5507	23.7883	21.0999	24.0605	14.7025	16.2407	14.2219	18.2218	16.2775	15.2624	13.3866	15.666	11.6728	16.3068	17.4761	17.3447	17.3495	14.595	13.621	16.5341	17.3561	14.5329	10.323	10.8439	8.98054	22.2379	16.8364	17.0614
AT1G05205	2.92151	0.737129	5.3388	4.0404	5.36462	8.50583	6.87194	5.18337	7.44736	4.86296	5.0575	5.12502	4.30157	1.78318	3.85341	7.17129	5.1193	5.67367	2.70035	4.46833	5.56317	3.50518	7.62066	3.87484	4.56199	7.33185	3.78307	10.7832	8.31301	6.17108	3.4176	4.89896	4.83832	4.96095	5.79517	2.58971
AT1G05210	0	0	0	0	0	0.246117	0.150636	0.749905	1.21647	0.135298	0.110863	0	0.366077	0.184273	0	0.889293	1.29611	0	0.279053	0	1.42033	0.149151	0	0.186865	0.618757	0	0	0.354558	0.581946	0.20291	0.706346	0	0.524989	0.16312	0	0.851516
AT1G05230	3.39809	2.74361	2.70468	4.7429	4.65902	3.54579	4.41793	3.27974	4.06846	3.96809	3.45109	3.81508	3.01375	3.79259	2.48603	5.9103	6.1926	5.51401	3.87672	3.60343	3.77584	2.87787	3.7228	3.46134	2.81228	3.41116	2.70782	5.19932	5.98862	6.99506	4.27041	3.58168	4.23195	4.19654	3.03937	3.76795
AT1G05270	12.3279	11.1088	21.0978	15.3631	17.7606	24.6117	21.1728	18.4352	14.1922	15.3338	15.3976	16.9247	19.8292	16.2775	13.7309	17.8682	20.2647	18.1142	21.394	19.254	16.3075	16.9038	19.6514	21.4894	17.8752	20.2981	16.3727	18.8113	20.9069	15.8946	19.3264	12.797	12.8331	20.2994	15.8791	15.8003
AT1G05300	0	0.821573	0.495867	0.649509	0.925349	1.04283	3.24934	3.03301	1.40573	5.21159	4.95362	5.15333	0.705051	1.13569	0.572647	2.96876	2.63891	2.37136	6.98679	8.43868	5.37982	10.169	8.58213	6.33414	1.03281	1.02147	1.54063	3.48262	3.73602	2.03214	5.23752	7.21523	7.14517	10.0532	10.496	6.36315
AT1G05310	0.304278	1.53546	1.11208	1.03585	0.532125	0.56697	0.173508	0.539853	0.50042	0.545443	0.446934	0.185661	0	1.16739	0.642139	1.02432	0.639817	0.525261	0.482133	0.310254	0.408996	0.773086	0.529133	0.753329	1.66298	1.69693	0.484937	0.408392	0.223435	0.116859	0.508495	0.437342	0.201566	0.375774	0.438962	0.294241
AT1G05320	8.12436	9.94565	10.5698	10.8838	10.2613	11.9845	10.3379	12.9729	11.0355	13.061	10.3549	12.0259	13.4998	16.1621	14.0232	17.4734	16.4507	14.6091	12.5553	14.0111	11.3248	11.8074	12.2313	12.6645	15.0944	12.0824	15.5256	15.3972	16.9031	13.9831	15.1862	12.1097	13.3053	15.3751	12.5887	12.027
AT1G05330	0	1.48761	0	0	0	0	0	0	0	0.251642	0.618583	0	0	0	0	0.551333	0	0	1.03802	0	0	0	0	1.3902	0	0	0	0.329722	0	0.377392	0.328434	0	0.650953	0.910162	0.354404	0
AT1G05340	1.71654	0.288735	0	0.365223	0.400254	0	1.14195	1.2182	0.188203	0.439577	0.600313	1.39651	0.594682	3.3926	2.41502	1.60515	1.40367	2.46932	0.906627	0.77789	1.02546	0.807638	2.23877	2.02371	2.90378	0.3191	1.36785	0.959951	1.26047	0.659242	1.33868	1.91893	1.13711	0.529968	0.206362	1.10661
AT1G05350	2.00034	4.29003	5.07702	3.72406	5.15988	4.89208	5.77455	5.32354	7.97774	2.94546	3.67272	4.65334	3.55165	6.45353	4.83709	6.17276	6.04641	4.6401	6.73534	5.86394	4.25721	4.72937	4.78301	3.27214	3.3188	5.71732	3.985	5.53739	5.9673	5.37767	4.51288	5.27104	5.71454	4.47753	3.51703	2.98214
AT1G05360	2.45664	1.23968	1.29691	1.20219	1.97625	0.457753	1.12068	2.61516	1.45448	1.38403	1.34026	1.27412	0.680868	1.02819	1.55533	1.654	1.72189	2.22641	2.33555	1.75342	2.31147	1.31768	1.49522	2.17219	1.24673	1.64406	1.66397	1.40132	2.16473	1.50957	1.88849	1.88318	1.30191	2.73049	1.86062	1.1878
AT1G05370	1.51183	0.832259	3.23715	1.11122	0.865278	1.40852	1.0972	0.58523	0.99455	0.703917	0.519108	0.670889	0.857066	1.05459	0.290047	0.0771121	0.192666	0.830391	0.580731	0.653979	0.615796	1.00878	0.239004	0	0.321921	0.306594	0.547601	0.184466	0.100923	0.527839	1.19434	0.131695	0.455227	0.0848664	0.495687	0.265811
AT1G05380	19.7705	21.1445	17.5352	26.4738	22.5683	21.3519	23.7252	22.8262	20.2207	21.2843	20.4949	18.9053	21.0592	24.2202	20.5156	22.3782	22.4407	21.5216	23.5859	22.4655	19.2588	23.1581	22.7065	23.204	19.4294	22.9294	18.3018	20.1985	20.1875	20.0589	25.4125	26.5313	24.6298	23.7782	23.2714	27.33
AT1G05385	9.27069	11.5579	7.75097	8.47014	6.29434	10.1614	5.59737	6.19225	7.35429	5.44639	4.2339	6.65493	6.99031	3.99423	6.32972	7.64919	6.88018	6.82505	7.77682	4.26301	6.10844	7.08167	6.4012	7.52218	7.0253	6.69083	6.51837	7.86825	6.00668	5.86425	5.46802	6.53179	4.87691	3.36735	5.50704	10.5469
AT1G05410	4.43718	4.00682	4.078	5.26701	4.81924	4.7867	3.72873	3.72908	4.22484	3.8873	4.41033	3.9899	3.5599	5.53878	4.84633	5.69975	4.82881	3.22514	6.16735	3.09559	5.75497	3.88974	4.87337	3.55172	5.92591	7.03302	4.46632	3.99642	5.0589	5.11235	4.91746	3.80419	4.40906	4.32614	5.22207	3.23693
AT1G05420	1.79216	1.50727	3.39631	0.889729	0.835772	0.834845	0	0.635933	0	0.305961	0.501407	0.182253	1.24176	3.54205	3.15176	2.01103	1.04679	0.25781	0.315522	0	0	0.168643	0.25971	0.211286	2.56528	0.666314	0.476035	0.801791	0.877334	1.14714	0.399329	0.28621	0.395733	0	0.215453	0.19256
AT1G05430	12.2008	12.1212	14.5543	10.0592	9.60159	9.59094	12.9361	9.74103	11.6631	12.4977	10.2405	13.6096	10.8314	12.5002	6.57115	12.9421	15.0991	17.4417	14.4992	14.9026	15.8872	11.5169	16.0784	13.4851	13.2469	12.758	7.29177	11.7699	16.0985	13.0322	17.0761	12.2389	15.1543	13.5373	11.4133	12.0441
AT1G05460	9.28152	9.85394	10.5243	13.5415	13.4491	12.8586	7.52646	6.20199	6.34369	5.77233	6.85445	6.58267	7.8091	6.85278	7.80106	5.95146	8.95567	7.75102	8.02184	6.71889	5.83282	7.07793	6.07884	5.79807	6.96431	6.05013	6.91584	7.4825	6.54998	8.33282	5.72088	5.54407	5.50966	7.18259	8.08608	5.28419
AT1G05470	5.73411	4.34034	8.70152	5.52224	4.53893	4.85021	2.36626	3.90877	2.68021	2.04804	2.27976	2.67012	5.38457	4.2104	4.246	2.32824	3.06722	2.86536	1.8331	2.30792	2.23112	1.36316	1.31204	1.6011	4.7715	4.12356	4.50918	2.37972	2.71474	2.26015	1.86608	2.38575	1.84928	2.32942	2.01363	1.50784
AT1G05500	8.86906	7.39435	9.63051	8.77886	7.95746	9.25095	7.97088	8.27828	6.40523	9.82548	8.29371	7.70569	12.6245	11.5664	8.00219	8.92454	8.17597	7.23908	7.02658	7.47051	6.30622	6.42268	7.79537	6.81923	9.63424	10.1074	9.14157	6.66351	7.00817	8.51548	7.21745	6.37379	7.21632	8.63144	6.67556	9.38443
AT1G05520	6.29265	4.60435	5.11079	6.72782	7.42814	8.79396	10.0022	10.048	9.0036	8.90321	7.39429	5.99935	5.0686	4.93818	3.20929	10.0621	10.9714	7.87546	8.309	11.6562	7.89439	9.05979	9.30136	8.51297	5.52718	6.31684	7.20818	9.55429	10.0502	9.00225	11.7253	11.0041	8.28492	10.2969	11.234	9.53329
AT1G05530	0.297383	0.300132	0	0.316367	0.31204	0.277061	0.254364	0.211048	0.0978159	0.152309	0.0624009	0.181454	0.206052	1.03721	0.52299	0.500552	0	0.128339	0	0	0.266485	0	0.129286	0	0.580462	0.663392	0.355461	0.498922	0.109186	0	0.795155	0	0.492497	0	0	0
AT1G05540	3.20331	1.29317	0.910586	3.20332	3.36119	7.90868	2.64859	2.50067	2.6341	3.69141	2.75586	3.22502	1.44269	1.11725	3.60542	4.04383	4.82726	2.76486	1.86108	1.52424	2.29639	2.89376	2.08893	1.92603	1.25051	1.07187	0.51052	2.36465	4.58683	2.33746	2.56954	2.91596	1.1671	2.37359	2.42613	2.68462
AT1G05560	42.901	75.3976	55.7697	175.004	141.514	161.6	101.087	110.586	111.997	71.0947	74.0343	72.8891	83.368	86.1662	78.1358	181.772	183.011	183.123	138.559	133.996	124.279	137.607	133.129	148.072	93.9411	95.1521	95.6822	175.306	166.566	182.186	160.364	184.632	169.863	148.135	130.717	141.624
AT1G05562	74.2257	49.2506	49.5106	50.7385	43.8581	56.0584	76.5462	83.2741	66.6983	104.746	108.097	94.9168	63.5761	63.6744	55.3252	100.658	83.1305	89.2836	70.567	74.6099	80.807	108.159	119.602	106.35	61.2816	54.0777	39.6416	88.1771	82.8007	81.0315	77.8036	88.0721	89.5525	88.6432	94.8916	93.1577
AT1G05570	6.13723	5.99629	5.30272	13.6276	11.0526	11.4053	20.7743	20.9203	18.9626	14.3621	15.6317	15.0985	5.83573	6.64933	5.37363	14.1398	14.5067	13.8347	20.2422	22.1463	17.2885	16.9016	16.1223	16.3029	7.46792	9.13928	7.83006	12.9692	12.8966	13.5654	19.0504	21.0518	19.7006	20.6011	18.0137	18.6462
AT1G05575	4.09275	2.0653	2.65926	1.21913	1.43149	1.14392	9.80197	8.71369	11.5773	4.40196	8.24446	2.99673	1.98507	1.71296	2.87908	0.459259	0	0.706513	12.9701	10.0155	10.6358	5.54589	3.20275	5.79017	1.91728	0.912998	1.95682	0.549316	0.901606	1.57184	5.19811	1.17651	3.52457	6.0653	3.54261	0.79155
AT1G05590	4.58173	5.78012	4.72904	6.49895	5.20818	4.98008	6.53158	6.02898	5.463	5.76875	5.84853	5.18357	4.49737	5.3933	3.69308	5.51618	5.48614	2.55402	4.43656	5.25568	3.67802	4.09587	3.4858	3.37602	5.81301	4.89745	2.28189	4.80426	3.36442	6.74525	4.14742	4.39025	3.35129	3.7722	3.78685	4.92289
AT1G05600	5.19537	4.67346	2.56845	3.50845	3.47627	3.78809	3.28456	3.60691	5.64671	5.32178	4.07626	4.06594	4.61713	4.88462	5.24372	4.94271	3.56234	3.80187	4.05641	3.76192	4.45315	4.7826	5.10653	5.91202	5.20269	4.53508	3.06	3.10755	5.97132	5.63888	4.98286	2.48912	2.46899	6.48585	3.25871	5.24242
AT1G05610	1.94385	0.42039	0.789382	0.886258	1.06839	0	0.712566	0.295611	0.274018	0.28445	0.640962	0.423599	1.15445	0.677975	0.39069	0.233705	0.681234	0.239684	0.440008	0.377529	0.497681	0.313573	0	0.491078	0.75884	0.774334	1.10642	0.74542	0.611738	0.533244	0.27844	0.266087	0	0.0857354	0.300457	0.447554
AT1G05620	0.312698	0.315589	0.380952	1.79636	1.64055	3.20462	1.24816	2.21917	2.57133	1.20115	1.3779	0.858594	0	1.09063	0.329954	1.75443	1.75339	0.674744	1.65158	0.637678	1.54115	0.264826	0.407831	1.21656	0.366213	0.348778	0.124589	1.04923	0.344426	1.6813	0.522566	0.299629	0.621432	0.193086	1.015	1.10874
AT1G05630	7.74297	4.38249	7.18104	4.60841	6.40452	4.48429	9.636	9.39358	8.12234	6.05571	4.50096	4.66068	8.62748	7.91929	6.47733	6.07615	6.71059	6.14128	10.1688	12.6961	11.3922	5.11018	4.276	4.55194	7.55676	5.83539	5.21123	6.46011	7.87552	6.59039	10.7714	11.9813	11.5062	5.39496	5.09456	5.29525
AT1G05640	5.50632	7.30067	7.2782	27.1068	19.5611	22.7331	9.11174	11.1869	7.24461	6.08268	4.21385	4.28208	6.35874	8.51041	6.00006	13.7508	12.7892	11.3691	6.15871	7.26578	5.61146	3.16985	4.03668	4.12412	10.4528	8.3093	6.71073	11.5203	14.0328	12.2737	9.74318	12.7249	15.8063	4.80009	6.93119	4.73305
AT1G05670	1.09852	2.83329	1.83397	3.60982	1.70765	1.81948	1.74002	2.16557	1.88694	1.90668	1.84406	2.19705	2.15659	2.384	2.66174	1.36965	2.09603	2.05436	2.51424	2.11574	2.07815	1.79178	1.3266	1.51095	2.57305	1.70177	2.04254	2.74402	2.8233	2.48447	2.32535	2.74849	2.30441	2.14801	2.4652	1.80982
AT1G05675	87.6039	103.814	89.1871	18.9001	15.2488	16.3743	90.1195	91.8546	96.7069	32.3076	31.6186	39.5703	99.1204	115.755	94.5947	7.26187	8.30798	7.64364	171.551	146.049	137.104	37.1538	38.8553	38.7422	50.9525	49.0839	51.7863	13.4402	9.20407	9.83697	48.0864	66.3186	55.5956	23.3033	22.2099	28.8089
AT1G05680	0.803992	0.676187	0.217663	1.48255	2.43712	2.12231	0.152819	0.0950967	0.176301	0.137259	0.787288	0.408809	0.557074	0.841247	1.88524	1.57882	1.59666	1.85052	3.68026	3.00587	3.96252	9.30572	8.85479	12.6066	0.627725	0.747299	1.17457	1.70856	0.983966	0.617551	3.58291	4.75074	5.14844	2.565	4.05954	1.64133
AT1G05690	1.3479	0.247338	0.199044	0.417146	0	1.59828	1.3276	0.869619	0.806097	1.38069	0.719941	1.34582	0.339614	0.0854761	0.517193	0.275002	0.0858871	0.634585	1.16496	0.416476	1.75687	1.17614	2.02433	1.2135	0.0956713	1.36675	0.0976446	0.657855	1.07975	0.658845	1.5563	1.17415	0.892903	1.43762	0.883875	0.473976
AT1G05710	0	0	0	0.479877	0.295822	0.656652	0.482287	0.500197	0.370928	0.0721966	0	0.172023	0.0976713	0.393321	0	0.632715	0.691621	0.486676	0.297811	0.86239	0.631586	0.397942	0.61283	0.797704	0	0	0.224657	0.378392	0.724575	0.649648	0.56537	1.21565	1.4007	1.04451	1.62687	0.363502
AT1G05720	11.1849	16.0137	10.3518	22.0269	19.8333	19.1449	19.4305	20.8597	19.336	16.786	15.0643	20.9503	14.0579	9.25372	8.23408	16.9292	13.4915	14.3688	15.3872	15.383	10.0228	11.6021	16.9625	8.09588	13.8099	12.1854	5.18191	13.2665	16.8085	15.1845	15.475	12.4622	13.4403	19.4346	18.9502	14.4213
AT1G05740	0	0	0	0	0	0	0	0	0	0	0	0	0	0	0	0	0	0	0	0	0.416155	0	0	0	1.08777	0	0	0	0	0	0	0	0	0	0	0
AT1G05750	1.51328	2.48181	1.53633	2.01235	2.86698	1.93857	1.43819	1.34244	1.61769	1.74386	1.98461	1.38504	1.61648	2.24315	0.798395	1.62734	2.29813	1.52384	1.93157	1.88589	2.26008	1.81561	1.31578	1.96249	1.18151	1.68789	1.65808	1.31173	2.50024	1.54981	2.61322	1.93338	2.79853	1.86885	1.77378	1.38206
AT1G05760	0	0.647604	2.08462	0.273053	0.448865	0.298911	1.0977	0.910768	0.42212	1.64321	1.07715	0.391529	2.44533	2.01422	1.35416	1.44008	0.899512	2.4923	2.7113	2.399	2.58751	0.362291	0.83689	0	0.751488	2.86284	1.27831	1.72246	1.64915	0.985744	0.214466	0.307427	2.12535	1.98111	0.462849	0
AT1G05770	0.816907	0.82446	0	0.347622	0	0.253695	0.621098	0	0.537398	0.139464	0	0.332301	0.943371	0	0.191553	1.37501	0.572581	0.235031	0	0.1851	0.488021	0.46123	0	0.192618	0.637809	0.607443	1.30193	0	2.1995	0.836629	0	0.521844	0.360769	0	0	0
AT1G05780	2.91418	1.76467	0.236685	1.36409	2.2424	1.62902	1.3294	0.620444	0.95854	0	1.46758	1.42252	0.605758	0	1.025	0	0	0	0	0.198094	0	0	0	0.20614	0	0	0	0	0	0	0	0.279239	0	0	0	0.18787
AT1G05785	0.791478	1.06506	0.642826	1.57174	0.184553	0.737392	2.10617	2.05956	2.77691	1.48635	2.10366	2.2537	0.731205	0.736137	1.8559	3.10849	2.77379	2.50487	3.62298	2.3314	2.12773	2.0854	2.52333	1.6796	1.85386	0.294267	0.420467	3.71804	1.54984	2.83705	3.35079	2.528	1.39816	1.9549	1.90302	1.36066
AT1G05790	3.69538	4.14393	5.1356	7.09376	6.95079	6.35015	7.49229	7.28486	6.96882	5.80412	7.37505	7.91687	4.95024	4.69722	4.50586	7.46403	7.48262	9.85225	8.06741	9.71294	8.0946	9.08754	8.71104	7.60963	6.60391	6.96119	5.30048	6.61308	7.59795	6.62303	7.46553	6.68843	7.45271	10.1415	8.23356	6.67049
AT1G05805	22.9817	27.228	21.7956	18.5264	22.7664	17.8206	28.733	32.9235	35.4954	33.0451	31.4501	31.7036	28.7814	22.9016	34.5424	16.9787	18.3093	14.5383	25.7845	23.2876	20.9777	29.5779	28.298	23.6276	27.6393	23.8821	27.0719	16.8596	15.8276	14.3632	17.1754	17.5076	16.5479	20.0964	21.8283	20.0611
AT1G05810	14.7563	8.24828	10.6942	3.57438	5.08179	7.82574	8.41445	6.60561	5.67507	7.09259	3.81091	5.81787	5.50546	6.80947	6.54765	5.98652	3.97803	5.29057	4.3166	4.47525	6.91671	3.46077	4.73739	7.54758	4.25396	7.34321	7.23616	3.19934	4.83439	3.83626	7.13244	7.17856	4.06046	4.76616	5.89513	5.70782
AT1G05820	1.2956	1.00583	0.485663	0.296867	0.0697159	0.0928514	0.39781	0.212185	0.196686	0.306261	0.125474	0.425675	0.414325	0.62568	0.420647	0.223667	0.209563	0.258062	0.421109	0.203238	0.0893071	0.450156	0.34662	0.634479	0.155624	0.222322	0.635336	0.401289	0.292731	0.153102	0.39972	0	0.13204	0.0615396	0.431327	0.449747
AT1G05830	8.7626	10.5692	14.5375	12.7097	12.7078	12.0466	11.0902	12.1719	12.4779	11.1924	11.077	12.8125	13.2166	14.3493	14.2075	13.9098	13.7816	11.7138	13.4894	12.8209	11.6346	12.6098	11.5214	12.4724	12.7652	13.2302	13.3266	12.4063	14.8307	12.1069	12.2864	10.4955	11.1139	13.8568	12.4871	12.7448
AT1G05835	1.56469	0.394789	0.317705	0	0	1.45777	0.446115	0	0	1.80311	0.492487	0.477364	0	0.272866	0	0.219473	0.274178	0.337632	0.413213	0	0.35053	0.441716	0	2.21363	0	0.872615	0	0	0	0.600925	1.30742	0	0.777388	0	1.4108	0.25218
AT1G05840	5.39072	3.86884	7.19981	4.43494	4.77653	2.9018	7.17253	6.12113	8.82625	5.21512	5.58036	5.55519	6.39126	5.34805	4.80338	9.00641	7.13703	6.61742	6.58026	8.22453	7.72901	7.84579	8.95771	9.23649	5.70535	5.47825	3.81838	5.70781	6.86134	6.90108	7.4472	6.3133	5.87237	7.61899	8.72735	9.65352
AT1G05850	205.75	207.096	201.534	288.663	274.857	283.111	295.625	228.06	241.369	254.951	265.97	253.1	268.243	230.98	209.214	249.873	262.283	261.214	204.549	192.437	159.337	156.573	166.332	146.904	228.336	268.94	218.679	253.245	278.924	285.842	161.639	194.777	155.351	178.121	162.507	146.837
AT1G05860	4.15122	5.41157	3.37156	4.85784	5.20279	5.47902	5.03018	8.96092	4.77901	4.87235	5.80711	4.32712	4.19463	4.46424	6.08376	6.59912	6.42547	6.2703	4.01969	4.93821	4.49489	6.83608	5.86535	4.89408	2.97102	2.3151	2.06747	5.80378	7.23968	5.04859	7.39981	4.64068	5.72905	4.69941	6.98682	4.79484
AT1G05870	2.73033	6.88894	6.09822	7.7844	8.30822	10.6838	12.3775	13.9513	14.8181	10.7676	10.3125	10.9121	8.41855	5.33279	7.68269	13.7104	15.1184	11.7831	8.5083	10.7646	8.80795	8.70981	8.19029	9.2705	3.73054	5.32939	3.26356	8.79495	11.829	9.12276	10.2207	8.11029	6.3304	9.86273	7.28692	9.06493
AT1G05890	19.43	19.5282	17.4832	18.2516	16.3552	17.7266	24.8254	26.0906	23.2832	22.2977	21.4849	26.8595	17.5407	23.4516	19.85	27.5476	26.4463	23.938	26.3159	26.799	25.575	26.4014	28.5308	30.3398	22.8496	23.2905	17.0249	22.832	24.8647	22.4793	24.7907	26.3432	23.0186	32.0104	26.8091	28.1706
AT1G05894	0	0	0	0	0	0	0.0778456	0	0.359227	0	0.0572916	0	0	0.285685	0	0.306378	0.0956863	0.117831	0.144208	0	0.122333	0	0.356099	0.289703	0.213174	1.21815	0.217571	0.549685	0	0	0	0.523245	0.180869	0	0.098472	0.264027
AT1G05900	5.38478	2.44555	2.07738	2.11955	3.57844	2.13214	1.53527	1.71967	2.39108	1.58579	2.03383	1.31425	2.42517	2.34762	2.65157	1.88825	3.11376	1.39432	2.55968	2.56225	1.80949	2.50822	2.5751	1.99974	1.47148	2.10213	1.71637	2.16818	2.66902	1.44763	1.4398	2.32188	1.60519	2.90939	1.94207	0.694287
AT1G05910	16.9766	25.2577	20.8289	38.3384	27.0359	32.5945	20.0967	21.496	15.2754	19.504	21.5252	18.9226	21.4163	22.3166	24.4291	18.0656	18.9518	20.7547	26.7634	21.1509	21.64	19.1702	19.0233	22.3384	20.3856	19.5685	21.6285	24.2745	22.8861	24.851	16.7636	27.1448	21.1589	26.5415	25.0122	22.6207
AT1G05940	11.7572	10.7108	8.95748	8.05807	11.063	10.566	14.5952	13.0696	14.1683	12.8959	10.9162	13.8399	6.92082	11.177	12.955	14.7692	14.2208	12.5727	13.5187	12.5893	14.1718	15.0387	14.2938	11.9966	11.6978	10.4446	6.46702	13.7552	15.1276	11.2685	12.9364	12.4622	12.1307	15.6119	13.8092	14.5555
AT1G05950	0.296804	0.698946	0.72318	0.463102	0.484451	0.368696	1.18472	0.631912	1.49693	0.709395	0.581276	0.362202	0.137101	0.621116	0.278385	1.44323	1.04017	0.341573	0.731563	0.336259	1.50714	0.279295	0.516136	1.2597	0.386222	0.11035	0.709538	1.39426	1.23503	1.59584	1.05814	0.7584	0.917539	0.366544	0.642271	0.637808
AT1G05960	15.9138	15.1717	15.5636	19.7532	19.7989	17.0323	14.538	14.2246	13.729	10.2939	13.4494	13.238	15.1089	16.2863	17.7023	17.2085	19.1049	15.9694	16.3451	14.1489	12.484	13.2132	14.9381	14.0224	16.5951	18.1185	18.912	15.742	14.1117	15.015	18.7357	15.8818	17.8739	14.9267	12.9882	18.637
AT1G05970	2.13616	1.43727	0.578319	0.606006	0.664132	0.884526	0.947409	1.85289	0.780701	1.09407	1.09569	2.46202	1.1512	0.662266	0.834831	0.799015	2.6618	1.43405	1.75507	2.90415	1.70152	1.20609	0.619123	0.671579	1.66783	1.05895	0.756546	0.955694	1.39432	0.182311	4.12516	1.13716	2.83016	2.49153	2.56808	0.918087
AT1G06000	1.53807	5.69173	3.53939	7.41769	7.17279	9.31428	4.16599	6.4583	3.96293	3.28228	5.8093	3.44111	2.57546	3.03987	1.98361	5.24965	5.39027	4.86768	3.38486	4.53058	3.79023	3.98018	4.2349	2.81062	3.30238	3.717	3.26836	6.5371	8.56478	8.07292	4.02688	5.4039	5.94348	3.71979	3.51322	4.7099
AT1G06002	25.9121	29.8565	25.6052	50.0786	50.7532	47.6792	38.9096	36.319	34.3764	37.049	35.0701	37.2871	18.7022	24.4015	32.2029	28.1075	34.3567	28.5159	24.4067	24.6596	23.2198	32.6739	27.2241	34.5204	25.1203	20.9539	30.1123	37.2418	33.2982	34.3331	28.7243	27.7259	31.1835	36.134	29.9054	33.9666
AT1G06010	6.42685	11.0267	10.9616	9.02499	16.4095	10.4784	10.2614	9.35012	12.6836	8.72278	8.63085	8.03901	6.01165	6.72466	9.94623	9.73586	10.3607	8.04342	9.50455	10.7034	8.63866	7.43869	6.7057	9.31962	9.0321	6.80998	3.841	8.62591	13.45	7.89841	10.7402	13.5482	12.7722	7.34168	9.73519	7.25066
AT1G06040	37.916	30.7387	30.0375	5.02551	8.26131	6.37008	13.4687	19.1887	17.8893	30.3227	29.6721	31.0997	27.4558	22.8716	21.3159	6.88766	8.49554	10.1934	12.6394	14.577	15.8743	20.1792	24.1852	19.7857	28.6327	27.0384	25.0131	9.48965	9.35677	10.8616	9.14094	11.3163	9.67627	17.0796	18.7187	13.7244
AT1G06050	0.471584	0.79324	1.27671	1.27094	2.19923	1.02517	1.97201	1.89649	1.34433	1.69071	1.84714	2.20605	0.980261	1.31583	0.663478	1.49934	2.42396	2.44222	2.15867	1.92338	2.39466	1.6863	2.05019	0.555973	1.9637	2.98065	3.00631	2.10981	1.26973	2.2941	1.57618	3.31375	2.9157	3.30022	2.04097	2.33081
AT1G06060	11.6755	9.7582	12.446	9.78143	15.3137	12.2374	11.8591	12.6879	14.8814	15.697	10.4122	13.135	16.5588	8.65341	11.0365	11.5661	11.636	13.2267	12.9115	12.7729	16.3476	15.7592	15.8621	11.7431	10.825	11.1914	14.1011	9.91651	9.64516	13.1718	16.219	13.8097	12.9309	12.166	10.264	14.8187
AT1G06070	15.3659	20.4965	20.509	18.8388	25.2559	22.3247	16.8501	13.7265	13.8548	17.6109	15.7381	15.2111	22.6337	24.6603	20.5602	15.9764	15.515	15.7668	17.1397	18.1146	14.4434	18.9894	22.4232	14.3658	17.7859	19.5359	22.0915	17.3065	16.491	17.6627	18.8191	19.1511	15.9447	21.1659	15.8892	16.9026
AT1G06080	0.500188	2.35579	0.81249	0.638542	0.699788	0.155336	1.33103	1.30158	4.05824	0.341573	0.279884	0.203466	0.462097	0.930429	0.938295	0	0.116863	0.287817	0	0	0	0	0	0	0	0.185967	0.132861	0	0.244862	0	0	0	0	0	0	0
AT1G06110	1.56069	4.5941	4.1196	2.87788	3.45718	4.60446	6.00715	4.98418	5.98904	5.59533	3.87524	5.15821	3.87494	2.63096	4.66598	7.00517	5.1049	6.95987	3.98417	4.06676	5.94377	8.07742	7.35043	5.79591	4.26484	6.96307	3.83461	6.45868	6.39867	5.59429	5.12936	3.11555	3.96315	7.30806	6.66071	4.1084
AT1G06130	7.51699	4.40017	3.90732	6.01363	7.57198	7.00332	6.08669	5.86816	7.02193	7.00691	6.0569	6.05437	5.62509	6.18739	5.71091	7.16978	6.42789	6.74764	6.67004	6.84707	7.94846	8.14873	4.44444	6.2744	5.39946	7.21052	5.99002	8.87837	5.07822	7.96792	5.32631	6.05038	6.37385	7.05527	6.72346	6.29983
AT1G06135	0	0	2.11803	0	0	0	0	0	0	0	0	0	0	0	0	0	0	0	0	0	0	0	0	0	0	0	0	0	0	0	0	0	0	0	0	0
AT1G06140	0.121294	0.734492	1.37918	1.08391	0.678784	0.678031	1.5908	0.946884	0.558548	0.434858	0.814449	1.18416	0.588299	0.423048	0.6826	0.680536	1.61531	2.51261	1.02502	0.906958	0.978224	0.547865	0.210928	0.857995	0.284104	0.676446	0.773238	1.87216	0.979742	0.8385	1.37836	0.697348	0.723151	0.823867	0.699932	1.09473
AT1G06150	7.17177	9.65077	9.02674	10.7082	8.80145	9.26058	9.35095	8.00659	7.25621	7.3248	7.88521	7.60042	9.03758	8.54268	8.88043	8.4712	9.46565	9.41192	9.70241	8.58129	8.23059	8.50098	8.09557	9.43416	7.72788	8.74774	7.41938	8.83764	9.23914	8.02142	7.48544	7.91691	8.80719	9.81511	6.80675	9.57139
AT1G06149	9.32067	11.4127	11.8005	10.6156	12.273	10.7908	12.8183	10.5544	9.46784	10.2495	10.0378	9.70168	11.1593	9.84819	10.3171	11.3049	12.8258	12.304	12.5969	11.4138	10.1947	11.6471	11.8584	13.1378	8.56142	9.24948	8.68339	12.096	12.9337	10.581	9.80388	10.0475	11.3954	12.9072	9.98588	12.8129
AT1G06160	0	0.441011	0	0.185946	0.305672	0.203555	0.249173	0.465167	0.14373	0.559504	1.46706	0.399939	0.454156	0	0.461085	0.245169	0.153139	0	0	0	0	0.986863	0	0.772749	0.682339	1.21847	0.696413	0	0.481308	0	0.292098	0.209354	1.3026	1.75385	2.52156	1.26767
AT1G06180	0	1.3506	0	0.9491	0.7801	1.03898	1.14464	0.633144	1.76069	0	0.280804	0	0.463617	0.155582	0.470691	1.75193	0.312659	0.770037	0.706811	0.303223	0.399727	1.51113	0.387857	0.15777	0.696554	0.248772	0	0.299353	1.14645	0	0.89455	0.641147	1.47749	0.137722	0.643523	0.86272
AT1G06190	107.102	138.815	119.466	101.043	82.9542	85.7306	60.3621	56.5643	46.1515	58.3973	55.9805	66.701	128.284	112.064	91.2077	55.0444	81.858	73.3327	60.2222	46.7484	39.8031	67.6577	64.8497	62.3505	105.444	96.1539	117.763	82.553	70.8219	71.7431	61.6959	57.6771	49.5906	67.2442	51.5028	51.8289
AT1G06200	83.917	88.4945	84.1329	132.419	135.995	109.183	106.085	111.238	97.7435	132.261	131.735	123.221	105.125	94.8856	96.1294	105.907	107.516	112.711	152.974	126.605	125.08	143.558	138.834	127.75	93.4587	104.804	115.564	104.345	130.465	120.877	115.548	107.481	106.051	141.109	123.477	123.983
AT1G06210	4.89849	10.5055	8.25534	12.4547	11.4792	9.46979	12.5697	10.4291	10.473	12.9205	13.7734	14.4215	13.3218	10.3364	9.47616	12.0241	13.3045	12.0498	14.8767	14.7344	9.65699	10.7863	11.9257	13.0805	11.1868	13.9324	9.85617	15.2037	14.7478	15.3324	12.8522	13.1425	13.8722	14.5944	14.7518	9.31592
AT1G06220	8.61176	11.5306	8.48647	13.8278	10.482	11.607	14.4374	12.59	10.2729	10.1739	11.2759	11.9806	9.58692	7.56909	7.5927	11.4996	13.4404	9.91072	9.5215	10.5371	8.84884	10.1783	9.28492	8.81265	7.79952	8.32469	9.14987	12.984	11.6778	15.1257	9.59438	12.2127	10.3827	12.3369	10.9328	9.84518
AT1G06230	29.4665	34.4603	30.7418	33.3512	26.52	33.9057	30.8683	30.3977	31.4547	30.5569	32.1774	33.4012	36.582	36.7016	31.1994	31.2585	33.5139	29.5236	36.7103	34.8153	30.3793	37.3216	33.5448	34.7251	36.0511	37.2712	39.1669	33.6778	31.3633	30.4268	31.15	34.3477	30.628	42.6177	35.1031	34.1934
AT1G06240	4.26548	6.99548	3.8974	7.2037	7.08654	7.57542	6.76482	7.18946	6.83968	7.85102	6.76874	7.31999	3.50964	3.44033	4.03203	9.72239	7.38089	7.82349	3.94258	5.25534	6.45012	8.95589	7.06987	7.54316	3.64253	3.1222	3.71766	8.85583	7.34106	6.14314	4.63337	7.02489	7.06407	6.50235	5.96123	7.56208
AT1G06265	1.13296	0.791608	1.27408	1.37217	1.76796	2.43586	1.68966	1.66994	2.12127	1.8747	1.46297	2.07389	0.66424	0.547135	0.674375	0.488972	1.03845	1.42922	0.368244	0.296208	0	1.08253	0.378883	0.986364	0.272176	0.194413	0.555579	0.64334	0.959936	1.33882	0.582569	0.0835084	0.577323	0.807213	0.502907	0.337104
AT1G06270	5.48671	5.13226	3.69541	7.57381	8.05063	5.11178	6.02843	4.93852	5.45813	3.4955	5.84073	2.53128	5.74886	5.50759	6.30726	5.03055	6.28445	5.31325	3.95814	6.9135	5.2764	5.59119	3.72343	6.05835	5.53761	6.11979	5.11863	6.64564	6.38736	6.9897	5.00948	3.71865	3.45733	6.61065	4.34378	4.48614
AT1G06290	10.1919	12.7928	13.7034	16.6191	14.259	16.6769	17.1421	15.864	14.7616	12.7648	14.1615	17.1931	17.6842	14.1592	12.4714	15.425	16.5084	17.5938	19.6324	22.5889	17.038	16.151	19.8086	14.2371	14.3769	20.5386	16.6526	15.8633	15.5341	17.3016	16.3738	20.2705	16.2831	16.1829	16.6183	12.7545
AT1G06360	0	3.02946	4.73247	1.57788	1.11164	0.164505	0	0	0	0.0904337	0	0	0	1.23169	0.12421	0	0	0	0	0	0	0.0996928	0	0	0.13786	0.393889	0.562813	0.118494	0.388974	0	0	0	0	0	0	0
AT1G06370	3.04897	2.3445	2.35841	1.11209	3.55472	2.16428	3.22884	2.16381	2.48331	2.08211	2.31538	3.01206	2.81678	1.72173	3.37043	2.19943	2.23883	3.88481	1.68706	1.77649	2.34187	3.03305	3.28225	2.25945	1.92708	2.10524	3.00809	2.63072	3.19842	2.11889	4.65855	2.22594	2.88538	2.77921	3.24655	1.9656
AT1G06380	6.61669	4.95454	6.06739	9.08267	7.01746	6.76111	10.3454	7.11938	8.5651	6.2311	5.10575	4.94895	8.42976	7.14663	6.30617	8.38281	10.7715	8.29022	14.4299	11.7522	12.0497	10.0023	7.60899	7.70008	7.16581	2.38069	6.29311	11.1725	10.9713	11.4762	10.1301	7.97633	10.1803	8.56679	7.08213	8.66884
AT1G06390	6.66726	10.0343	10.2601	12.145	10.9643	13.4041	10.1383	11.2895	9.69542	8.26728	7.70686	8.85003	8.99615	10.036	10.2031	9.8441	11.068	8.37963	9.01987	8.66672	11.425	7.33061	8.44141	9.51517	11.233	10.5677	9.04125	8.16361	8.93276	8.17589	10.0864	7.84566	7.4386	6.93377	8.09973	10.4062
AT1G06400	18.1945	24.7586	17.7659	28.3597	29.4591	30.6644	39.4016	30.032	31.8729	31.6204	38.0065	33.0556	27.4797	25.526	21.859	36.5891	34.676	37.4075	31.5288	41.2725	36.0888	46.1693	53.6809	38.1767	31.1244	33.2909	31.4406	31.6911	36.9287	31.5621	39.9032	28.012	30.7413	42.6669	36.1278	34.5296
AT1G06410	49.9829	53.9554	51.1104	52.2143	35.3247	47.2274	50.135	48.5455	44.1945	47.9662	53.765	48.8126	54.4033	54.0513	41.8214	43.6917	47.8101	48.9234	45.3827	48.5127	34.8044	50.7316	46.5959	49.9819	63.918	69.6876	57.6913	52.2592	45.5477	49.2766	34.445	43.2033	39.6817	60.7727	47.5294	48.6248
AT1G06420	1.38914	1.80255	0.161177	2.44895	1.94348	0.924438	0.565805	0.985851	0.652742	0.508193	1.08267	0.605437	0	0.276859	0.8376	0.44537	1.39095	0.171286	0.62889	0	0.35566	0.22409	0.172549	0.280753	0.619764	0.885385	1.10696	0.399527	0.874338	0.457289	0.530621	0.38031	0.131461	0.367617	0.286289	0.51174
AT1G06430	34.7285	32.5916	33.7739	45.678	45.9998	40.9274	40.8923	34.8889	41.3008	59.5972	61.0612	56.2506	35.4381	37.7535	31.0927	51.6224	47.6085	49.5173	37.3522	36.4836	26.9978	56.43	59.0588	52.5774	39.2282	52.8213	46.219	37.2286	40.8687	45.5903	35.1536	47.798	45.593	62.272	48.0185	46.1148
AT1G06440	0.851596	1.3506	0.592846	2.01899	1.02122	1.13343	1.45681	1.72676	1.2805	2.55464	1.12322	1.85578	0.590059	1.10321	0.855802	1.02386	1.36433	0.84004	2.05618	2.39822	1.63525	0.755567	0.528896	1.63507	0.569908	0.542775	0.77555	1.06134	0.804004	0.467226	2.11439	0.582861	1.85358	1.35218	0.789778	1.80387
AT1G06450	3.68496	2.08266	1.79572	1.19174	1.23731	0.68663	1.00861	1.04606	1.84234	1.50985	1.60832	1.43901	1.53195	1.74793	1.45164	1.9848	1.5497	0.890564	0.778517	1.30254	0.528335	2.08055	1.02529	1.04265	2.64691	2.30168	1.40948	1.68158	1.29884	0.792524	2.06913	1.27114	1.65993	1.36524	1.4885	1.14029
AT1G06460	76.8179	77.5281	66.4329	84.6516	104.222	94.2912	152.887	143.415	146.364	172.16	182.009	179.794	80.9311	69.4407	65.476	123.249	123.734	124.445	155.106	158.119	143.472	174.236	168.928	158.673	88.3454	85.8665	74.6989	130.27	133.772	134.958	117.672	118.44	113.205	170.065	174.847	158.943
AT1G06470	12.5484	9.79094	7.8792	13.327	12.6136	11.8873	10.6429	9.87822	11.9314	11.4495	9.95698	12.6109	10.7404	11.9161	11.9427	12.0101	9.53441	10.3757	12.3643	10.5369	12.9455	13.0385	10.3605	10.8157	14.1607	13.0553	14.957	10.6147	13.9377	10.2054	13.0403	9.2958	9.77947	12.8272	11.6375	12.5083
AT1G06475	0.73566	1.11369	0	2.19134	0.771918	1.37078	2.09747	0.783129	0.9679	1.50712	1.54366	1.57107	0	0	4.14004	1.03188	2.83598	1.9049	1.55422	1.75025	1.31845	2.28446	0.959472	0.780574	0.287187	0.410271	0.29311	2.71529	2.70101	2.54279	1.72116	0.704914	0.487332	0.681387	1.06129	0.711393
AT1G06490	0.91672	1.47346	1.37879	1.01136	0.546265	1.13877	1.29717	0.81925	0.558388	0.573849	0.94042	0.745806	1.36446	1.72893	1.02702	1.58111	1.88003	1.40666	0.789043	0.738547	0.547649	0.728452	0.619949	0.864612	1.37846	2.23434	1.78567	1.00254	1.12193	1.66907	0.658183	1.23628	1.28202	0.964398	0.489812	0.809871
AT1G06500	60.4052	72.5098	70.6169	86.2658	79.2279	73.118	57.4079	58.4572	53.1335	60.7031	62.415	67.5719	83.5492	80.6014	96.8956	67.9107	72.3287	62.8018	62.1167	64.5467	49.6184	70.0187	62.27	71.2146	70.9216	74.7759	71.8374	65.1047	71.4067	66.6087	52.0026	49.1108	50.1702	78.837	59.5805	60.0352
AT1G06515	0.598264	1.50949	0.728852	3.30957	0.418501	2.50822	2.89975	1.69831	2.16461	2.9109	1.50643	3.46791	2.48717	1.04331	1.26256	1.00699	1.46766	3.87283	0.947959	2.44006	1.60832	1.85781	2.08074	1.26958	1.63485	1.00094	0.953471	2.20817	1.75725	1.60836	1.59967	1.43315	3.36868	2.21651	2.805	0.771373
AT1G06510	12.9459	14.8554	12.963	10.4896	23.9425	11.5656	9.00009	7.92892	8.74971	10.536	5.95393	7.57456	12.1648	9.77275	12.3504	8.75596	10.1926	7.80644	9.1793	7.71515	7.94576	7.40943	6.16784	4.89237	7.7538	11.6704	8.62031	8.56875	10.8085	7.90056	9.00945	7.47688	9.98562	8.5414	6.14012	6.51666
AT1G06520	0.815679	1.54354	0.414051	0.130162	0.142647	0.664947	0.872105	0.723593	1.20733	1.09663	0.599049	0.497702	1.27164	1.77808	1.14759	0.915296	1.28637	1.49607	2.47721	1.31686	1.00503	1.03621	1.15249	1.94733	1.75134	2.16076	2.0312	0.478965	1.27279	0.861476	1.29497	0.976986	1.28331	1.38509	1.76509	2.10339
AT1G06530	328.944	431.253	370.932	438.399	363.883	381.287	320.1	339.375	341.935	367.797	398.736	339.428	358.743	371.49	388.041	319.052	318.123	358.314	423.957	365.733	395.627	402.248	402.746	431.944	346.288	312.836	400.458	372.905	329.558	348.932	393.816	431.986	425.602	400.6	396.577	420.856
AT1G06550	8.59478	7.88568	7.19208	7.97973	8.56292	10.6766	7.27722	11.4598	9.08072	8.53713	9.07203	9.29667	5.77474	9.26557	8.06141	11.1788	11.8658	11.5772	6.60294	7.9669	7.93518	6.54373	10.5302	7.8299	4.2703	3.77649	5.08477	9.17607	7.74561	10.7028	11.6647	7.11254	7.59139	9.16688	7.60857	8.22732
AT1G06560	5.11786	4.1524	4.48266	4.09944	3.65027	6.07703	3.20446	3.63206	4.81909	1.74746	3.95869	3.91876	4.38046	3.99001	3.38842	4.72944	3.72785	3.20475	5.30021	4.77498	2.69772	3.51281	5.32246	4.18809	3.52573	3.58173	2.87876	4.84872	4.86342	4.5477	5.56766	5.19244	3.0579	3.34609	4.41545	4.33445
AT1G06570	23.6919	22.5899	22.2189	6.29411	6.40947	6.95113	14.6294	10.9614	13.519	16.961	16.0402	15.4944	37.3663	27.7572	25.782	13.2927	11.3765	15.2521	20.0491	20.1977	16.4212	24.9794	25.8352	24.7217	34.8492	36.0614	31.813	9.75036	8.26607	10.4562	10.8497	14.5492	12.1394	25.0558	17.467	25.7373
AT1G06580	1.88342	2.20097	1.20765	1.13892	2.49632	1.47766	1.24356	0.98489	1.69548	0.812317	1.87203	1.33066	0.892893	2.55845	2.51035	1.50166	1.32012	0.941156	1.36127	1.54981	1.33242	1.45517	1.55143	1.96335	1.39311	0.773957	1.26386	1.59655	0.946276	1.52281	1.259	1.42477	1.31333	1.71387	0.643523	1.59763
AT1G06590	0.0655315	0.859786	0.479013	0.61349	1.0085	0.793694	0.971566	0.372053	0.732863	0.637698	0.605032	0.559795	0.54487	0.319985	0.783676	0.477976	1.33203	0.622182	0.484567	0.31182	0.528506	0.702989	1.02562	0.602615	0.613973	0.730928	0.417758	0.527726	0.96241	0.503352	0.8323	0.627927	1.17209	0.687899	0.945382	0.549206
AT1G06620	0	0.158894	0	0.535962	1.32158	0.440038	1.07731	1.22904	0.621419	1.61269	0.792859	2.01734	0.981778	0.768756	0	1.32499	0.662102	0.951222	0.997851	0.96318	0.564321	1.15557	1.09513	0.668201	0	0.175604	0.250913	2.00743	2.08095	2.53951	2.10482	1.05601	1.25152	2.33317	2.61195	2.43591
AT1G06630	4.07431	3.18678	3.47455	4.98456	2.85008	4.27038	5.34355	6.43352	3.68536	3.39093	6.36921	5.34494	3.17591	5.18678	4.01254	4.80049	6.06844	4.21997	2.79751	5.95454	6.11541	5.40588	6.11093	8.21381	5.48733	3.97636	3.49017	4.7165	8.15268	4.53778	5.71938	3.12322	7.01738	6.22665	8.44926	7.61716
AT1G06640	8.48664	7.61342	7.54916	14.904	12.9098	14.5584	11.6758	14.6269	15.4194	12.8327	11.0239	9.53463	10.7338	9.77258	8.43378	12.9242	14.2573	13.0223	10.3878	12.3619	11.5884	10.0395	10.4244	11.5299	10.5175	10.0669	6.22597	18.8033	15.5301	16.7622	11.6161	9.68089	12.7608	13.9743	11.0771	10.7686
AT1G06645	3.59602	2.20912	2.79365	9.24792	14.9837	9.32254	13.5515	14.3136	12.0338	11.451	9.97341	9.44453	6.49991	4.47157	3.95945	13.5091	14.1367	11.2008	7.1018	7.65214	7.28542	11.9172	11.5552	6.41459	7.08012	6.278	5.10814	11.6465	11.8253	14.4111	12.6461	7.64054	8.70005	9.55775	10.9394	9.57546
AT1G06650	20.341	16.7553	17.9783	22.6578	23.5407	19.5084	29.8504	31.9495	27.7464	34.7776	31.5723	28.1996	27.4625	25.2481	20.5166	28.3637	31.1353	29.3044	30.6507	31.7207	26.2691	36.2272	39.1439	31.4221	27.7925	29.0273	30.0343	31.5166	29.1044	32.0523	27.9941	33.8224	33.1914	28.2605	36.1414	29.2158
AT1G06670	19.4948	24.3443	22.5778	32.2405	24.9506	31.2411	24.7809	23.3766	21.1488	23.9184	24.9422	22.9216	18.6038	19.5844	19.5275	22.3637	24.8338	21.8437	23.3083	21.5845	19.3119	22.996	22.6236	24.7269	19.1108	22.4057	16.6691	23.7769	25.4944	26.3641	22.1509	24.0226	22.4229	29.8867	23.9024	23.5041
AT1G06680	625.534	699.029	751.161	534.644	583.601	628.881	831.718	901.756	721.158	870.807	791.283	872.277	798.288	605.424	532.55	802.975	806.415	935.597	795.379	803.49	823.191	790.258	756.193	723.835	681.11	673.692	663.25	952.788	892.799	800.613	670.817	611.157	581.665	594.166	683.681	547.938
AT1G06690	7.7615	8.72004	11.2992	8.72434	7.37573	7.64042	8.51762	9.97714	9.15202	9.90044	9.15717	12.1523	11.7703	11.1347	8.24133	9.85969	13.549	13.5247	10.2098	10.1537	11.1544	11.6582	12.3511	10.2554	12.9201	10.7805	14.2368	12.481	12.259	10.686	11.6491	9.96293	12.4173	11.665	13.7322	10.1961
AT1G06700	18.979	17.6897	19.0413	23.3735	22.1791	30.1635	32.7853	31.2165	28.7894	31.334	26.9868	27.1117	23.7478	22.8177	24.4243	32.3211	29.344	26.5954	31.0159	28.762	30.2126	29.4995	28.7329	30.1671	22.5757	21.0443	22.1517	29.5936	34.1033	28.041	29.1048	22.8927	22.4825	30.3321	31.0035	25.838
AT1G06710	0.773648	0.840862	2.41671	1.21556	1.04074	1.49701	1.11986	1.26703	0.861284	1.58495	1.1988	1.08936	0.90716	1.36992	1.46523	1.23542	1.16794	1.54098	1.13156	0.930429	1.38653	0.80641	1.75931	0.757737	1.85857	0.929292	1.28041	0.998427	1.52949	1.05135	1.79015	1.82477	1.77403	1.3229	0.858533	1.1126
AT1G06720	15.6298	20.0407	16.4438	34.3439	22.1003	24.2523	19.0938	19.6186	17.7831	16.0671	14.776	16.5282	14.9919	18.6238	16.2771	18.1628	20.6237	16.8511	17.568	14.4433	16.1491	17.6179	16.8786	20.4596	15.9813	13.8969	12.8094	22.1723	21.5656	22.8144	22.1972	22.6514	22.1447	23.9733	18.8168	22.6624
AT1G06730	4.13435	4.06826	4.44915	3.91446	4.26581	4.04442	3.06478	3.44754	4.75958	3.22915	4.07737	3.27945	4.65502	3.53284	2.76292	3.65342	4.20184	5.17427	4.14892	3.93451	3.89003	3.67648	4.85294	4.31365	2.66305	2.65154	4.03578	5.27153	4.62974	5.63672	5.18184	2.77309	4.03968	4.46756	3.42951	3.13174
AT1G06740	1.17759	0.713089	0.637616	0.400886	0.494254	0.877699	1.16393	0.445717	0.774675	0.361875	0.724824	0.239511	0.870334	1.04049	0.441806	0.396424	0.825392	0.542087	0.580507	0.853847	0.773845	0.930826	0.887385	0.832994	0.429062	0.437823	0.688148	0.158053	0.86472	0.241205	0.209914	0.300901	1.09212	0.630193	1.0193	0.506111
AT1G06760	47.7733	48.9684	50.7744	55.0318	45.6895	46.7689	63.7413	63.3051	54.7525	59.4493	65.0023	68.4338	45.7731	37.6205	32.8188	65.3345	81.358	79.7306	87.3282	78.2684	67.3919	72.8061	73.0167	63.3626	49.8298	55.7833	48.7757	76.017	73.3127	78.6936	67.861	63.4794	67.1264	114.771	98.9372	88.1842
AT1G06770	0.646039	0.745156	2.24873	1.53165	2.77608	1.63371	2.26296	3.20938	1.8214	2.17435	1.39434	2.5341	2.74973	1.35195	1.94769	1.70878	2.58753	1.91182	1.65735	2.00755	2.97728	2.24065	2.64813	2.0238	1.87349	1.5441	1.91213	2.53934	2.23642	2.33935	1.97418	2.65302	1.52844	2.05158	3.19542	2.9749
AT1G06780	2.47558	5.08021	2.94892	2.63361	4.50249	4.84346	5.08191	3.80657	4.2885	3.67693	4.43272	4.17911	4.00234	3.56885	4.17951	5.64842	6.99849	5.84041	6.45048	5.38495	5.8417	6.10339	5.30947	4.43624	5.28308	5.15427	4.53721	4.70707	4.54461	6.59189	4.46803	6.32564	4.70112	6.11451	5.35703	4.84103
AT1G06790	2.10134	1.838	2.27557	1.78839	1.86192	3.52394	2.71602	2.5849	2.76471	3.15696	2.70438	2.39339	2.91198	1.56353	0.689828	2.51517	0.883715	2.90196	1.92377	2.66636	3.13836	3.322	2.92335	1.8828	2.2969	2.3438	1.00469	2.53832	3.49755	3.44332	3.83942	3.4901	3.06244	1.73006	2.12203	2.43843
AT1G06800	7.66443	5.69969	7.53544	6.30838	4.72655	5.16759	6.67072	6.36973	6.50153	5.78489	5.62889	5.23041	4.26243	5.41674	4.11464	3.16859	5.93758	5.74493	8.52239	7.81496	8.9466	6.88963	6.75182	5.99227	5.03923	5.51171	6.10751	7.03843	5.03564	6.11948	6.60645	4.44512	6.07932	7.47262	6.25592	7.28158
AT1G06810	0	0	0	0	0	0	0	0	0	0	0	0	0	0	0	0	0	0	1.4113	0	0	0	0	0	0	0	0	0	0	0	0	0	0	0	0	0
AT1G06820	30.3232	44.3649	37.19	44.2099	39.5053	41.0494	36.4971	36.4683	35.0763	32.2076	40.9954	40.6058	33.7014	32.0833	33.4998	39.5073	41.3667	44.1775	48.0476	39.98	44.224	41.4802	43.0876	37.0691	31.2226	40.8588	36.1642	43.9083	46.6255	38.0636	38.3632	42.0238	36.3325	45.4279	37.0661	41.5901
AT1G06830	14.9033	13.8215	8.50567	6.51327	9.8617	12.0085	12.1732	14.5786	14.5736	11.3463	9.46616	11.5513	18.1408	17.7012	13.3173	11.2996	9.88127	10.7775	29.3586	26.285	20.9346	21.6047	18.2116	17.6652	12.8938	13.9273	11.8759	14.8669	17.4507	13.9224	23.4248	20.4558	23.7475	12.6846	18.8852	20.2543
AT1G06840	11.8656	9.56755	10.7078	6.03768	6.32401	7.83775	7.62527	7.61883	6.36021	6.62377	8.22028	7.58478	9.87448	11.9994	10.5551	10.3206	9.15281	10.2415	13.0647	10.6263	11.0266	11.4492	9.88029	8.12689	10.2445	13.1646	9.9055	8.67902	8.48252	10.416	11.331	10.5876	10.8962	13.103	11.5024	10.3207
AT1G06850	5.54754	5.45527	3.35034	3.81339	4.17915	4.77088	7.30007	10.1958	7.57957	5.68253	7.22315	6.85668	6.01211	4.46508	7.10447	10.7741	10.2692	9.08536	8.114	8.50892	9.43245	7.3887	5.07089	4.93035	7.10778	6.34629	5.66748	11.8368	9.19176	9.72406	10.5544	9.54098	12.4382	6.85104	7.59267	7.61124
AT1G06870	3.3761	4.25914	4.7006	2.77067	2.27732	5.61677	7.21929	4.79192	5.71101	5.5579	4.30111	6.10641	2.08861	4.37362	3.39277	4.26196	5.74685	4.26693	7.00527	6.96677	6.15869	7.89695	4.71774	6.48211	4.33045	3.63115	2.88245	5.42136	5.93214	5.46425	6.60917	5.77678	6.86915	4.24382	3.82681	4.50844
AT1G06890	14.1614	12.8749	14.4484	21.2161	20.7131	18.9728	15.5499	16.1135	15.7834	11.5089	14.8332	13.1399	11.0287	12.5726	12.7612	15.9566	14.8479	15.1526	17.432	14.002	16.2559	16.1895	18.2154	15.4814	14.4377	13.0541	12.4039	11.6241	14.8679	16.1814	15.5687	15.0275	13.8779	13.2251	13.9294	13.2039
AT1G06900	27.1173	32.3605	33.2058	30.2052	33.7277	26.5414	18.2158	18.4834	20.6227	16.8189	18.4085	19.4554	29.3607	27.3969	28.9283	20.5647	18.2968	18.0044	17.8167	15.4353	16.0753	18.5746	16.5307	19.2663	22.0097	21.2056	26.0731	17.838	18.5121	20.1423	17.9675	15.9902	18.0031	19.3574	15.9061	18.9803
AT1G06910	4.52614	6.44891	5.94656	10.0267	9.96404	7.81356	4.63049	6.32978	5.42955	6.6135	6.92748	3.89889	6.91785	5.75733	9.17724	9.11215	5.87832	6.31954	8.15608	5.8819	4.65233	7.89192	5.09291	5.93247	3.42989	7.42408	4.56143	4.82413	7.03819	7.25986	6.49602	4.46453	5.37931	9.94626	7.29775	7.55219
AT1G06950	35.9681	39.2121	37.4381	35.0254	30.914	33.6246	28.84	30.0126	22.8942	24.0173	23.6208	24.0065	33.0022	27.616	20.4229	23.1076	28.4801	28.5021	26.5184	26.202	17.9856	28.1051	26.6842	24.9651	25.9739	33.6144	33.8951	34.1468	30.5583	32.8133	25.2741	31.3477	26.8763	28.2738	29.442	24.4144
AT1G06960	3.99255	4.45362	2.90135	4.6498	6.17375	3.71972	4.07403	4.62299	5.66766	4.95069	2.38103	4.87226	3.05758	4.54401	1.92166	5.89494	5.74415	5.44117	3.99553	4.85659	4.51923	3.79657	4.56774	4.75656	4.92193	4.92198	5.35835	4.93561	7.25228	3.71232	3.3712	3.22163	4.31525	4.2819	3.78934	3.65765
AT1G06980	2.57155	0	0.417715	0.765999	0.899432	0.239583	0.439911	1.82499	0.338337	1.05365	0.431679	0.313817	0.178179	0.538143	0.180898	0.288561	0.180244	0.665873	0.814933	0	0	0	0.894375	0	0	0	0.614754	0.862863	1.32182	0.197523	1.37519	0.246408	0	0.158789	0	0.994691
AT1G07000	10.8539	18.4599	13.4679	10.8197	8.85799	11.5167	23.7252	21.6107	21.4866	13.7431	14.1712	13.7973	19.2887	21.3116	19.9365	10.8262	12.1159	9.36828	39.3859	47.0692	44.128	16.512	16.8649	14.0758	18.2825	17.0384	15.0558	13.1514	15.4237	12.0422	32.7165	28.5044	29.4926	16.2588	13.1935	15.2903
AT1G07010	15.2432	16.8974	15.7291	18.4494	20.452	20.4875	10.3308	10.5519	8.30162	8.57498	9.96269	11.5881	15.7562	17.5184	20.3033	11.9874	13.4866	12.9412	9.63486	9.68229	10.0767	11.7104	11.0811	12.2851	12.2915	15.3297	10.952	10.2295	10.8263	9.69305	10.6071	10.8948	10.2633	11.2641	9.55323	10.4713
AT1G07020	23.2382	15.5338	24.2662	26.1985	32.0892	29.523	33.3858	43.05	37.1259	31.5321	28.3704	21.361	38.267	35.9989	39.9124	35.0506	36.8066	42.4594	29.6483	46.9789	50.3016	37.1461	34.113	32.876	35.3445	33.3251	35.352	36.4553	37.4523	38.2488	52.0485	47.4258	53.7789	27.953	36.572	33.0752
AT1G07030	3.58067	6.11563	6.1519	7.91152	5.29855	9.62304	7.22483	9.77364	6.34181	5.57224	5.66399	7.31074	7.82468	7.7814	8.2347	8.57683	8.59104	7.84531	12.2201	10.0168	8.26843	9.40852	10.1783	10.034	6.98912	7.98765	8.01122	10.2587	9.20265	9.20306	9.9424	12.4045	12.3161	9.26923	10.7286	8.96715
AT1G07040	10.923	11.1464	10.7443	11.9301	17.4891	11.0811	15.5022	17.9154	16.0479	28.407	21.1883	25.993	13.8753	13.7996	11.1842	19.6111	16.1628	18.1225	24.6153	25.575	22.4038	33.1656	33.9796	28.5024	15.8246	16.9212	16.6345	20.4432	18.0915	18.1783	27.5837	22.6773	26.9334	31.4006	37.8189	35.5218
AT1G07050	42.489	51.0146	63.8613	79.6998	88.6538	78.2609	131.725	149.209	140.238	175.217	150.233	170.9	42.1296	46.6722	45.6926	95.3561	105.774	85.3604	95.4407	108.06	101.532	147.521	146.501	151.659	77.024	61.2821	64.4079	97.3397	93.2417	89.6554	95.327	82.8303	85.41	136.911	129.814	142.783
AT1G07051	0	0	0	0	0	0	0	0	0	0	0	0	0	0	0	0	0.619881	0	0	0	0.792503	0	0	0	0	0	0	0	0	0	0	0	0	0	1.27585	0
AT1G07070	6.01386	3.9273	2.01121	0.301071	3.95938	3.6254	5.04304	3.01266	3.49075	3.44246	1.63306	1.94266	1.22556	1.97413	0.497705	3.57264	0.743857	2.74803	2.24213	2.40469	2.85301	1.79759	1.53794	3.75354	0.276199	2.36744	0.563791	2.374	6.75394	4.07584	5.43886	4.06766	3.74949	1.74751	2.80688	1.14029
AT1G07080	20.3744	18.3716	19.1249	24.6598	24.416	37.4974	39.3299	38.1633	37.2433	33.2725	37.2155	38.824	27.7714	23.2989	17.7394	40.1971	43.4273	38.6308	34.5769	38.2569	33.9709	36.3962	34.7046	38.1569	27.773	24.588	16.1025	36.3117	38.2613	40.5353	34.1603	34.4051	35.7335	41.1456	40.4754	34.6675
AT1G07090	1.72564	0.653098	1.05115	4.49771	1.81069	2.61254	7.01106	4.13323	5.53412	6.73909	6.24618	5.39628	3.58701	0.902802	2.12435	5.4461	10.4321	6.70251	3.41788	4.10557	4.44575	5.72404	6.0017	6.40849	3.19987	3.36831	0.859438	6.22451	8.7117	8.78128	6.20019	8.88767	10.2882	10.9219	7.46841	10.4295
AT1G07110	31.4819	31.8501	30.0375	35.1824	32.0714	37.6599	35.6423	35.7367	32.7242	38.7445	34.2805	36.4138	33.1436	34.2733	30.8004	32.6687	37.3302	34.8894	35.0315	37.71	31.2238	39.6914	42.6543	34.9175	30.4862	36.3076	26.3655	31.7418	34.564	39.1482	32.3328	31.4841	29.9157	41.4742	33.1257	35.074
AT1G07119	2.48061	1.56471	0.755517	2.63896	2.60287	3.46664	1.76814	0.880224	3.26371	1.42929	0.130129	1.70279	1.50393	1.08148	1.52688	1.73972	1.52135	0.53527	1.96528	2.10777	0.555719	2.9762	2.15686	1.75471	0.968381	0.345854	0.494177	2.28896	0.910769	1.42903	2.07274	0.594234	2.46489	2.2976	1.78931	1.19939
AT1G07120	0	0.317296	0.766026	0.334459	0.219923	0.292905	0.0896368	0.223117	0.620458	0	0.0659695	0.191831	0.108918	0.87722	0	0.617374	0.330539	0.542715	0.332103	0	0.281724	0.443764	0.273358	0	0	0	0.375788	0.210981	0.577149	0.482969	0.105078	1.05437	0	0.291195	0.453549	0
AT1G07128	3.31785	7.46979	6.84041	3.80116	4.9989	6.18225	16.0087	15.939	16.7895	18.5615	15.959	20.7117	6.36616	13.5303	14.7219	3.00708	6.43992	4.18545	22.1071	22.5534	16.924	19.8855	19.0843	16.0676	7.77134	5.97802	10.5755	8.22113	8.43347	6.07711	9.21263	6.35838	10.6513	17.0201	13.4389	13.1627
AT1G07130	0.212328	0.857163	0.689797	1.80705	0.89117	2.176	1.57398	2.1096	1.81582	2.82742	4.54446	3.2389	2.3539	2.96222	1.79236	2.38259	1.04176	1.09959	6.50443	3.31963	5.70801	4.91513	5.72311	5.25679	1.65777	2.36827	2.87634	1.56739	0.779572	4.07726	3.12252	3.05181	3.51637	3.67105	4.44152	5.33842
AT1G07135	143.109	155.37	153.019	44.1067	39.4603	43.4941	183.017	170.388	168.179	126.097	131.895	115.806	82.985	86.6462	78.7777	45.6816	38.7595	35.7373	252.737	208.916	206.181	95.862	94.955	91.0098	41.2223	42.1526	38.0867	35.4316	34.4848	43.329	85.6324	66.5672	67.5577	64.0023	63.54	70.4036
AT1G07140	116.011	142.08	127.055	151.794	154.438	165.506	163.961	149.812	146.173	119.417	127.658	117.253	150.605	160.955	147.696	128.661	135.19	130.601	169.611	163.427	151.152	114.927	120.673	114.283	149.479	150.989	145.87	142.141	139.332	148.368	147.865	154.808	143.328	127.272	125.675	132.051
AT1G07150	0.365626	2.46004	2.17768	0.518621	0.426274	0.340641	2.71037	2.59479	3.5277	2.4344	2.6085	2.97458	0.675565	1.27523	1.02881	2.11978	2.1356	1.78829	4.50598	4.72222	4.80535	3.57819	0.529846	2.75875	1.14187	1.76719	1.26253	2.04471	1.16343	1.77865	1.3035	3.15311	1.13029	1.05358	0.967019	1.72854
AT1G07160	0.835931	1.4061	1.13155	0.118572	0.194918	0.259602	2.78058	1.87861	2.108	1.28441	0.935501	0.17002	0.579204	0.291556	0.392028	0.156337	0.39061	0.120252	3.82646	4.92468	5.1187	0.629294	1.09025	0.886968	0.217554	0	0.222041	0	0.204611	0.107014	0.558787	1.20149	0.0922926	1.03235	0.200991	0.269452
AT1G07170	7.17917	8.34336	7.24434	6.10997	4.10891	4.66174	8.18753	7.41083	9.7318	8.5795	7.30391	6.63714	3.31623	6.37369	8.5701	7.32359	8.69159	9.38869	9.88175	10.9433	9.94231	9.33509	9.4579	9.23332	7.98318	6.30896	1.56022	6.56976	7.02899	8.52221	9.59799	8.12988	10.088	9.94072	11.2985	13.8847
AT1G07175	0	0	0	0	0	0	0	0	0	0	0	0	0	0	0	0	1.06397	0	0	0	0	0	0	0	0	0	0	0	0	0	0	0	0	0	0	0
AT1G07180	15.0168	12.5149	13.952	3.53396	2.22826	2.75574	4.47612	3.63314	4.04131	6.1762	8.83245	7.01094	14.898	15.8714	13.8448	5.17014	5.02353	4.61505	4.68678	5.87724	5.19914	5.45969	7.91332	7.24258	14.1228	12.3084	12.6916	3.8936	4.1769	4.45652	4.41071	4.03335	4.22027	6.04127	5.00566	4.10709
AT1G07200	8.51185	8.41403	6.53439	8.08767	7.91181	10.0485	8.7433	11.5849	8.8978	5.85245	5.94542	4.98023	6.26129	7.3609	6.972	11.2523	10.9105	10.1144	10.9622	12.6024	10.7621	8.09749	7.45165	7.71185	8.92165	10.2743	6.92216	10.2897	8.81898	8.95617	9.1583	10.2789	11.3544	9.10788	6.8126	7.59213
AT1G07210	11.3855	6.00264	6.90085	7.5928	9.62866	11.5574	9.98076	7.35652	10.0611	7.22382	8.55784	7.15447	9.18404	8.17915	6.93335	9.72502	7.26561	9.24044	8.97538	9.47212	6.39564	5.85264	8.42203	7.57294	9.28739	11.562	3.24993	9.0091	12.7279	11.4863	7.61077	9.11853	11.0319	7.65996	9.80606	8.10683
AT1G07220	2.41743	3.36923	3.55282	3.67393	3.38211	4.07548	5.1201	5.9638	5.14954	4.95251	4.54118	5.4085	6.85954	4.73771	4.04895	5.36075	4.51843	4.76926	6.3233	7.27736	7.22088	6.69448	4.90451	5.29291	3.95463	4.62234	2.56849	5.87118	6.25528	6.98528	5.92519	4.85341	6.25312	5.54441	4.15176	4.00747
AT1G07230	16.2767	14.0378	16.9052	14.9021	15.3883	19.3002	24.0193	24.3628	19.7928	32.5372	36.0998	32.9247	18.7965	16.7901	15.5442	27.5629	30.3537	28.9492	29.9068	32.5223	25.3701	43.5547	37.5683	37.7508	23.7991	26.2969	22.4033	24.2955	24.1941	28.7173	32.5092	41.5906	33.1967	39.6543	39.5626	35.041
AT1G07240	4.73315	3.96134	5.62564	5.79673	5.08756	5.70035	7.8336	10.159	10.6321	8.98712	8.47831	10.4955	11.6783	10.3076	9.74507	8.35542	8.81976	8.66882	11.3411	12.7911	14.5862	12.9055	10.4391	11.6775	10.0048	9.01339	8.64725	9.91637	10.9354	12.5028	12.81	12.7211	13.383	13.1162	12.3241	14.6613
AT1G07250	74.1891	71.7962	73.9316	67.4497	71.4438	70.1425	71.9458	69.1042	69.1938	67.9324	83.8794	74.0816	88.1824	112.61	103.004	66.6134	70.2172	60.1377	59.808	54.0804	56.4213	78.1257	66.0981	71.8998	109.751	113.1	99.1793	64.8542	60.5708	66.1702	47.8796	63.4885	59.5733	73.1613	62.7556	66.6287
AT1G07260	0.471402	0.35682	0	0.651942	1.31903	0.548986	0.40321	0.669093	0.387637	0.422513	0.642954	0.287635	0.244971	0.0822076	0.746124	0.330608	0.413015	0.813759	0.248981	0.72099	0.422423	1.06462	0.409879	0.66691	0.184026	0.262897	0.187822	0.474525	0.77885	0.362087	0.0787784	0.112925	0.780691	0.436624	0.425038	0.911704
AT1G07270	0.803992	0.54095	0.544158	0.627231	0.187471	0.624209	0.382049	0.475483	0.264451	0.205889	0.224939	0	0.278537	0.560832	0.282787	0.300727	0.65745	0.462631	0.283097	0.0910869	0	0	0	0	0.313862	0.29892	1.28134	0	0.29519	0	0.0895728	0.77039	0	0.082742	0	0
AT1G07280	44.3906	49.7158	50.9614	81.6163	87.3918	83.1505	89.2354	88.5946	91.118	120.871	109.064	113.315	66.4467	60.5582	54.6799	71.1974	73.5181	66.1211	44.6163	63.5329	42.7995	87.1393	87.4542	72.6054	87.9621	85.55	79.851	68.3153	64.1614	78.408	81.5078	86.1475	87.0397	114.037	90.1145	84.2224
AT1G07290	0	0	0.572143	0.224826	1.97112	0.820389	1.00424	0.749905	0.347564	0.541193	0.369543	0.537292	0.122026	1.84273	0.123887	0.691672	1.2344	1.52007	1.48828	0.239428	2.68285	0.894905	1.0719	0.124576	0.962512	0	0.421013	0.118186	2.06914	0.676366	0.353173	1.01251	0.933314	0.65248	1.77846	0.794748
AT1G07300	0.553496	3.91029	1.57339	3.65074	2.71029	3.09404	4.57648	3.73167	2.00263	3.26004	4.06498	3.71499	3.06808	1.15829	1.55744	5.2793	3.2976	5.01624	4.38512	4.32681	8.4318	3.75008	6.25637	3.52373	3.02504	1.85208	6.17486	4.82875	3.65794	2.55086	6.28984	4.50809	4.03325	4.78485	3.19397	4.46032
AT1G07310	39.758	48.4615	50.824	30.7986	32.3164	40.5627	43.5062	52.5566	47.4283	49.7596	52.6992	55.7789	59.7514	54.0023	62.8296	55.4528	50.4352	62.47	51.4625	57.3825	64.3547	57.0674	55.0185	53.1774	61.6458	56.3687	54.5506	53.9256	48.418	46.2377	57.6452	62.242	71.3149	48.2354	63.5161	55.7746
AT1G07320	805.585	1013.74	856.242	765	621.098	706.193	482.999	470.796	468.005	383.567	380.545	353.132	800.688	963.404	829.593	402.851	456.356	412.946	330.737	343.435	286.733	325.852	347.614	316.777	836.262	933.001	724.212	395.068	383.9	446.562	335.866	382.942	334.588	341.812	271.897	288.324
AT1G07350	4.58721	5.68782	5.74816	6.46953	7.24286	9.52433	10.6125	10.4175	11.1223	8.45789	6.65535	9.67646	4.81302	4.02267	6.36161	11.1773	11.0237	10.5205	10.3836	9.71097	11.3922	7.69588	9.11663	6.02615	4.91179	6.28598	4.28202	8.35565	9.6241	10.8724	9.72477	7.7863	8.59534	8.41665	9.45382	7.01293
AT1G07360	16.2583	25.7677	29.1483	25.8802	28.1379	23.3381	21.0828	23.8458	19.3311	24.6725	24.0577	22.1922	32.8776	23.3544	23.806	22.4333	25.577	28.5857	24.4258	27.3429	23.5264	26.1787	28.1682	24.1939	26.5161	25.1193	26.0073	24.8926	28.5644	26.0863	28.3375	31.1577	27.9227	25.5072	25.9741	29.5031
AT1G07370	2.77828	1.80255	3.86825	4.56012	5.41397	5.17685	3.62115	3.5209	3.26371	0.609832	0.416412	0.968699	4.67507	4.01446	3.7692	1.55879	2.36462	3.08315	0.62889	1.61877	1.24481	0.560225	0.862745	2.10565	1.39447	2.43481	2.53019	3.46257	2.04012	3.04859	2.38779	3.04248	3.15506	0.490155	1.71774	0.383805
AT1G07380	1.13005	1.57916	2.04743	2.40439	1.64181	1.70073	1.83403	3.02285	2.00146	2.71579	3.28325	2.43986	0.722768	1.45529	0.672646	2.68245	3.16828	2.77608	2.5711	2.95449	1.86949	1.6687	3.70354	2.09065	1.69674	1.3574	1.38538	2.45009	2.36177	2.00308	2.20808	2.41553	2.36096	2.73749	2.38268	2.85804
AT1G07390	1.09175	0.173975	0.326679	0.0978055	0.16078	0.267669	0.458717	0.32623	0.3024	0.294293	0.313485	0.420727	0.0796269	0.521066	0.0404209	0.128956	0.0805495	0.396765	0.424885	0.195296	0.205961	0.713733	0.599535	0.406457	0.762668	0.256361	0.778398	0.347047	0.33755	0.529629	0.34569	0.605648	0.304513	0.709618	0.290131	0.259303
AT1G07400	0	0	0.202459	0.530379	0.34875	0	2.27431	1.94599	1.80384	1.02137	0.418453	0.912607	0.34544	0.173885	0.350711	0.27972	0.524164	1.29094	1.31661	0.508345	3.12728	1.26669	0.650231	3.70294	0.778502	0.278039	0.397279	0.836428	3.29484	0.765885	0.333264	1.19429	0.660525	0.307849	1.97789	0.642811
AT1G07410	0	0.543816	0.437633	1.14646	0.565391	0	0.768146	1.91201	0.177235	0	0.226131	1.15073	0	0	0.56857	0.15116	0.188838	0.465082	0	0.366278	1.20712	0.152114	0	0.952886	0	0	0.214689	0	0.395672	0.620823	0	0.516314	0	0	0.194335	0
AT1G07420	7.18763	5.07786	5.60417	7.15708	6.13406	11.5179	14.591	18.4654	19.3862	23.2656	19.0637	23.1564	9.06397	9.12511	4.75281	14.3565	16.9274	17.4948	15.9445	17.7845	12.4952	25.323	23.2484	18.7102	11.1114	9.29967	10.9969	13.5058	16.4672	13.3605	18.7381	16.6671	13.5223	16.8653	15.8648	18.6274
AT1G07430	3.58234	3.84143	2.54583	24.2953	18.7162	23.4671	71.0495	64.6705	65.8382	74.8236	75.6864	70.3566	11.6351	12.0259	8.34758	44.5952	43.7055	42.6118	67.7605	52.888	51.0613	57.8339	58.0133	61.2129	12.4989	11.9871	11.7754	35.9856	29.3471	34.3093	23.6472	28.3191	22.5444	38.365	36.0954	34.4974
AT1G07440	6.39757	12.7479	14.9219	17.3814	18.819	18.034	19.737	18.6267	23.3092	25.4568	25.334	22.721	12.1617	10.4129	16.7323	15.1861	17.1317	16.8489	23.3932	23.8627	21.4615	29.6377	25.9589	22.9753	9.47763	10.0632	10.0653	16.0724	21.8026	18.3961	24.5626	14.3038	17.9301	23.6011	20.2336	20.7275
AT1G07450	0	0.210554	0	0.443887	0	0	0.237928	0.148058	0	0	0	0	0.289107	0.291057	1.02731	0	0	0.36014	0	0	0	0.235582	0.181398	0.590301	0.814433	0.232697	0.332492	0	0.306392	0	0	0.399813	0	0	0.150485	0
AT1G07470	5.15799	5.73959	6.44498	7.65401	11.6571	8.13241	7.39078	9.10442	8.17838	6.09634	8.76956	7.42428	5.77321	5.44313	7.53595	6.38156	6.3963	7.6483	8.52218	8.54073	8.53306	9.93143	8.85464	8.13919	6.09236	7.81836	8.22043	7.98794	7.57513	7.11107	8.31035	10.5185	8.41075	5.87995	7.6319	7.92939
AT1G07480	8.2703	9.24105	7.03686	5.61411	7.98919	9.72316	9.03891	6.77764	8.16086	8.11855	6.94155	7.44928	9.00486	8.65353	8.79595	8.61745	6.07279	8.66795	8.42426	6.42493	7.76392	10.006	6.93411	5.43228	6.84147	8.01657	6.98258	5.48399	7.59121	7.63809	7.76604	6.60388	6.71779	6.38347	8.30911	7.2993
AT1G07485	3.99445	2.79096	0.499113	3.66106	5.15856	3.72149	2.27775	1.96255	4.2448	3.14742	1.41844	1.49987	4.6838	3.21504	5.61985	2.75833	3.01513	0.530418	4.54409	1.67094	1.65205	1.0409	0.534328	1.3041	0.479802	1.02816	1.22424	3.91782	2.03066	1.8881	3.49172	0.588848	1.42482	3.03571	1.77309	1.38661
AT1G07490	5.38624	4.15697	4.37462	2.15721	1.10818	1.77112	1.8067	1.34913	1.45901	1.13592	0.531866	1.15995	2.19532	2.43114	3.34323	1.77766	1.77661	3.28165	1.00407	0.430747	0.283919	0.357776	0.275487	0.896485	0.247374	0.353396	1.76734	1.06312	2.09392	0.48673	0.847175	0.303596	1.04943	0	0	0.204258
AT1G07500	4.52022	2.73721	1.4685	0	0	10.9495	0.515511	1.28317	0	1.38906	0.758795	3.86134	3.13199	0.630624	7.63147	13.6951	5.06925	10.9243	20.0546	3.6872	8.10114	9.69812	8.64662	10.2319	3.52921	3.02507	0.7204	9.70702	11.2854	7.63842	6.6475	10.3951	11.9775	11.1646	7.82524	11.6563
AT1G07510	18.0607	20.8317	18.0668	23.0267	17.1704	19.6201	20.9553	16.5785	16.8355	19.6788	19.1682	19.7426	14.495	16.0034	13.9313	19.0927	20.8702	19.2	16.7948	19.482	14.1222	20.6306	16.7344	17.4123	19.9267	23.178	16.1701	19.4673	16.3857	20.0322	16.2681	22.1836	15.1516	24.4574	18.4599	17.6223
AT1G07520	13.972	16.4818	17.0954	7.83731	8.75827	8.03008	16.3483	15.0023	13.9661	11.0127	11.156	11.4593	14.27	13.0372	12.8921	9.31537	8.83925	7.90919	22.7138	25.5324	20.1625	14.7015	18.9327	14.3757	11.1921	8.19682	10.3385	8.82838	7.79475	8.98975	13.6457	15.8222	15.0854	18.5995	14.0702	13.6865
AT1G07530	14.962	18.636	15.4121	18.9142	16.5418	18.9714	20.5178	22.6351	16.8045	17.4567	21.4713	19.951	13.8563	16.8008	14.4271	21.2527	19.3882	18.4577	21.5102	20.4899	17.6586	25.5076	20.6245	20.8575	18.4628	22.7124	18.3202	17.9264	20.4728	19.9015	14.7339	15.8752	18.0823	25.9136	25.7437	23.62
AT1G07570	0.989027	2.43997	1.96355	0.467628	1.07621	0.716677	0.18799	1.01385	0.578335	0.450263	0.46118	0.402316	1.9797	2.75962	1.00495	1.91135	1.46347	1.23306	0.812585	1.1952	1.47711	0.496364	0.859948	0	2.05918	2.81915	2.5395	1.25369	2.17876	0.759678	1.54263	0.526496	0.946361	0.474995	0.158534	0.637602
AT1G07590	48.2463	42.258	52.8996	89.4175	81.1193	84.842	144.14	169.303	185.444	216.081	203.486	209.591	69.0073	91.769	106.06	203.261	234.662	179.956	191.208	209.894	236.163	288.94	271.924	254.314	85.0912	90.0409	65.0832	149.167	181.314	183.24	299.99	206.796	248.264	239.66	226.268	243.327
AT1G07600	16.2138	22.3142	14.3658	42.0245	34.0259	35.7047	145.408	193.522	275.382	193.261	196.091	174.48	24.5113	46.2686	33.1803	195.172	226.257	143.763	152.589	179.35	223.222	260.484	228.127	216.871	36.8265	32.8811	34.0624	141.451	168.849	180.016	232.531	180.785	207.003	244.833	126.522	199.551
AT1G07610	4.00588	4.04292	0	6.06095	8.40664	6.22023	17.0051	12.951	26.3525	27.3557	26.151	19.8257	1.85041	7.45157	11.2719	25.4723	32.1334	20.7455	18.8071	23.2971	19.1449	22.3661	22.4465	22.0394	11.1205	4.96455	7.44834	9.55834	18.6299	24.9574	36.2987	21.7513	24.7675	13.742	17.6582	14.0603
AT1G07615	9.47252	14.5917	5.66885	16.1235	9.76501	14.5152	8.10224	7.87239	7.05138	4.91534	8.21215	6.7685	10.8814	9.91146	15.519	9.23078	11.9684	9.68208	12.1128	10.8447	11.7273	9.64089	7.47765	7.31772	6.03339	9.31431	9.73335	9.28435	10.4337	11.2968	11.9142	12.4207	10.651	12.314	9.43991	9.40111
AT1G07620	0.297238	0.199991	0.885178	0.927556	1.24755	0.923087	1.29945	0.914095	1.43393	0.710431	1.03951	0.483642	1.16706	0.967592	0.34849	0.667078	1.6667	1.79588	3.34918	3.70426	2.92991	0.89505	0.689187	1.68206	1.46979	0.994603	0.947433	0.997358	0.800305	1.44597	3.64269	4.46211	2.16593	1.65186	2.07256	2.42721
AT1G07630	21.682	18.455	16.7611	17.0448	19.9182	19.7136	20.0599	21.1344	22.6839	16.8132	18.9658	15.4612	23.7112	26.9082	20.8265	24.8185	26.3662	22.4722	27.4107	30.069	26.1397	23.4019	19.5336	19.2792	27.2622	27.8744	23.6613	21.738	22.1875	22.6067	29.1035	29.2029	26.7072	27.0991	22.8627	22.4544
AT1G07640	10.0056	8.43355	8.84077	12.2117	15.3058	14.2388	11.9752	11.7826	9.76467	11.7132	9.64388	8.18485	11.5799	10.2008	9.20417	21.468	21.1162	18.8855	11.2662	13.3785	11.5277	10.1189	9.17774	10.2664	13.6495	12.9996	8.76162	22.2097	19.2965	19.8468	15.4346	14.4338	18.0634	14.1897	13.8792	14.1766
AT1G07650	20.1709	19.4697	21.0496	17.1918	18.9912	18.4101	19.2927	19.3918	19.094	17.8688	15.5767	17.102	30.1462	31.863	28.9975	27.7337	28.4816	25.2547	18.3962	20.2881	17.8125	16.4539	19.2719	18.0428	44.6365	39.8953	39.4361	22.7049	23.5524	22.2043	22.0283	19.3279	19.577	23.9329	21.0632	19.2788
AT1G07660	8.22718	12.8843	9.90777	15.3317	18.0591	17.4444	15.6918	13.4894	14.7436	15.9829	12.0248	16.6178	16.1186	13.6547	15.1671	17.668	14.7146	17.3854	18.8798	19.0917	22.6256	17.4592	16.7736	15.0508	12.4039	15.8215	16.2768	18.4672	19.3738	17.8685	20.1018	18.2132	14.2828	16.4667	16.9847	20.4839
AT1G07670	11.786	16.4209	14.4754	16.2694	12.749	14.7837	19.5393	20.3193	16.4523	17.1081	16.986	17.6455	14.2214	12.6731	9.74695	19.9349	19.6249	21.2389	21.6207	18.4464	17.9803	18.6	17.5963	16.9995	13.4216	13.3383	14.523	18.6354	17.1826	19.5632	16.1798	19.1713	17.2528	23.8211	17.2933	17.8279
AT1G07700	4.24812	3.27859	7.10347	4.30663	6.11813	6.16955	5.48601	6.91635	6.98651	5.63133	5.71544	7.01384	6.14663	4.79359	6.76777	6.44938	7.0936	4.85294	3.69556	6.45486	4.81441	5.22028	4.67144	4.50748	5.0727	5.29572	4.28125	5.70168	6.60587	6.2381	6.34757	5.02836	6.12487	5.55489	4.95687	5.63841
AT1G07705	2.02864	3.07109	3.48537	2.55656	2.12862	2.03539	3.60383	3.10087	3.49031	4.59557	4.02755	4.95125	2.16248	2.61248	2.19547	4.46523	4.48445	2.62646	3.37925	5.83417	3.07638	4.44935	5.35948	4.30498	2.37582	2.8719	1.67872	2.77513	4.35436	3.77566	4.48544	4.9344	4.60012	3.99885	3.43311	3.26953
AT1G07720	5.99262	7.07505	7.80575	16.8401	22.1463	16.8547	13.8621	15.8881	13.6862	12.3348	12.0051	7.45101	7.67765	8.1238	9.86279	61.4085	62.0536	60.1168	12.78	14.4496	14.6915	11.2995	9.53623	9.43776	9.00449	13.6204	8.46941	36.1939	41.2645	33.9578	17.2326	23.8354	16.1787	20.1774	16.9641	16.4008
AT1G07728	4.50829	5.52497	7.23595	3.47145	7.88415	7.50039	5.50876	4.95155	9.67402	5.2777	5.27052	6.81156	6.39621	6.21472	7.47542	8.49169	6.24461	7.8751	8.95767	6.12911	10.3883	7.03016	7.74649	7.97257	5.61507	3.83122	7.4416	6.91529	6.14805	6.7608	8.75384	6.27411	7.96395	6.95949	10.2977	5.67437
AT1G07740	0.535692	2.54875	2.05109	2.57264	2.19484	1.71115	2.13827	1.14052	1.30892	1.17584	1.31676	1.63431	1.80284	1.70824	2.85319	2.06097	2.62831	2.11369	3.15273	3.22526	1.85156	2.16039	1.66349	2.32772	0.955993	0.853574	1.40258	2.51646	2.58497	1.99856	3.32511	2.7865	1.41946	2.22096	1.54562	2.07209
AT1G07730	0	0.526386	0	0.0739811	0.608078	0.485923	0.198273	0.123382	0	0.0890425	0.291844	0.212162	0	0.242548	0	0.390174	0.609285	0.750292	0.3673	0.472718	0	0.196318	0.604659	0.368938	0	0	0.692692	0.466684	0.255327	0.534155	0.116215	0.166589	0.691011	0	1.12864	0.22416
AT1G07745	1.48771	1.91095	1.9772	1.26614	1.79755	2.89809	1.77378	1.34375	1.95736	2.21659	0.794616	2.8883	1.40565	1.50947	1.33196	1.28999	2.0855	1.98448	2.42872	1.37902	2.54507	2.44354	1.64633	2.67873	1.79511	2.11191	0.754408	1.54294	1.98625	1.03883	1.80813	1.68472	2.15022	2.00429	2.63399	2.09255
AT1G07750	3.30865	0.871105	2.5704	0.918224	2.41511	2.68048	3.28119	3.98155	3.31218	5.01005	4.89004	4.301	2.59154	2.80971	0.505976	2.58277	2.72239	2.60745	4.25486	2.05351	1.93362	5.68545	4.00255	3.8668	1.01084	2.24634	2.29265	2.99268	2.64084	3.86734	5.28885	4.2731	2.76356	6.7509	5.292	5.1934
AT1G07770	137.749	112.797	120.728	89.887	89.1268	93.4533	79.5041	90.8178	93.3744	70.8364	61.6782	62.9097	104.543	112.85	106.138	80.7347	88.1287	90.6782	62.8674	69.3249	89.886	59.7894	68.51	62.4559	101.659	86.3266	85.9433	94.5035	100.74	89.7095	87.0367	72.5553	71.0754	61.9385	56.432	66.6475
AT1G07780	0.977345	1.10968	0.793784	1.81954	0.683677	1.93493	2.08991	1.82072	0.803677	0.938556	1.33302	1.11815	1.69297	1.27829	0.51564	2.39904	2.31199	1.05447	0.90336	1.07958	1.42317	1.24158	1.38091	1.4691	2.09845	1.36264	0.68146	1.88565	1.97361	1.50141	1.63329	2.22418	2.67067	2.03679	1.49807	1.57518
AT1G07790	11.4401	11.8274	9.74468	8.07399	5.85556	7.01888	8.27363	9.30695	5.87379	9.289	8.07977	7.15063	9.08665	8.9533	7.06618	11.5848	9.97422	11.5601	10.3161	10.6216	14.002	9.6099	11.8879	12.632	6.31772	10.8927	8.67148	9.54973	13.1131	9.21583	8.76634	6.95148	7.76321	11.716	7.84939	5.7562
AT1G07810	4.41816	7.15788	5.99634	10.4147	8.70251	6.93262	10.7404	9.86032	8.41346	9.70637	8.97803	9.11616	7.08928	8.51586	5.64345	10.9266	10.3089	9.23252	8.78151	10.4325	10.5229	9.12467	10.4126	8.67674	10.6209	7.91065	6.7634	9.48006	10.6294	10.8507	9.24871	10.361	11.8997	14.1792	10.1478	10.6436
AT1G07820	86.1435	121.155	90.7281	82.8922	105.746	76.1146	67.3439	76.517	93.7782	75.573	86.6473	66.8048	78.7491	87.8092	86.2059	83.2558	87.4523	82.9873	95.4002	71.0239	80.9284	72.6418	85.0487	86.4888	90.6891	91.4338	93.0025	73.474	70.806	75.132	75.0444	72.4251	70.8711	75.1555	78.974	73.449
AT1G07830	6.93987	3.86429	6.21953	5.39714	6.52861	8.0263	6.00419	6.62343	11.4921	8.94719	5.12187	7.73891	5.14015	7.51184	1.17839	10.4727	6.7093	8.05549	10.8699	9.10955	8.57768	10.1335	9.98754	8.2946	3.92365	4.5376	3.43249	10.4386	7.20472	5.88199	10.2379	8.94287	11.2554	7.09284	11.9105	6.63381
AT1G07840	14.0832	12.4703	13.1647	21.7667	15.0562	19.9289	16.3644	14.1434	15.2079	11.636	14.1624	13.0519	15.6497	12.975	12.8977	13.1942	13.8755	12.385	25.5431	17.6111	16.906	15.3778	13.4004	16.7287	14.73	11.7071	13.7634	17.5647	20.5854	17.1446	12.5225	11.585	15.1382	17.4744	13.8002	18.0726
AT1G07870	5.43877	3.20195	7.28852	6.90457	6.15069	6.67169	8.01179	6.30435	6.3209	6.22107	7.53216	6.63714	4.39651	3.85709	4.20853	6.96758	9.21258	8.52806	6.89425	8.37999	6.33579	6.85802	5.67474	6.21966	3.96328	3.43757	2.96154	6.08311	6.45655	7.03221	6.24112	7.29605	6.7854	6.04503	8.82693	6.7203
AT1G07880	0	0.290986	0.702508	1.10421	0.605061	0.537235	0.822041	0.409232	0.75868	0.443004	0.483994	0.175924	0.399546	0.301681	1.0141	0.727947	1.11148	1.49314	0.304565	0.391977	0.129182	0.406967	0.125346	0.509872	0.787882	0.803969	0.114876	0.193487	1.05858	0.885842	0.385461	0.552541	0.190995	0.178033	0	0.464683
AT1G07885	0	0	0	0	0	0	0	0	0	0	0	0	0	0	0	0	0	0	0	0	0	0	0	0	0	0	0	0	0	0	0	1.58462	1.09551	3.06347	0	0
AT1G07890	23.4605	18.2133	25.964	35.1059	33.183	40.5921	36.0907	41.7153	39.9401	31.6236	27.1024	25.0903	24.0258	22.2097	22.7602	52.7236	60.7153	52.2922	44.2541	35.4875	39.1581	36.6809	32.7274	28.9048	27.7774	31.1996	18.1812	52.6816	61.0527	52.5752	39.723	37.6725	40.6462	33.0323	33.473	35.8165
AT1G07900	0	1.06922	0	4.95905	0.988126	2.30307	1.00686	1.2531	1.62619	0.542602	1.92663	0.64643	2.20218	2.21704	2.4842	24.5688	28.9601	30.1758	2.61128	2.16047	5.06321	2.39263	3.99169	0.499604	5.23867	3.15111	0.562813	10.9014	14.0031	11.1213	2.59668	2.0303	8.88957	3.92507	2.54728	0.910649
AT1G07901	0	0	0	0	0	1.23863	1.51621	1.88702	0	2.72365	0.557938	3.24482	0	0	0	0.745921	0.931847	0	2.80877	0.903725	1.19134	1.50126	0	1.88086	0	0	0	0.89219	0	4.08472	0.888703	0	0	0	0	0
AT1G07910	2.15434	2.37652	2.767	2.85684	3.39954	3.68751	4.37105	3.20003	4.44942	3.92598	3.36412	3.82126	3.67971	3.42494	3.24243	3.45751	3.37118	4.54056	3.86344	4.56359	3.59164	4.24308	3.96416	3.54399	2.89465	2.51468	3.39351	2.95873	3.5686	3.84829	3.08113	2.64039	3.45165	5.04265	3.54159	4.48954
AT1G07920	25.0982	25.1	24.1833	25.5838	27.3727	32.5238	30.1197	32.1422	33.9221	27.345	29.1091	24.7115	25.0577	19.8949	18.7791	32.388	33.5841	29.3435	28.079	32.6481	26.2731	30.9176	23.8065	26.2271	20.6646	25.7037	23.2726	33.6095	34.3467	37.3295	33.1731	35.9646	33.8568	28.9526	36.2899	28.1683
AT1G07930	15.872	14.6555	21.6679	20.5497	27.7178	21.1848	29.9122	30.517	26.1404	23.5802	21.5419	19.0945	17.3932	15.2334	11.878	23.3052	25.8004	24.6787	22.9497	25.0217	21.0823	25.1047	21.2392	24.127	17.314	13.6856	14.0831	24.5513	24.6326	24.4693	23.6276	25.1321	25.9502	24.3976	22.9788	23.44
AT1G07940	10.5316	9.51544	11.8121	11.1825	15.7866	15.0449	16.6435	16.7277	14.5821	15.1543	12.67	14.5657	11.8145	7.76619	7.69074	14.2376	14.8337	16.3621	16.3166	14.3179	12.673	12.7984	14.913	11.9195	8.77082	13.5367	7.6729	15.2794	14.7304	15.2542	16.3595	17.2035	15.4149	15.2977	16.9296	10.0872
AT1G07950	7.6662	3.86854	3.73582	4.56712	5.3627	4.52348	9.47154	8.16087	5.04317	7.06746	6.32727	5.30137	6.90534	1.9608	3.77499	8.60246	5.37334	6.17577	7.8282	8.33788	8.24363	9.37814	5.77692	4.88055	2.79322	3.70533	5.2944	10.8038	7.69348	6.67359	8.19929	4.65234	6.43265	9.94089	8.11033	6.58962
AT1G07960	15.3666	11.3517	11.8372	15.842	14.9604	15.0545	12.7372	12.7043	15.4238	11.0346	12.4324	10.2462	15.1477	13.5923	17.3848	13.5991	15.3232	11.349	11.3794	12.4917	16.8932	12.9694	12.5347	15.6885	10.266	12.5455	13.1288	15.0963	17.1003	15.332	16.7317	8.95608	10.4943	15.847	12.4555	16.3406
AT1G07970	1.08641	0.927771	2.57923	1.0313	2.10454	1.71291	1.28666	2.31303	2.58388	2.18289	1.71851	1.42778	1.79504	0.991018	0.705456	2.20375	3.16307	2.09182	1.50074	1.87465	1.04842	2.12329	1.52593	1.1823	1.17447	2.51675	1.46507	2.2433	1.16596	3.01697	2.2904	2.64256	2.49122	1.5997	1.62758	1.40077
AT1G07980	20.0142	12.1608	17.4163	25.3764	16.5719	23.0228	25.7367	25.7987	23.3768	31.0656	22.4553	26.1687	18.5372	22.3663	17.0961	32.4274	33.2097	34.1971	39.2635	29.7086	28.0002	22.139	29.8323	26.1479	15.4669	13.8953	14.6467	31.3852	33.2924	28.8637	31.8086	29.9408	33.5515	34.8055	28.4313	35.5482
AT1G07985	0	0.273356	0	0.691541	0.378935	0.252343	0.154447	0	0.534536	0.416164	0.341003	0.330531	0.187669	0.755741	1.33373	1.51965	0.189844	0.701339	0	0	0	0.458773	0	0.574777	0.211471	0	0.215832	0.727057	0.19889	0	0	0	0	0.167247	0.19537	0
AT1G07990	18.2754	21.9777	22.8616	32.746	28.1152	28.7037	29.9059	23.9021	23.0314	23.8125	27.5047	28.0272	24.6948	27.2058	23.052	24.3966	25.4226	24.779	31.6574	28.3679	32.5649	29.4528	25.8749	30.4612	25.3666	26.1634	27.3405	27.113	27.3024	25.816	26.5858	24.892	23.7953	34.4596	29.1426	29.5671
AT1G08000	4.55679	1.78847	4.52338	3.44723	4.60429	4.36332	2.88712	3.23388	3.1642	3.88972	3.93091	3.32105	3.15733	3.00204	3.47263	4.11904	3.90367	2.73131	5.61579	4.4742	2.6088	3.07305	3.19167	4.1187	2.76715	3.10601	2.11816	4.07731	4.46146	3.69455	4.48444	3.88119	4.77946	2.81374	3.28689	2.61124
AT1G08005	0	0	0	0	0	0	0	0.859266	0	1.24023	0	0	0	0	0	0	0	0	0	0	0	0	0	0	0	1.35048	0	0	0	0.930003	0	0	0	0	0	0
AT1G08010	7.50164	4.22229	5.62405	5.64775	7.06405	5.77938	3.70181	5.11903	5.02982	6.57588	5.20663	5.36949	6.99701	5.83663	3.65336	5.58489	6.16804	5.10518	4.8765	5.88383	5.81731	5.04997	7.90238	2.55117	5.40645	5.47086	5.17309	6.97047	4.87293	6.42691	7.4254	5.66756	7.1674	6.23558	6.3476	7.16119
AT1G08030	5.07422	3.78518	7.34649	8.63701	8.64235	6.88566	8.11427	6.88904	6.82123	7.51404	6.57362	7.4038	5.12091	5.15545	7.13898	8.4171	6.88122	9.14022	9.32194	7.72332	8.30323	9.09303	10.4545	10.1438	5.59812	3.32199	5.09828	8.43903	7.0471	8.13399	6.71009	6.65903	7.16118	10.762	9.62772	5.19129
AT1G08040	16.5333	16.939	19.0231	24.9973	25.7594	23.6887	18.0699	19.289	18.6216	15.0111	15.7693	17.9599	20.0475	19.4837	21.9393	20.9418	21.86	20.7569	17.8618	17.2837	18.1827	20.5082	12.6331	18.6059	17.3092	16.2057	11.0788	20.7615	22.1658	21.5504	16.829	16.6825	15.5988	21.5782	16.1721	15.665
AT1G08050	2.12809	4.564	3.4568	5.16932	4.90014	2.64355	2.73037	3.83861	2.79991	1.81656	2.38157	2.6511	5.95953	6.43269	5.23957	7.06447	6.09072	6.3523	7.02498	8.73981	7.07173	4.30548	4.39458	4.1397	9.89994	11.8682	9.39755	7.67617	7.22739	6.33407	8.8909	13.9342	13.3337	5.80377	4.92489	6.00218
AT1G08060	3.33358	4.3301	4.41219	5.50345	4.94453	4.48612	6.08991	6.65925	5.13725	5.0588	5.51825	5.9703	5.51782	5.38279	3.84324	6.13059	5.77646	5.83452	4.56478	4.40617	4.95104	6.57011	5.23342	6.06984	4.84396	5.61175	5.04225	5.36492	5.16775	5.76122	5.46775	4.49562	5.5003	6.23247	6.23407	5.61148
AT1G08070	0.252788	0.680333	0.0684368	0.537849	0.589437	1.17757	1.63366	0.777397	0.609749	0.776816	0.707245	0.205658	0.642227	0.235113	0.533476	0.56732	0.944972	0.654563	1.24614	0.400948	0.151016	0.903926	0.586123	0.834466	0.723678	0.75188	0.537167	1.47023	0.371249	0.388336	0.844894	0.322964	0.725648	0.988585	1.09404	0.977797
AT1G08080	0.473597	0	0	2.72068	2.31905	0.441234	1.48532	1.51247	3.11553	0.606401	1.19252	1.73385	0.492222	0.330362	0	0.797154	1.16183	0.613161	2.75154	1.28773	0.636586	1.20328	0.205894	1.17253	0.369766	1.84885	0.943481	1.27129	1.0433	0.363773	0.316581	1.81521	1.56865	0.731096	0.854035	0.152658
AT1G08090	1.28469	0.43219	1.13036	0.546681	0.524227	0.598452	0.488379	0.683795	0.0704275	0.328988	0.224643	0.19597	0.222536	0.298717	0	0.0600663	0.750382	0.184809	0.11309	0.291095	0	0	0.558514	0.0757294	0.501519	1.07469	0.0853105	0.790292	0.471682	0.986782	0.071564	0	0	0.594958	0.0772227	0
AT1G08110	23.261	28.6374	28.8073	32.9243	44.6604	29.0489	36.876	38.6356	37.3328	40.0496	39.0475	42.1768	24.3472	24.2813	33.7706	44.8914	43.824	51.4032	40.7784	47.7721	48.9321	50.6702	52.2125	43.5275	21.2525	26.3129	21.6909	42.6232	46.2756	40.0422	52.7124	43.4711	42.73	52.4616	52.4776	48.2843
AT1G08115	41.4353	25.3445	28.5542	21.9066	36.0117	22.2265	37.9473	50.7922	39.6481	36.0127	38.9937	35.2424	48.7199	19.2691	7.06618	65.5167	36.9633	54.1878	87.5399	67.4279	123.767	53.8784	36.0276	72.8311	29.4101	19.6069	14.0078	75.8361	93.1233	24.1112	64.6284	40.9068	45.7475	41.0921	82.4186	51.8058
AT1G08125	13.7165	13.2141	13.0393	17.5769	15.1558	15.5384	14.221	18.1414	15.0731	12.294	12.1669	14.5514	14.256	12.9387	16.9954	15.6541	16.1692	13.1844	14.654	12.5026	9.77724	13.2007	13.9593	11.136	12.8999	19.9932	13.1659	14.8534	12.9336	15.9234	14.3786	12.2471	17.037	18.3832	14.6161	17.183
AT1G08130	4.12064	6.12469	6.0241	5.61112	4.29753	7.60831	5.51113	5.1575	5.17506	5.71741	3.23851	4.20572	5.71026	4.38998	4.00547	6.34734	6.45909	5.36729	4.35281	4.8891	2.68546	4.73767	4.03885	4.39872	6.37597	6.2674	5.25375	5.53059	6.9319	5.17924	4.60751	7.25075	4.91343	3.79351	4.59354	4.44356
AT1G08160	5.54553	6.49228	11.5302	4.05888	8.37914	5.99322	4.04763	3.62072	3.79402	4.54437	4.09601	4.4665	6.91634	6.18933	7.48999	6.09833	7.92934	10.9132	5.62366	7.84082	5.76445	4.75916	2.50732	4.23655	8.31308	5.69055	4.59579	5.6567	9.44736	10.0525	5.33803	7.01416	4.11442	2.46548	4.00009	4.71909
AT1G08165	0	1.90968	0.768402	0.80519	1.32363	0	0.539488	0.671427	0.622382	0.484557	0.99261	2.30911	1.31107	0.989933	1.99661	1.85786	0.663129	0.816597	0.499699	0.643116	1.27169	0.534168	0.411309	0	1.10801	3.16577	1.50781	1.90472	0.347363	0.7267	0.632426	0.453276	0	0.292098	0	0
AT1G08170	0	0.280451	0	0.118248	0.971927	1.29447	0	0	0	0.142322	0	0.339111	0.385081	0.969197	0.195478	1.5591	1.75294	0.95939	1.4677	1.88893	0.249011	0.941362	2.17454	0	0.650879	0.61989	2.43578	1.11889	0.612156	1.28066	1.30027	1.06507	0.736323	1.3727	2.00442	0
AT1G08180	8.50623	1.86628	0.901126	5.03609	4.13935	2.41194	2.3198	1.83727	4.13601	4.92486	3.10416	2.25663	3.84381	2.32184	1.04065	6.64006	3.11068	4.78823	3.12539	2.514	2.65128	2.29692	1.28627	4.70899	0.577507	3.30007	2.06296	4.46744	8.69039	3.12481	0.494442	2.83504	1.95996	3.65389	2.66769	2.14582
AT1G08190	52.7985	81.5437	69.1995	134.035	138.533	123.398	88.1538	75.8397	78.5566	79.8886	83.3386	72.1639	79.2289	81.6996	79.0794	97.5707	91.82	93.7476	95.9938	87.8594	80.8372	74.9174	74.4492	76.8729	71.0919	74.2357	93.8593	109.739	97.8345	101.735	68.3286	72.9679	67.9532	88.9015	78.2582	79.4736
AT1G08200	29.7997	24.4741	23.4189	38.5557	38.7374	39.6779	47.4004	43.8379	41.1119	42.574	38.4798	36.5866	23.4899	26.1731	23.424	45.0818	46.6786	39.6747	29.3121	35.5926	31.6766	35.0124	42.0652	31.7471	22.5128	22.3381	22.4965	46.2303	47.3081	46.52	35.5655	35.6061	31.1693	36.8016	28.37	33.1334
AT1G08210	7.32569	5.17539	2.87574	5.24751	5.46613	4.2088	5.91786	5.45887	4.73885	5.94062	4.40657	7.22636	8.20597	4.42875	2.92021	4.45269	7.01738	5.90146	5.80383	5.80966	6.67396	7.30714	7.11273	6.04562	4.86167	5.99203	4.67006	4.99808	6.81382	6.56472	8.07994	5.14765	4.20579	8.8962	7.39781	7.79244
AT1G08220	0	0	0.53682	0.210945	0.577945	0.461844	0.376897	0.351804	0.869616	0.592411	0.346728	0.504121	0.114492	0.922115	0	0.27813	1.38982	0.57049	0.349099	0.786263	0.296143	0.279885	0.287348	0.350656	0.387038	0.184305	0	0.443558	1.21337	0.888451	0.331369	0.475001	0.328385	0.510164	0.357571	0.958733
AT1G08230	2.0884	4.21541	3.84464	5.27286	3.70091	4.02108	6.82761	6.42244	7.96828	11.7657	12.6791	8.15537	3.18344	3.59339	3.62377	13.8263	14.4427	12.2573	10.5891	9.93726	11.7275	19.1803	20.9427	19.8939	3.15237	2.95053	4.65967	13.6412	11.3481	10.6941	20.1026	12.5403	10.7908	20.117	19.2819	17.6819
AT1G08240	0	0	0	0	0	0	0	0	0	0	0	0	0	0	0	0	0	0	0	5.76125	0	0	0	0	0	0	0	0	0	0	0	0	0	0	0	0
AT1G08250	1.12614	0.568278	0.685978	3.11489	2.3633	2.49182	1.44486	1.89812	1.57426	1.22564	0.886136	1.1166	0.975361	0.294582	1.08927	3.94899	3.74931	2.79451	1.48699	2.87066	1.00914	2.70226	2.44793	1.29447	0.989155	1.09907	0.560865	3.11742	4.34144	2.91937	1.97606	3.77678	3.26377	1.39075	2.74154	1.72425
AT1G08260	1.44262	3.00688	2.85278	2.10856	2.21574	1.51935	2.27116	1.98084	1.6711	1.12436	1.05291	0.956788	2.32509	2.25327	1.5443	1.44285	1.6706	1.6512	1.95457	1.38568	1.77049	0.672858	1.22708	0.776442	2.37512	2.30868	1.59941	1.70473	2.37199	1.66213	1.5094	2.10355	1.84898	0.987622	0.633403	0.849153
AT1G08270	1.31232	0.378416	0.913584	0.797768	0.262286	1.04798	0.427613	0.665238	1.23329	0.384073	1.18015	1.2583	0.909288	1.17697	0.659401	0.420741	0.78842	0.970885	2.17841	1.91157	0.167996	0.635094	1.46706	0.928296	0.878236	0.418212	0.298783	0.125811	1.37665	0.576002	0.877236	0.898197	1.49029	1.38915	0.946601	0.362581
AT1G08280	4.07945	3.69125	3.54177	7.24309	5.41214	8.51877	2.8075	3.29445	1.94333	2.80983	2.89271	2.48916	3.50887	4.90631	3.16658	4.18304	4.43691	4.371	1.93176	2.86867	2.26899	2.93866	1.34543	2.88568	2.1966	2.51043	2.91448	2.83205	3.09888	4.21395	2.16276	2.29146	2.7024	2.9533	2.63818	2.53924
AT1G08290	0.577869	0.466569	0.0938672	0.737709	0.161693	0.215352	0.263614	0.574146	0.608237	0.236772	0.145508	0.352598	0.880873	0	0.650409	0.518754	0.648057	0.498774	0.488342	0.392812	0.72496	0.522028	0.803921	0.163507	0.180471	0.128909	0.644676	0.930716	0.339468	0.88773	1.31336	0.775205	0.995292	0.785014	1.08375	0.596061
AT1G08300	1.17998	4.39712	1.76928	1.58361	2.1588	2.28325	2.12208	2.19015	2.03017	2.09196	2.01888	3.10148	2.01253	1.203	2.23478	2.03705	2.09946	2.66369	2.20528	2.5297	3.49748	2.76738	3.39362	2.56824	1.70082	1.92357	2.24221	2.31468	2.79936	1.88242	3.03372	4.0008	2.10449	3.81123	2.55342	3.86203
AT1G08315	4.53515	7.1199	10.9137	13.2231	10.8098	10.0154	13.3135	13.1125	9.17127	9.54909	11.49	10.2489	9.5434	14.5288	5.78977	14.1362	11.3022	13.7729	18.6304	15.4141	11.7403	13.3718	14.7507	10.8122	10.4915	9.92951	17.2664	13.5265	10.3607	12.7728	11.3403	11.4273	9.68043	21.2622	17.3257	11.9114
AT1G08340	7.07267	3.71179	2.5275	1.62522	2.1769	2.37217	0.887267	0.903484	0.279163	1.59385	0.831087	0.776795	2.84232	4.04555	1.99013	1.34919	1.09061	2.56393	0.747116	1.0577	1.52108	1.99663	1.10693	1.30078	2.54015	2.20884	3.38157	2.65796	1.7658	1.19516	1.79656	1.49096	1.49927	1.13549	0.306099	1.27668
AT1G08350	5.85615	4.61742	2.60109	5.87955	3.96851	5.28547	2.9741	3.31183	3.97283	2.57754	2.99524	2.56827	2.78963	4.97861	5.47128	2.66961	5.32322	3.55402	4.25295	4.22958	2.95183	2.58313	1.98901	2.33014	4.35793	5.91949	4.66656	2.82466	3.96428	3.72503	4.52627	2.45499	3.93998	4.3506	4.02614	3.18543
AT1G08360	43.7256	50.6196	70.3302	46.8817	77.8173	54.3168	40.0893	41.8315	43.711	37.654	33.1023	32.5654	45.1482	36.9304	41.0121	48.2239	46.4225	41.8108	36.6797	41.0876	57.0452	42.8404	39.8826	39.8756	33.4698	28.2106	38.0886	44.5907	48.1623	36.714	57.4548	39.2282	38.3369	27.9263	46.3825	41.1778
AT1G08370	31.9347	26.4846	22.3282	23.1018	28.5552	27.0359	26.7608	31.0392	22.1041	24.6049	26.4542	27.1103	32.7096	31.4774	28.5203	31.706	23.0647	31.878	36.814	32.4675	32.7225	31.9845	28.3705	27.9914	31.4377	27.5663	26.2221	30.5622	29.2615	26.0223	40.8379	32.5956	36.883	23.663	32.7498	35.3568
AT1G08380	3351.49	3322.9	3671.44	2883.62	3675.66	3090.11	3044.12	3478.11	3533.36	3372.28	3195.28	3314.02	3508.86	3247.33	3126.2	3126.86	3400.85	3223.92	2704.07	2795.49	2968.53	2927.84	2775.96	2676.11	3235.25	3169.86	3244.11	3250.1	3170.04	2963.68	2435.3	1948.25	1998.97	1893.33	2535.62	2167.71
AT1G08390	5.40624	5.11521	3.01872	5.03243	2.12726	4.722	3.27546	2.39795	4.22331	3.28806	2.55243	5.77277	6.78945	5.18536	9.03226	3.03325	1.18416	2.62478	1.07078	2.06716	3.02784	2.67084	2.93792	1.67309	2.3743	1.13063	4.84655	0.453505	3.22551	3.89303	1.12933	0	0.671498	0.625925	0.974905	0
AT1G08400	0.743276	0.250049	0.469527	0.562292	0.693253	1.23108	1.27151	1.28942	1.46688	0.972851	1.14374	1.36057	0.743896	1.03696	1.3362	0.787715	0.752515	0.855388	0.523436	0.95436	0.592045	0.839314	0.933502	1.16838	0.580321	0.829037	0.39486	0.831334	0.606439	0.951525	1.15932	1.10789	1.80538	1.32589	0.774422	1.01159
AT1G08410	2.44732	2.84994	2.98151	2.72371	3.02885	3.7709	4.29394	4.60926	2.35301	2.60329	3.98973	3.79063	3.19576	2.36375	2.97966	4.48899	3.29877	3.57474	5.767	4.09499	4.63913	3.08241	4.41952	4.92714	1.46982	3.25464	2.25021	4.80073	4.07802	4.8441	5.41118	4.3293	4.92597	5.63786	4.75272	3.03409
AT1G08420	20.7695	21.4703	24.3613	33.3575	35.8635	35.1309	29.8958	27.7981	27.492	28.6849	30.0415	31.4362	25.708	26.7957	25.6746	28.284	30.5286	29.0221	27.3181	28.9562	24.5293	30.4549	27.5266	27.1725	26.2132	29.4635	21.371	25.508	26.6157	29.5444	26.6551	31.5911	26.4151	30.4123	26.1811	27.8191
AT1G08450	122.665	146.58	137.969	274.164	244.338	219.432	237.57	239.008	219.852	126.905	132.296	135.054	212.169	236.094	247.527	206.396	225.567	219.099	418.705	336.249	383.623	159.925	138.395	141.605	276.843	258.819	368.069	255.611	275.906	245.209	371.443	312.694	310.764	174.266	174.635	172.295
AT1G08460	4.60607	4.79861	5.91316	8.53566	11.2252	8.0289	10.6755	9.49022	12.8045	9.43629	9.54037	12.3299	6.89771	5.90778	5.01704	13.2549	12.9138	13.8505	11.6146	15.9581	8.78758	10.9897	13.8235	12.297	5.33635	8.28634	4.97281	9.47259	12.1108	9.24432	10.0315	11.9593	8.46476	11.2849	13.3969	17.3376
AT1G08465	13.1679	6.8197	7.73965	8.33138	9.09009	6.77974	6.32313	9.71395	8.4345	6.74417	8.36194	6.66032	10.2043	9.06455	7.55671	12.2486	9.47246	10.9169	6.7719	5.77106	9.16036	8.7064	4.97144	7.47618	8.52241	7.34364	4.14199	7.90659	6.61587	11.179	6.83332	6.3088	8.26388	6.74016	6.49881	7.70716
AT1G08470	14.4988	12.7679	12.2375	28.1268	15.5117	23.0431	18.5616	20.4783	16.7382	14.0508	13.3028	16.4792	17.1373	15.6664	12.2991	21.1344	21.7197	20.9799	23.2739	17.5857	15.6673	12.6002	11.7414	12.3675	15.2045	14.4277	11.8934	18.8875	17.7444	21.3998	17.2934	17.979	18.0793	17.2034	13.2266	12.9209
AT1G08480	19.7797	14.837	18.6698	17.4026	21.3155	28.3891	46.335	38.6975	56.0921	46.1348	37.2418	40.1211	19.8168	19.9504	10.7177	49.6395	52.2704	59.5225	47.4353	45.9688	47.1857	43.9162	54.8484	31.5755	30.0516	14.9067	22.5776	52.019	52.602	49.8902	67.3604	46.358	53.1198	48.3594	44.7303	39.9776
AT1G08490	4.85134	7.22772	3.94019	5.65256	6.14086	4.62744	7.24526	5.98412	7.75062	7.39492	4.79903	6.34316	4.9621	5.39844	5.93161	7.90651	8.41996	9.96981	6.34485	7.45919	8.59108	8.02162	9.34028	6.53655	4.86995	5.41111	5.70675	7.82908	7.97297	8.07375	8.41618	8.96513	8.56995	6.98979	8.33181	8.34012
AT1G08500	0	0.651716	0.349643	1.19074	1.20457	0.200539	1.96385	0.611034	0.991201	1.43316	0.180666	1.05071	0.447428	1.20119	0.302836	0.845377	1.05609	0.743147	2.04639	1.75581	0.964422	0.972243	0.935782	0.609041	0.840288	0.720254	0.514572	1.4445	1.26447	0.992003	1.0072	0.82501	0.855538	1.46204	0.155263	0.416297
AT1G08510	81.146	87.2959	84.3333	104.477	100.428	106.986	107.572	108.285	100.701	102.15	91.1026	93.4033	93.5708	97.1738	98.4833	112.903	114.239	106.983	102.045	103.787	102.014	84.5823	83.2194	79.8976	92.2872	91.5034	79.3475	113.1	109.715	104.414	100.936	97.1221	96.2855	107.493	82.974	96.7692
AT1G08520	122.972	142.229	136.948	100.039	99.3631	99.922	108.8	112.189	98.4824	115.378	112.089	103.226	144.202	122.575	107.332	104.858	114.383	118.882	87.6679	96.9896	81.8775	100.924	94.1556	96.6954	135.637	144.637	139.389	109.086	106.472	109.84	93.4571	107.051	100.756	95.0517	91.6948	92.0866
AT1G08530	2.16624	1.53039	3.34283	4.70123	7.57669	6.86191	3.58223	1.84481	2.13757	3.21748	3.6364	2.77572	3.90248	3.32438	3.04771	4.13236	6.68072	3.17856	5.03424	2.79779	2.71764	3.5469	4.3321	2.91143	1.35305	1.44971	5.1786	6.83252	4.77208	3.16141	3.76492	2.28328	5.16603	5.35047	4.68764	4.32922
AT1G08540	86.0384	137.204	115.139	133.029	108.949	131.411	72.1664	67.4341	59.8898	71.8228	73.1145	72.177	129.483	114.623	111.141	65.6239	80.8365	76.7286	71.4798	69.7247	61.8256	72.3191	73.5671	70.1019	113.951	114.749	138.504	84.8619	85.8873	84.7446	52.9423	61.7097	58.5505	70.1432	67.1408	60.0069
AT1G08550	170.099	189.783	206.573	250.117	218.96	212.135	191.111	176.766	185.98	237.693	260.873	248.426	205.937	245.704	264.41	181.287	177.971	195.973	181.499	175.522	169.662	228.661	237.872	235.781	219.387	262.596	250.114	178.257	174.379	185.128	173.035	172.978	168.416	190.626	199.274	217.309
AT1G08560	13.6631	16.0302	16.2293	13.8812	12.6639	14.6389	14.7057	14.5448	15.3923	7.6101	8.81598	9.79577	12.6621	17.9895	13.3358	9.67819	10.5343	11.4982	6.49483	7.08183	7.34613	6.36427	4.90048	4.95325	17.3349	24.3834	12.6569	9.85678	10.9109	10.4947	5.59413	7.52796	6.67513	5.37844	3.57261	5.06477
AT1G08570	17.4025	11.8049	13.2072	30.9569	31.9305	28.8384	60.3538	55.1714	56.0209	54.6468	53.8766	53.2665	15.616	20.398	18.0619	59.2238	56.3892	49.7403	46.711	45.5728	45.1216	44.215	46.5102	40.2598	21.2718	24.9791	20.8012	42.9809	46.2972	46.7845	39.1896	45.5151	44.3173	48.0037	50.5197	42.6689
AT1G08580	42.4563	34.2151	42.9742	42.8745	45.8786	45.1636	29.6298	34.1779	28.3465	29.2093	25.7955	23.3923	20.8556	31.3839	30.3119	40.8862	33.5334	29.5349	29.118	30.5831	30.3793	29.8743	28.0997	26.2222	30.9218	22.2639	24.2378	36.5714	49.556	33.0977	40.029	42.5034	39.4587	33.4548	30.1674	25.328
AT1G08592	4.53702	1.65352	3.27547	1.76977	3.70272	4.3444	2.8746	2.32545	3.4821	2.90464	2.1156	2.38386	3.49293	1.93407	3.45757	3.60621	3.00339	2.82824	1.99694	2.65574	4.06563	2.56162	2.62993	2.76361	3.05034	3.37368	1.90812	2.79099	3.60922	3.48492	3.11707	2.29446	4.17432	0.778205	3.72717	2.27493
AT1G08600	9.54392	13.5269	12.9752	14.7618	11.6398	13.4922	15.4038	14.7243	11.4649	13.5378	15.6902	13.8243	10.9256	12.3597	11.822	12.6651	12.3319	14.6844	15.0786	13.8778	13.9812	15.2519	15.1896	17.2299	11.0477	13.8849	12.2675	14.0905	13.346	13.8647	14.8398	12.3259	13.3593	18.1921	16.0432	16.0506
AT1G08610	4.29877	6.01475	6.58604	7.56654	6.42424	5.18831	2.72983	4.22947	3.27782	3.75287	3.97712	4.94789	4.60322	4.90687	5.70436	4.65932	2.80763	4.13201	4.43777	3.25419	2.62645	4.41292	4.92701	4.56122	2.44095	5.01272	4.51548	5.24515	3.51534	5.25304	3.52664	3.18295	2.9124	5.48982	3.8055	5.47964
AT1G08620	6.9886	10.9769	8.75838	14.2195	10.7487	12.0734	12.7206	10.6748	9.46885	9.81351	10.8964	10.3923	10.2298	11.8807	8.7254	8.82886	10.8024	8.98814	10.6091	9.56406	6.26249	9.98208	8.89344	9.29774	13.6591	13.1637	13.4245	10.6222	9.17607	9.38509	7.51788	8.47043	9.22842	13.4319	9.78155	9.39864
AT1G08630	0.475813	0.600264	1.15934	0	0	0.221649	0.542643	0.253257	0.234758	0.670162	0.499207	0	0.247263	1.16168	0.334714	0	0.0833758	0.102672	0.376966	0.242579	0	0.402969	0.827428	0.336575	1.02161	0.79607	0.663526	0.399137	0.0873486	0.0913687	0.0795155	0.113982	0.157599	0	0.257409	0.306745
AT1G08640	15.0555	17.6194	15.61	14.2446	10.3076	13.2806	14.0649	11.7077	13.1705	11.6484	11.0234	11.4342	16.2025	11.2842	10.0276	15.9956	12.6856	13.5478	13.1968	10.6696	9.90317	14.6497	13.7869	11.6695	8.3784	12.3265	11.6143	15.5852	16.5832	14.5168	12.3124	9.51523	11.3527	11.9668	13.286	8.98316
AT1G08650	122.843	105.303	116.997	115.814	107.041	113.785	161.363	164.157	148.701	141.506	154.66	151.474	114.409	90.9528	92.8233	127.144	113.839	116.227	229.306	203.196	200.006	169.416	162.506	177.416	115.582	86.6875	135.775	157.616	152.293	125.08	141.015	132.167	131.353	142.039	159.763	149.487
AT1G08660	14.0859	13.1318	12.119	12.2928	11.941	14.2355	11.5037	13.9782	14.6848	13.5116	12.0232	13.4749	8.60195	8.99305	11.0005	14.2657	10.7097	12.1579	13.6186	11.9282	12.9433	11.5251	13.7006	13.7637	10.4385	9.58648	9.51233	13.8588	14.7262	10.4527	12.6875	8.69311	11.5452	14.5209	13.7768	14.083
AT1G08680	7.99844	6.36904	8.28416	8.68077	8.72631	7.5886	9.5403	6.40544	9.17183	7.96756	10.1316	9.0892	8.9994	8.75298	6.60733	8.35771	10.4409	9.31045	7.28638	8.33011	7.36468	8.57617	7.52879	7.78603	8.76573	8.75763	7.4262	6.35251	5.92722	8.22911	7.99544	7.24228	8.55538	8.79035	8.41594	7.99479
AT1G08700	37.6588	46.2923	39.8993	49.3507	41.657	38.3633	38.7872	36.8984	30.6028	32.5019	33.1943	30.8497	39.5462	53.0839	55.1827	28.4401	29.1356	32.0545	29.7323	30.8251	31.5275	30.1646	34.7834	30.8788	45.7825	49.4165	48.0767	26.6714	28.1317	34.8313	30.1385	32.2142	34.7011	38.4612	30.8297	32.7624
AT1G08710	15.0083	16.7584	14.783	21.9452	18.7635	17.404	17.4804	13.3706	19.5362	17.8267	13.2	15.8796	13.6072	24.3909	25.1587	17.3787	14.6601	20.9469	17.3718	21.1638	24.6087	19.8321	19.4355	17.9575	15.4576	25.4661	15.9037	14.7863	15.8276	15.4524	15.0487	15.4519	12.1632	18.9291	17.7358	17.6011
AT1G08720	5.01758	3.46482	5.79107	4.80409	5.91144	6.51997	7.94349	9.32392	9.16403	6.55984	6.76045	7.53308	6.1298	5.94088	4.92293	8.11217	6.4322	9.17446	9.27549	9.37956	6.62606	9.87804	9.58652	6.39804	8.19587	6.99565	6.52358	8.55095	6.73868	7.50522	9.00298	9.42596	8.44083	10.0286	7.90524	8.7252
AT1G08750	4.12677	5.77715	4.00042	3.34222	2.9799	5.20904	3.79548	3.6845	2.27691	5.04535	2.68161	2.59926	3.59728	4.64301	2.903	3.28635	4.66533	3.79173	3.23431	3.61963	4.89091	5.03579	6.25038	2.82498	5.71649	5.04838	2.1216	4.46679	4.49662	2.76079	4.36034	2.80628	2.82193	5.09643	4.12899	3.34699
AT1G08760	17.4397	17.3609	15.9026	22.6008	22.6799	19.2021	23.641	17.6086	18.304	22.127	20.8587	17.5579	15.8186	21.0679	15.5024	16.8565	19.669	16.6947	13.733	17.5128	14.5622	19.0217	20.6087	15.7568	22.6524	21.8392	18.9505	16.8636	16.2987	21.8591	16.6388	17.7742	13.4957	27.8518	19.5555	17.7332
AT1G08770	2.82187	0	1.33693	1.2008	2.13847	2.84812	0.804555	1.33509	2.01105	2.89053	0.986873	2.72622	0.81468	0.984211	1.81964	2.90263	2.47236	3.04454	3.97449	2.39774	2.10723	2.6554	2.24912	2.32879	1.4688	2.3606	3.37297	1.10466	3.1082	1.26437	2.98666	0.675984	2.64821	0.726025	2.54433	2.27399
AT1G08780	11.8262	17.7327	23.3265	22.5741	21.9817	23.9248	14.6433	17.5051	7.11294	15.2289	13.0457	14.8443	15.2177	14.3776	14.4992	13.6496	12.5521	23.9146	17.8464	15.8482	22.406	18.1236	18.8027	21.5112	15.8287	11.6832	11.8471	19.7275	18.1125	18.427	16.2624	14.8934	15.4444	16.2741	17.3046	15.2481
AT1G08800	5.79556	7.08554	4.24784	10.6869	10.844	9.78936	8.2754	8.32634	5.95134	12.8867	11.3503	10.7813	8.52102	8.01975	9.08193	11.209	12.2196	12.6481	12.0451	11.018	9.33123	13.142	16.2647	13.8986	8.46127	8.72413	8.93617	12.8695	12.179	14.9834	16.6303	16.8858	17.4482	18.6207	15.8041	17.4359
AT1G08810	12.8574	18.9652	22.3577	10.8022	10.0318	11.9787	7.7076	6.0831	6.72314	11.3129	8.4396	7.04053	13.9341	18.9724	14.8424	7.2138	8.08759	7.96745	8.18389	8.06761	5.90845	9.86523	8.02618	9.21149	19.0474	20.592	16.4192	6.74782	8.83608	9.36936	8.70482	7.26564	9.82759	12.2142	9.86874	8.92642
AT1G08820	23.5889	22.1321	20.3138	35.3596	28.6073	30.9223	38.055	36.0892	27.7606	30.2947	34.6234	29.9437	23.3257	30.346	22.7643	33.187	35.7262	38.5719	41.0708	36.8236	32.7162	42.6323	42.8758	38.5708	29.8934	30.2771	28.054	29.8306	32.0319	35.236	40.4904	45.0925	37.2204	49.2601	41.64	47.15
AT1G08830	10.0305	8.00444	9.85175	14.1947	14.5227	18.6902	14.4987	18.8723	22.2509	9.91618	13.999	14.518	11.1523	14.6447	12.4712	25.2595	32.7001	23.9595	17.988	20.1379	17.3496	15.0143	13.5892	14.0256	11.6561	12.2286	13.3836	25.673	26.3789	26.5179	25.2608	18.3286	24.1061	11.6672	16.4895	15.1886
AT1G08840	1.26545	1.04064	0.723254	0.997211	1.18029	0.698654	1.20266	1.09764	0.986634	1.0562	1.39652	0.800739	1.07166	1.14428	0.560491	1.15704	1.14978	0.809071	0.594112	0.828345	1.34397	0.899716	0.733532	0.729375	0.439118	0.313659	0.18674	0.754866	1.41106	1.26	1.19053	1.16766	0.465716	1.27339	1.14944	0.634517
AT1G08845	3.00606	0.252821	1.01728	3.30455	2.10281	1.16693	1.2856	1.60001	1.15355	1.9245	2.83847	1.68135	3.47142	1.74742	0.528658	3.37318	4.03839	2.37839	3.17543	3.74623	2.91821	2.68729	3.70279	3.01239	0.782337	1.95586	0.798473	1.51299	2.02343	4.0407	1.67453	4.0806	3.65079	3.5577	1.62624	3.87586
AT1G08880	18.7637	32.6598	35.3383	27.8883	43.5621	34.963	31.0134	33.9663	34.5264	28.9697	24.879	27.3782	34.1044	28.2643	23.5295	28.5315	39.074	35.2076	37.0566	33.0887	41.9137	34.0854	27.6644	24.0451	19.1087	31.2415	29.2542	40.5135	42.7331	30.4961	35.2653	21.367	32.0655	24.1801	38.4462	30.6796
AT1G08890	6.19338	5.88295	3.74797	14.6761	15.2909	18.3287	26.4526	24.3898	26.2032	30.1033	26.7051	32.3809	7.48874	6.52272	7.17586	18.2602	18.8111	16.7707	20.9098	21.6279	19.6967	22.3521	20.6956	20.5306	5.2148	6.50163	4.64497	16.2176	18.459	14.7379	19.239	14.3127	18.1004	22.7959	20.2347	23.6432
AT1G08900	6.94319	10.1218	10.234	6.45628	6.29603	5.15102	12.3908	10.7674	12.4339	11.0633	10.4143	10.356	10.5126	10.2247	8.95443	9.59466	8.38132	9.98809	12.9031	18.7914	17.7437	13.2124	14.6454	15.3709	11.9462	10.3258	10.041	9.40521	9.4416	7.4071	15.0411	9.73311	12.0949	8.97159	12.9844	11.1074
AT1G08910	8.36813	8.66204	9.46858	7.66969	8.80558	7.66302	9.29878	9.18726	6.9635	9.341	8.88463	10.9975	9.31669	9.08019	8.5532	10.594	9.72542	8.64261	8.31075	9.62639	7.69096	10.4589	7.71131	9.76441	8.54381	6.38199	8.43506	9.40752	9.71615	7.41648	10.2791	6.71626	10.234	10.5552	7.63539	10.0056
AT1G08920	8.76506	7.72762	3.60034	4.71588	2.8895	4.12998	5.97472	4.86194	3.84404	9.18474	6.80717	9.71278	3.83937	4.84915	3.18923	2.54367	4.23693	2.17395	4.89552	5.47875	5.86821	7.84981	9.19791	7.76798	4.56228	5.50625	5.29863	3.92139	3.25513	2.94063	3.29995	4.05456	2.8698	6.40765	4.57829	4.54648
AT1G08930	57.4219	54.7878	63.7639	39.1144	40.4706	30.0233	61.2324	56.6376	63.1002	51.0652	55.6843	49.8834	64.7379	70.3795	62.3784	29.2444	36.5338	30.9882	103.723	105.779	113.959	60.079	61.869	59.5126	60.7058	67.6659	77.3827	31.2779	28.9838	41.5312	76.1903	81.6523	72.8537	62.2336	59.4381	58.2815
AT1G08940	14.9271	13.9409	11.0379	14.6949	11.0653	14.7373	10.6716	12.3328	9.08692	13.2364	12.5289	10.6034	22.2293	33.5688	21.1579	13.3751	18.2705	18.8452	28.7122	25.5943	25.5545	20.1264	24.0208	25.8459	14.7856	10.1885	18.1086	14.0542	12.5971	13.348	26.8071	21.3482	23.7616	18.7097	21.5344	16.5174
AT1G08960	7.8349	5.6052	5.96064	9.74884	7.90886	11.2726	6.95601	8.65718	7.82909	8.73667	8.28256	8.89558	8.31482	7.12565	9.48818	9.45949	10.01	7.87533	11.0002	7.95507	10.4869	9.18321	9.05441	9.89171	7.66583	8.6283	6.55947	7.78697	11.5793	11.3505	8.48579	7.41242	9.06636	8.63478	8.72756	8.88715
AT1G08970	21.5309	15.554	14.1737	16.6847	16.4882	16.6811	28.6259	25.172	21.6932	29.0774	26.2989	25.7218	19.6295	18.339	13.6314	27.1486	28.5145	33.4509	35.0736	31.2744	31.2763	34.1659	37.4417	29.9796	16.1911	21.3608	16.7057	34.5255	31.7039	26.1126	33.2543	27.4718	31.1533	32.6076	34.6577	28.4914
AT1G08980	18.9688	17.2433	17.5914	12.3654	22.3034	20.6806	25.0851	28.2603	30.0015	28.3187	25.519	27.4989	26.566	16.8917	16.2774	22.1157	30.1741	21.3655	22.8797	30.2694	22.0611	32.6613	29.1262	25.3133	19.3266	24.7587	17.3668	20.6744	19.0659	23.4567	25.8094	19.3362	23.2599	25.3364	26.8798	26.0185
AT1G09000	0.268824	0.723491	0.509447	1.63964	1.31634	2.33757	1.43071	1.46265	0.94317	0.963777	0.676899	1.20287	0.807144	1.00011	1.57588	0.955239	0.816495	1.00546	1.13588	1.0355	0.883274	0.50593	0.623305	0.697244	0.559698	1.19937	0.928269	1.02228	1.3818	1.10125	1.07819	1.63139	1.36528	0.885303	0.323179	0.635448
AT1G09010	13.0451	13.5729	13.435	16.4532	16.6515	15.9126	15.7976	15.7003	14.2438	14.7746	13.7712	15.8785	13.9309	14.5408	11.1161	12.1483	15.8833	12.8267	11.7912	12.9814	10.6051	18.2615	15.3768	13.5562	12.7052	13.5753	10.5559	13.3121	14.4181	14.3586	11.3272	13.3376	13.2743	16.484	14.8421	13.6986
AT1G09020	11.8405	10.7015	11.1956	13.8748	11.806	14.736	13.5036	15.1756	13.0789	12.2192	12.979	11.9693	12.796	13.8069	13.4263	12.89	13.3159	14.1095	12.5077	14.776	14.0151	14.0689	14.905	15.3137	15.3847	19.2188	11.7589	16.6036	13.9503	16.6285	12.1087	11.8537	14.1069	17.2417	14.4684	13.6146
AT1G09040	0.788665	0.663297	0.854055	0.755109	0.735587	0.734771	1.46159	1.49254	0.864699	1.00982	1.26875	0.641626	0.591992	0.27507	0.184931	0.331869	0.921309	0.567265	0.485976	0.402077	0.824511	0.445284	0.514302	0.511387	0.615759	1.02627	0.209486	0.52926	0.530865	1.06011	0.615057	1.19653	0.696593	0.6899	1.23257	0.847389
AT1G09050	0.584931	0.442754	0.950144	1.08897	0.511467	0.95368	2.20973	2.02369	1.05818	1.31067	1.07396	1.15995	0.658597	0.408024	0.668645	0.902506	0.922468	0.757304	0.617888	0.695823	0.458638	0.743074	0.890035	0.775804	0.913383	0.244658	0.640902	1.12855	0.751662	0.505451	0.586506	0.910788	0.532789	1.12871	0.843843	0.942728
AT1G09060	28.8893	29.5549	29.2358	23.6347	24.3518	23.9723	24.729	23.3044	21.2125	22.9526	23.7507	23.1686	28.8172	28.4148	28.3773	22.0055	19.2803	19.3688	25.0254	23.5743	19.637	22.2559	21.5714	19.551	26.8202	27.1581	30.7819	20.0054	19.6191	19.3089	16.584	19.6107	22.407	21.2114	18.0378	17.2243
AT1G09070	43.8633	29.8368	42.0193	27.1433	25.2885	30.5371	79.8004	72.6345	72.8251	77.8467	89.9496	74.2138	33.398	38.2185	30.4038	33.0839	43.5826	37.9982	99.7977	105.614	85.0908	92.7115	92.6224	86.4906	36.5047	40.5015	29.5757	37.7383	40.1141	49.3651	62.0786	77.2861	64.9256	67.2657	77.1861	59.6626
AT1G09080	0	0.388073	0.312299	1.9226	1.14316	0.537362	1.69929	1.84198	1.20153	1.28009	1.93643	1.46638	0.0666067	0.067056	0.338114	0.593282	0.673784	1.74241	3.04637	1.3069	2.0674	1.03123	1.58809	0.883987	0.0750541	0	0.153204	1.41924	1.76472	2.06745	2.31332	1.28957	0.254721	0.771659	0.970759	0.929585
AT1G09100	10.6698	16.0146	12.4432	25.0884	21.9129	20.9009	20.5147	18.1538	15.9279	19.4768	16.0166	16.8602	17.0606	15.2673	10.4888	23.255	20.7099	22.1969	15.4614	18.9691	18.6321	23.3245	19.7439	13.1597	13.0298	14.4947	11.8815	17.809	23.5048	21.9598	17.9223	18.2194	15.4955	21.5391	21.0168	22.0466
AT1G09130	37.6533	36.6246	36.1216	33.4969	40.2726	37.241	39.7524	43.7621	34.2832	45.7664	47.0621	38.6245	36.2038	47.963	33.0134	47.1506	46.9505	52.3997	41.216	48.2229	48.6558	54.0724	47.3295	44.9704	42.8192	46.4107	41.3107	46.6003	40.5723	44.4306	40.4905	45.2303	42.6564	43.0468	48.6125	47.405
AT1G09140	16.0354	7.90069	11.4855	13.1099	9.53901	15.6454	19.7277	25.1795	29.1546	21.017	16.6914	20.4932	11.7231	17.0867	12.9678	27.5574	25.4878	21.1423	21.4737	24.032	25.5706	23.6679	24.2624	25.7226	14.59	15.2098	10.6651	22.539	27.1659	19.3967	23.7169	20.8096	21.496	26.1184	22.86	25.722
AT1G09150	5.21564	5.46631	6.19117	5.80467	7.01628	5.6068	6.74892	5.69455	3.95894	6.26722	6.90324	6.24245	4.72579	2.93856	2.39895	7.65342	7.45202	5.36748	7.41664	7.63621	3.59518	8.0415	7.15125	8.08826	5.01189	7.38367	4.63571	8.88494	7.07058	4.93067	6.70471	3.45992	4.65104	6.81275	8.53715	4.91427
AT1G09160	19.1347	22.5652	24.4093	25.755	26.0429	20.5399	16.8411	16.5316	14.1611	13.635	14.0965	13.1983	21.2562	23.3582	18.5081	16.0453	14.5051	16.3361	18.0157	16.6122	15.5624	13.4457	14.4673	12.2112	16.9694	19.6026	17.1537	16.6793	18.4035	15.017	15.3628	14.8473	15.0867	15.4113	10.8767	14.6821
AT1G09176	0	0	0	0	0	0	0	0	0	0.229977	0.376885	0.547967	0	0	0	0.251934	0	0	0	0	0	1.01409	0.390425	0.317629	1.40233	0	0	0.301336	0	0.344902	0	0.430262	1.18982	0.277268	0.971677	2.02634
AT1G09180	4.69195	1.67129	0	0.587231	3.4752	0.77141	1.25905	4.11329	1.63407	5.23019	3.12733	2.02086	3.63345	1.54019	1.55322	2.32278	5.61005	3.57331	2.62393	1.50089	2.72053	4.05156	1.91981	2.73325	1.50841	1.23137	1.75946	3.88956	1.41867	2.75594	2.02943	0.793387	2.74248	2.21551	0.995409	2.84686
AT1G09190	4.32516	4.62192	4.02942	4.38473	4.53834	4.62219	3.19172	4.87509	2.51055	3.71372	3.25656	4.11387	2.11542	3.72695	5.10077	3.14043	2.9424	2.85477	4.3001	3.89127	3.64779	5.09949	2.76521	3.86935	1.68846	3.26344	4.15615	3.92697	5.13767	3.90845	4.93205	3.41303	3.8764	2.27797	2.84454	4.42852
AT1G09195	16.2008	16.733	13.9275	21.4077	18.1591	19.7719	26.5259	22.6587	27.7347	21.1562	22.7824	23.0655	7.48352	11.1688	10.4635	17.0099	15.0741	12.8385	16.7133	15.4563	20.0359	13.6403	15.7339	15.1459	12.8708	10.8843	9.5125	16.0856	15.7227	15.1365	17.9227	14.7974	19.8951	20.1245	15.5812	16.8574
AT1G09200	38.5373	50.7308	61.7823	31.5145	40.085	31.8451	23.3126	18.7878	34.6104	16.6482	16.1728	12.2683	43.884	32.9597	33.7098	39.1074	23.723	23.4284	19.4693	17.9956	16.8162	11.5414	10.198	12.0893	41.3388	38.1248	46.464	24.0627	26.5758	20.3344	19.7125	19.5872	27.0826	8.89769	12.0859	9.93762
AT1G09210	120.647	129.174	114.461	123.76	108.532	111.317	123.767	128.722	124.15	92.6572	89.2291	84.3552	104.352	105.788	85.362	82.9293	94.531	98.4994	103.926	97.6209	82.2069	84.5057	78.6507	92.8455	73.81	81.3907	82.0203	114.289	102.887	112.636	76.4402	90.5851	79.69	86.662	82.1482	66.1303
AT1G09220	0.485755	0.735369	0.493153	1.24023	0.764544	0.791981	0.969469	1.12038	0.639103	1.18174	0.509639	2.22295	0.673145	1.6095	1.87939	1.70337	0.680944	1.36262	1.02625	2.64157	0.979392	1.30273	1.37267	1.54624	0.758517	1.62541	0.677391	1.95589	2.14017	1.21261	1.29883	1.16363	0.804461	1.6497	0.788364	1.17433
AT1G09230	8.0986	6.53878	6.13905	4.99704	4.81539	2.01205	5.38772	3.35268	2.93019	3.45653	4.19175	3.37671	4.86321	7.15572	5.88692	5.75552	3.78428	3.61156	3.42196	4.77109	4.83811	3.73422	4.57707	3.91461	5.47999	3.91432	5.16279	4.34787	2.97344	3.93971	3.60907	3.23339	2.95067	5.16745	5.45222	5.56904
AT1G09240	0	0.985394	0	0	0.341496	1.06125	0.742336	0.115485	0.642298	0.66675	1.639	0.794333	0.563759	1.8162	0	0.913008	0.342174	0.561819	0.687586	1.32739	1.74985	2.11317	0.848941	0.920869	1.27052	0.544512	0	1.09204	0.83645	0.624962	2.17554	1.24742	1.18578	0.602891	0.82165	1.04907
AT1G09250	16.8124	7.3318	12.9805	7.68422	7.2597	9.28211	7.4565	10.7531	7.64641	8.07924	6.27168	6.45902	14.094	9.99024	15.6231	8.0354	9.74731	9.49503	9.20874	10.1586	8.5558	6.79702	6.497	3.52373	14.9091	16.4372	12.5702	10.1682	11.5835	9.40631	16.5108	13.1265	8.38733	8.33077	8.38418	9.50048
AT1G09260	0	0	0	0	0	0	0	0	0	0	0	0	0	0.68053	0	0	0.341901	0	1.54583	0.663165	0	0	0	0	0	0	0	0	1.07458	0	0	0.467407	0	0	0	0
AT1G09270	18.3192	22.4162	18.3477	28.3545	28.0198	25.5569	25.8176	25.7323	24.7268	28.5364	26.9677	25.4832	25.0574	20.6579	12.2858	24.7104	25.5473	28.0189	32.9876	26.7765	25.0066	26.4741	25.667	25.5141	21.4173	20.8564	30.2548	32.1038	29.3435	28.0693	26.4583	27.1035	24.8367	36.8074	30.1936	26.2512
AT1G09280	3.07714	2.9985	2.32685	2.3931	3.34015	2.86687	4.47744	3.23805	4.39758	3.9672	3.56242	4.59683	4.04365	3.40478	2.46321	4.76269	4.98298	3.93815	4.37139	3.75067	4.37386	3.65447	6.08917	3.97806	3.4795	2.13033	2.79028	3.84521	4.20749	3.1786	3.75925	2.64352	2.46017	5.56922	3.59728	5.26723
AT1G09290	2.58503	5.70704	5.51125	5.0876	3.84263	9.33249	7.18604	4.81571	7.97134	6.12335	6.37352	8.08371	4.36588	4.39533	5.00076	7.1612	4.52971	7.39089	5.8027	4.50283	7.67324	6.38541	6.18106	9.48572	3.65816	3.42392	2.31741	6.5054	9.37245	7.44593	5.72398	5.57324	5.24433	6.68416	6.87583	6.04109
AT1G09300	0.859882	1.73566	2.48314	0.691162	2.5397	1.15718	3.21438	1.62732	2.13697	2.20201	1.84442	1.74891	1.9198	2.46592	1.20978	1.23292	2.14294	1.81423	1.11018	2.07827	1.19862	1.94197	2.65834	2.23026	2.16328	1.49193	1.06588	2.56468	1.89426	3.00886	1.21346	2.74648	1.51899	1.71088	0.826998	0.923909
AT1G09310	1124.91	1130.59	1094.04	1903.12	1853.39	1889.59	2469.49	2480.98	2143.42	2839.97	2750.68	2751.56	1270.33	1354.83	1169.15	2922.23	2980.56	2826.52	1425.01	1511.59	1353.83	1377.88	1477.85	1393.57	1411.26	1567.28	1388.17	2403.55	2530.9	2450.67	1298.48	1326.13	1303.1	2236.06	1242	1367.53
AT1G09320	10.8862	14.1404	8.5141	14.1547	8.67279	11.0813	10.7483	12.5185	9.74747	9.60229	12.2251	9.34857	12.5714	12.164	15.3868	8.53965	9.18456	7.2211	12.2449	11.9907	11.9229	10.8131	12.8835	12.1925	15.6611	13.6038	11.2451	9.1319	9.84424	10.5296	14.4192	13.4253	11.752	14.8756	10.4698	10.2022
AT1G09330	6.3694	8.0872	5.50688	10.5793	13.9416	10.1455	16.8713	17.9352	15.5438	14.7325	12.934	12.0353	7.82998	9.60268	8.67212	16.4849	15.6974	14.8967	17.5803	17.7377	17.1229	17.2849	13.22	18.8941	5.93549	8.70852	10.3148	16.5461	22.3295	17.2022	15.932	12.6002	16.7413	17.1276	19.4149	12.1861
AT1G09340	154.789	133.21	141	120.807	126.726	129.112	111.682	119.209	104.719	111.847	101.792	110.873	148.172	130.106	105.216	120.599	129.48	132.417	98.2224	100.832	83.5687	99.5695	96.3729	87.4391	127.824	138.487	132.321	126.551	123.245	121.427	91.0761	101.337	94.9872	76.8371	79.7516	75.8821
AT1G09350	0.156349	0.157794	0.634921	0.532254	0.10937	0.291329	1.06985	0.776708	0.411413	3.04291	2.62458	3.14818	1.40831	1.52688	0.659908	1.05266	1.09587	1.75433	2.14705	1.5942	2.24167	2.29516	2.85482	2.9861	0.366213	0.697555	0.124589	1.46892	1.49251	0.720556	0.836105	1.0487	0.621432	2.31703	2.25555	1.8143
AT1G09390	5.76404	1.83705	5.42064	2.00097	2.54658	2.68508	4.06527	4.41359	3.19313	5.28279	3.8831	2.12874	2.73261	4.44399	4.48157	1.87231	3.29586	3.40401	2.08301	4.63993	2.85443	3.93954	6.59443	3.54081	4.14504	3.72212	2.53832	1.73049	2.67322	3.14578	2.94047	5.95918	4.42124	4.5895	4.59536	2.64027
AT1G09410	2.01681	1.06619	2.96404	4.16851	2.41853	3.40008	2.35485	2.65813	2.96939	2.36101	1.73308	1.9924	1.33088	1.8088	2.43213	3.01749	3.23111	2.5697	3.14494	3.19888	2.92605	2.81964	3.25668	2.10598	1.87458	3.42784	1.76018	1.6757	2.75037	2.50811	2.63212	3.58897	3.4991	2.96512	2.56315	2.84803
AT1G09415	152.169	167.993	154.613	200.867	201.813	168.389	197.094	184.909	186.111	172.891	179.331	173.381	156.217	172.435	237.682	180.511	147.144	182.27	254.564	267.463	309.451	234.602	227.896	263.388	136.265	152.754	194.508	209.238	202.271	163.635	306.818	239.842	288.009	207.1	221.093	262.867
AT1G09420	1.53687	1.3686	0.954526	0.807874	0.948601	0.758039	1.18568	1.41149	0.594721	1.34276	1.36583	1.04808	2.81879	2.27025	1.52629	1.92746	1.45741	1.40455	2.00546	1.59779	2.34933	3.52195	2.90841	1.53478	2.47045	2.11755	0.86448	1.51672	1.12854	1.18048	2.77986	2.77203	1.19775	2.23293	1.69547	2.73923
AT1G09421	0	0	0	0.634124	1.04242	1.04126	1.48705	0.793169	2.2057	0	0.31269	0.227316	0.516263	1.81911	1.04828	1.25413	0.522244	0.643108	0.393536	1.51945	0	0.631023	0.647849	0	0.290869	0.831062	0	0.250009	1.09426	0.286155	0.498064	1.07093	1.72753	0.460082	0	0
AT1G09430	30.102	33.7311	38.2006	28.5387	31.7405	32.3754	39.631	38.5632	32.9798	29.134	31.3963	34.3037	40.0275	33.2725	34.9551	30.4253	37.3885	35.8205	33.6685	37.3133	34.8089	34.9287	33.1978	29.9827	43.6351	47.0301	42.4186	31.3412	31.2872	28.9869	27.2239	39.3423	33.2103	40.7968	40.8718	37.4565
AT1G09440	6.51218	10.1808	6.11875	10.976	8.21764	6.3051	8.15498	6.88708	4.78801	7.65161	7.39504	6.07717	4.68914	8.46176	7.90454	6.73436	8.05495	7.0536	4.18141	5.6419	6.29326	6.12801	6.88355	3.97425	6.48019	3.13331	6.00333	5.91265	7.68865	8.33675	7.34059	5.38354	4.39853	8.51541	6.17103	6.99708
AT1G09460	37.5253	31.6957	36.3637	10.8968	9.91412	12.0038	12.1225	14.0585	10.171	7.75367	10.1383	9.33561	27.2283	29.7711	29.7963	9.84935	9.82092	8.89658	10.8881	7.44446	8.65918	7.36543	5.46132	4.55695	41.1182	29.101	29.9026	8.21408	8.98798	8.28829	10.5504	12.3458	10.8822	3.38122	4.76299	5.81431
AT1G09470	0.570175	2.30179	1.38926	1.33446	1.99426	1.32803	0.812824	1.71974	0.468858	0.36503	0.538388	0.173952	0.592599	1.39206	1.60437	0.639809	1.09902	1.59943	0.6023	0.484478	1.02187	0.321923	0.743641	0.403324	0.89034	1.58991	0.340764	0.573952	1.04671	0.985399	0.952849	1.22928	1.60526	0.528111	0.205639	0.183789
AT1G09480	0	0	0	0.0779801	0	0	0.104495	0.130051	0.602758	0.938556	0.845954	0.335445	0	0.127829	0	0.102816	0	0.31634	0.774309	0.249135	0	0.20693	0.478007	0.129627	0	0	0	0.122977	0.269128	0.140757	0.489988	0	0.242788	0.22631	0	1.65394
AT1G09483	0	0	0	0	0	0	0.342153	0	0	0	0.251813	0.36612	0	0	0	0	0	0	0	0.407876	0.537687	0	0	0	0	0	0	0	0	0	0	0	0	0	0	1.16047
AT1G09486	0.781144	1.26139	0.888206	1.86146	1.85786	1.60108	1.51446	0.554365	0.924969	1.44027	0.655641	0.762609	1.94848	1.74366	0.659401	0.788889	0	0.26969	0.495094	0.955783	0.279993	0.882075	0.815036	0.77358	0.243955	0.69702	0.373479	0.83874	0.917764	0.600002	0.522164	0.748497	0.82794	1.15762	0.450763	1.2086
AT1G09490	2.23364	5.56058	2.78166	7.09699	6.3541	6.6592	8.91577	10.0394	6.26938	8.08422	10.8737	9.44942	5.67473	6.54399	4.39955	9.35733	10.2285	7.9687	8.02226	9.51491	7.20563	12.0227	11.2643	9.16403	8.48715	4.48445	5.45838	9.29353	10.3878	9.379	8.26181	8.9892	8.48335	11.1258	8.48546	8.73583
AT1G09500	0	0	0	0.202712	0	0	0.203729	0.42259	0.0783444	0.304976	0.449813	0.581333	0	0.083074	0.0837764	1.13591	0.25042	0.513959	0.754815	0.809543	0.747032	6.58953	4.86683	6.82363	0.836844	0.531335	0	0.319684	0.349803	0.64033	1.27374	1.59761	1.49894	0.514764	1.54626	0.76776
AT1G09520	0.736325	1.48627	1.7941	2.89832	1.80277	1.88652	3.9888	4.70302	3.9962	3.11125	3.16737	3.93123	3.95396	2.31134	3.23733	3.71813	2.32245	2.85994	3.3057	3.12828	3.29911	3.94946	2.56091	3.12512	1.8684	1.43725	2.347	2.59421	1.89242	2.12091	2.70713	1.94027	2.68275	3.18268	3.18675	2.37346
AT1G09530	1.21017	2.44272	2.3753	3.9481	3.95055	4.41594	4.54299	5.36775	4.64395	4.85518	3.89367	5.16888	2.23603	2.74354	2.90862	4.52656	3.81702	3.30768	3.9416	4.18169	5.42218	4.55513	3.50744	3.42415	3.62194	1.46229	2.97339	3.72225	3.99889	3.95055	4.51666	4.34848	2.73904	3.92313	4.07362	3.64079
AT1G09560	41.2434	40.3171	41.3893	37.5819	39.8775	62.164	67.5993	79.5341	62.5025	42.4681	46.3977	43.6114	54.3112	54.5269	41.0131	73.4186	69.6215	66.1643	92.3807	92.4735	93.8468	58.8861	64.3991	55.9047	60.3562	51.5417	54.5462	61.1519	74.8416	69.3296	86.3174	89.5918	81.678	39.2007	58.7204	53.3165
AT1G09570	30.6523	30.5603	34.4306	18.4238	14.6787	17.3227	24.4763	23.6008	22.4709	23.8071	26.7307	25.2184	30.5142	33.277	25.748	15.7076	20.0324	19.2121	28.1706	26.5779	23.8972	28.824	27.3909	28.672	38.3245	38.87	30.3099	19.3581	17.7102	19.5454	19.6021	24.4336	20.5517	41.5941	24.754	27.2267
AT1G09575	13.0663	10.514	15.2013	7.5137	5.80524	7.73174	7.048	8.01982	7.43401	5.51646	8.37343	6.89525	11.2556	12.5632	12.1726	4.45804	3.21779	3.35287	9.5125	7.56164	6.48724	4.98464	5.52696	6.49485	6.89299	11.0289	8.02008	3.43632	4.14906	3.25501	4.9573	5.41413	6.19931	3.05283	4.45774	3.18727
AT1G09580	2.65029	6.68699	3.76692	4.41718	4.01688	3.29224	3.14848	5.01565	4.06812	4.2984	2.50254	3.50378	4.13178	2.92716	3.10728	2.85005	2.63163	2.85942	1.16651	3.0026	4.15612	1.12228	1.53627	1.40605	3.96605	2.46341	1.05596	2.66785	3.08138	3.2232	1.62398	3.38604	1.90197	2.8639	1.9117	2.13572
AT1G09590	238.748	230.807	263.443	277.034	240.969	273.826	223.789	186.155	207.9	190.702	178.084	198.268	176.175	206.623	205.945	270.163	235.809	216.237	155.69	186.118	172.235	168.701	168.369	141.447	183.938	170.801	123.857	210.734	221.306	229.285	243.712	252.721	262.833	199.403	153.769	162.065
AT1G09610	0	0	0.980038	0.366771	0.24117	0.160602	0.196593	0	1.0206	0	0.289371	0	1.79161	0.961969	0.848839	0.193434	0.604121	0.595147	0	0.351534	0.617884	0.0973273	0	0.365811	2.01883	1.15363	0.137364	0.231364	0.632907	0.264814	0.23046	0.660707	0.570963	0.425771	0	0.11113
AT1G09620	19.5208	15.9486	17.3644	14.6125	14.3438	16.8114	22.4185	21.6147	17.4819	18.4555	20.0102	17.7497	19.0193	17.126	11.8472	18.8062	21.5392	17.4625	19.812	18.5475	15.1406	20.3451	19.4929	18.4886	16.1803	16.4671	15.1197	17.3934	19.3533	21.7561	18.6413	19.7528	16.9158	22.6557	22.1268	15.8277
AT1G09630	3.68653	0.656579	2.81802	2.95293	1.97204	4.64683	5.68821	2.77017	3.70908	2.55451	3.64028	2.38173	2.7046	2.11777	3.8137	2.43339	4.2559	2.62042	4.81054	4.56969	4.0808	3.79556	2.82829	1.84076	2.03174	4.83752	2.24645	3.05608	4.29945	4.66389	5.79836	5.81817	6.75172	2.00857	3.44127	1.81741
AT1G09640	53.4872	51.4656	55.4983	52.2723	54.9343	60.073	62.5506	57.1797	54.7176	60.1862	50.5529	51.8584	48.5241	55.3333	39.9377	55.5053	49.7217	52.7194	45.4879	57.5418	40.4155	54.384	51.3345	45.3701	48.1309	50.9374	43.7959	49.811	59.7464	55.7069	52.9494	68.4081	58.3279	61.2967	59.4249	57.2019
AT1G09645	5.41704	8.20068	4.17965	4.61027	5.8735	2.52343	5.40566	4.80548	6.59261	5.13269	7.61574	6.2801	8.82046	3.02296	4.38225	9.26988	6.83437	7.24717	9.15561	9.75806	7.52403	9.17546	7.30059	6.70573	7.82441	5.43787	6.6908	5.45293	5.7678	6.2413	5.43162	7.2669	9.33003	9.19857	5.07963	8.55598
AT1G09660	8.37078	5.35051	11.4443	7.18347	8.0026	4.02936	9.94427	9.60398	7.15868	7.5741	8.89945	8.3424	5.60665	3.6981	6.1829	9.47136	6.94284	7.70671	5.0107	8.061	10.6265	5.98649	9.21918	6.21729	4.46597	3.89026	4.00222	7.95811	8.09322	5.57236	6.15509	6.95148	4.52854	7.06405	7.24559	6.65561
AT1G09680	2.89948	5.51493	3.4418	5.97933	3.82249	4.9871	4.2606	6.72715	5.64887	4.2837	2.80804	3.67444	1.93174	3.65617	5.09915	4.12956	3.43925	3.1764	5.30108	7.04995	4.397	3.52598	2.42411	3.94424	4.78881	4.10474	6.39829	3.14321	4.17635	4.28291	5.29275	5.02232	6.27934	6.19748	4.02202	5.96715
AT1G09690	2710.52	2526.78	2694.67	2085.83	2624.59	2241.66	1505.73	1440.9	1597.64	1161.9	1123.23	1177.7	1978.54	2214.16	2376.92	1803.76	1542.56	1531.08	849.574	1127.11	1006.24	1006.08	1039.04	989.571	1807.85	1783.65	1413.11	1368.65	1547.78	1536.26	1792.71	1479.41	1673.6	1070.68	968.489	1078.61
AT1G09700	3.01259	1.70265	1.56594	1.99986	2.10738	1.12269	2.19886	2.56558	1.26836	2.03669	2.124	1.3235	2.42136	2.60581	1.69538	1.62264	3.12511	1.66416	1.9094	2.37549	1.2958	2.44933	2.40986	1.70481	1.2231	1.20967	1.63242	2.91124	1.94671	2.86934	2.57766	1.50107	2.15532	1.86022	2.95533	1.55371
AT1G09710	1.61865	1.27059	1.16857	1.41585	0.943569	1.6756	1.33322	2.87182	1.83385	2.94761	1.92466	1.81069	1.6823	1.88184	2.21404	3.43084	2.33209	2.32849	1.42487	1.89495	3.38443	2.94477	2.50204	2.60801	1.68503	1.70511	2.36471	2.17249	3.36767	2.83194	2.34434	2.49883	1.42968	2.77636	2.78917	3.59428
AT1G09730	4.98613	6.8511	7.80656	9.12616	8.78283	5.59686	7.46775	8.39878	6.59971	6.15355	6.78176	5.31501	6.36851	8.381	7.52216	6.80846	6.4423	6.274	7.17082	6.98292	5.70621	6.68184	7.57386	7.39402	7.55142	6.83454	8.32949	7.09536	6.96983	6.69075	7.83061	6.61976	6.60603	7.90115	6.62984	5.46067
AT1G09740	2.65422	0.730571	1.17585	2.66964	1.18153	2.24804	3.4398	3.42483	3.65087	4.69612	3.34167	3.38628	2.34064	2.35642	3.22504	7.0398	4.39726	3.74879	5.09776	3.93651	3.89201	6.40305	5.24504	1.53615	1.50714	1.88394	0.384555	2.26699	3.54368	3.89211	6.61309	6.24263	3.51653	4.02285	5.56956	4.51111
AT1G09750	464.053	348.656	389.565	78.4397	105.32	106.884	73.3574	81.8753	82.4242	67.4065	88.8808	85.1813	249.369	197.729	204.933	75.1438	55.6557	65.6435	32.1353	34.7865	39.9667	45.2689	47.9704	44.4058	202.594	160.743	135.28	68.2525	60.958	61.0902	44.8068	50.6417	58.1514	23.4012	28.0801	29.7502
AT1G09760	1.0256	3.62277	6.52496	3.8551	2.03272	5.73307	5.75076	4.97363	3.59831	4.3773	3.58674	4.48481	2.84248	3.57707	2.16439	5.08292	5.99045	4.57363	2.88902	2.09148	3.67615	4.92198	5.79634	5.56197	2.80261	3.62245	4.0863	4.81782	4.39312	4.07013	3.8849	4.74988	2.71759	2.8498	4.31539	4.62824
AT1G09770	145.313	182.69	160.477	160.932	136.034	145.523	147.023	151.147	136.913	163.336	171.078	158.718	161.019	159.3	170.108	136.92	142.087	137.271	139.805	131.766	129.78	164.832	165.409	159.775	166.014	183.654	195.845	138.878	124.472	133.342	137.084	152.791	136.446	192.513	164.026	163.045
AT1G09780	20.8626	18.2624	22.3906	37.9568	34.3254	38.378	30.4087	30.9714	26.1182	20.0073	18.136	21.4976	20.208	21.9778	17.3715	33.6824	31.1108	32.1554	35.3058	35.6709	34.7192	24.8803	26.0065	21.6845	17.8677	20.5391	17.5576	40.2872	37.1266	37.2001	27.2512	39.3693	33.2108	31.6142	27.6402	25.664
AT1G09794	2.89208	2.43235	2.34891	4.92272	9.44105	0	4.67258	2.39454	4.75636	3.20933	3.43885	2.9411	3.00582	4.37103	4.06891	5.67925	4.39205	5.40851	8.14675	7.86369	11.2303	5.1708	5.86748	9.20597	0.752675	5.3763	3.0728	2.91124	7.07896	4.07262	6.76636	3.23308	9.57918	6.54799	3.12917	2.1752
AT1G09795	46.2905	52.1351	49.2568	62.292	85.2239	63.0033	57.995	60.466	59.933	60.1988	53.381	57.5544	50.7606	57.0931	45.4943	65.4192	73.5434	70.2969	59.5288	68.5877	62.2815	63.3321	64.2819	56.7571	42.9511	42.8019	50.1453	73.0248	70.6434	69.36	56.595	67.3695	52.619	59.8185	62.1348	66.4317
AT1G09800	0.141061	2.13548	0.45827	0.48021	0.493378	0.91995	0.402184	0.600652	0.556777	0.722466	0.177596	0.77464	0.781912	0.393593	0.396921	0.633154	0.494357	0.974027	1.19207	0.767101	0.505619	0.477862	0.367953	0.997821	0	0.786685	0.112406	0.473318	0.41433	0.975148	0.660056	0.946159	0.373779	0.522617	0.610499	0.63657
AT1G09810	5.38606	6.1298	3.90911	4.43762	4.48915	3.95035	4.70495	6.34356	7.23717	6.16274	4.23215	6.29313	3.97013	4.15679	3.78886	6.55822	7.30936	6.13253	2.90529	4.75181	3.79955	5.43497	5.97846	4.70162	4.74206	3.96241	4.65723	5.69091	5.21729	4.57719	7.27735	5.71	6.83225	7.57152	5.45562	5.61473
AT1G09812	6.30728	0.530466	0.85378	0.670991	1.10302	0.979379	0.299716	0	1.72884	0	0.44116	0	1.45674	0.366642	0.739483	2.65409	1.47362	1.81466	0.555221	1.78643	1.88399	0	0.45701	1.11539	2.05187	2.34501	1.25651	2.82181	0.771918	1.21117	0.702695	3.02184	0	0.324554	0.37913	0.677692
AT1G09815	13.2927	6.55182	9.28972	12.2339	9.94734	12.3844	14.2784	12.0663	11.3883	17.891	12.1949	15.6558	15.2078	12.7227	14.3525	18.7319	17.5507	17.877	19.9196	18.9123	19.668	14.8358	17.74	17.7124	15.2056	11.7233	13.0559	17.2187	22.473	14.9592	31.8231	21.6236	25.1883	19.6612	24.0822	15.9433
AT1G09820	5.9292	5.69447	3.10684	4.59851	3.27796	3.2075	3.70819	2.57901	2.76809	3.1347	2.9699	3.67617	4.04199	3.669	3.16184	3.32666	2.88229	3.30171	1.61633	3.90042	2.1424	1.99779	2.41139	2.77354	3.13597	4.16	2.81962	3.59393	3.72186	4.62771	2.68491	3.11561	3.611	4.2517	1.31064	1.7879
AT1G09830	7.04548	6.30781	6.64517	10.3966	9.69799	10.4813	11.1454	12.5002	10.8395	10.418	9.01334	10.9554	8.42489	8.32318	4.63644	14.0904	15.1334	12.0642	13.4444	10.1192	9.77568	9.1107	11.8567	9.48521	8.51742	7.09792	6.06706	13.1929	13.1008	18.679	13.5972	13.9376	13.7758	7.57824	11.3116	10.7691
AT1G09840	6.19386	8.42542	9.76948	14.2099	16.2007	15.4719	16.5334	19.3665	15.1174	15.5856	15.3325	15.5006	9.51623	9.76827	9.47198	16.2174	18.4979	15.1085	15.3614	14.7667	16.0074	13.4815	15.7662	12.1281	9.46158	7.30902	9.87133	18.9758	19.9726	16.6169	18.1815	14.9665	15.4014	17.7927	13.986	12.3263
AT1G09850	5.71237	5.26386	8.47212	11.4671	11.4666	10.644	13.2418	11.9857	7.5157	9.85827	8.70322	8.86532	5.59285	4.15796	4.80461	11.2175	11.4894	10.1825	6.95247	9.96084	8.1234	9.11477	8.85393	9.57482	5.42955	5.95594	3.06764	12.3338	14.2253	15.0708	8.71612	13.3271	11.0233	13.6491	12.003	10.2473
AT1G09870	4.32276	5.45341	5.36384	5.26296	6.38374	6.15292	6.57322	7.41383	5.13447	7.4414	7.20609	7.54652	3.32797	5.02563	3.63216	7.88237	8.248	5.90756	7.23	8.32558	9.03847	6.71179	7.726	8.1541	5.81257	5.22333	6.41088	8.46105	9.08188	8.57755	6.34106	7.59384	7.0794	8.74916	8.31489	8.97962
AT1G09890	1.39248	1.18915	2.60989	2.23346	1.7983	1.09774	1.09943	1.21628	0.634181	0.768044	0.359619	0.849652	2.52341	1.79324	1.73305	1.56255	1.20124	1.10944	0.452597	0.436872	0.767881	0.483817	0.186269	0.0757693	1.50535	1.7921	1.19498	1.15012	0.943861	1.23413	0.358008	0.205275	0.212871	0.264565	0	0.138108
AT1G09900	29.3173	41.6978	27.7642	36.1742	35.236	27.103	14.0066	17.0304	12.8823	16.2908	17.8615	14.7114	25.4899	28.1096	22.4549	12.3208	17.1373	15.6321	14.4682	13.0806	13.1863	17.1918	16.4363	16.1741	25.0992	19.6958	23.7227	16.4839	16.8733	19.9104	11.7282	13.8833	14.1721	24.1839	13.0638	14.0839
AT1G09910	1.27473	1.28651	1.47902	1.47234	2.80249	2.79938	3.16714	3.9417	4.85174	5.68931	3.89757	3.77788	1.13559	1.14325	0.320255	2.80973	3.51007	4.47959	2.88546	3.03278	2.77412	4.9352	4.11677	3.92884	1.27961	2.74206	0.943228	2.68855	3.8779	3.00731	4.19966	1.83218	5.18722	5.17252	4.26903	4.57852
AT1G09920	10.2966	6.57438	10.7521	11.2668	12.0535	15.4662	17.2547	16.8516	16.7265	16.3588	16.4909	12.8217	10.3375	11.7265	11.9734	16.8595	19.2944	14.6912	13.5404	16.7124	16.3822	16.7286	18.8191	14.567	14.2736	12.8909	11.5539	16.217	19.7509	12.5896	17.8392	13.6919	16.7042	22.5773	13.3385	15.7143
AT1G09932	3.52152	3.38484	7.21841	1.42717	1.17304	2.34348	2.10369	1.5471	2.86819	2.31892	2.32236	2.45569	3.60192	6.31664	4.12873	4.23386	4.23134	5.50008	7.08559	8.54925	6.76208	3.2191	4.37418	4.15169	7.20098	4.30193	2.00441	4.83901	4.43296	5.281	8.07086	4.98118	5.99864	2.58867	3.14493	2.48645
AT1G09940	18.4743	18.3538	15.5516	11.2599	10.7021	9.50238	14.101	13.4524	11.5836	10.8418	10.9027	11.3312	13.3339	14.8334	13.4697	10.7972	13.4884	11.7931	17.8889	17.0058	17.5033	13.6359	14.641	10.754	13.0718	13.5226	12.0379	11.6875	10.3864	11.2339	17.8165	14.0142	13.9591	10.2787	12.5624	13.2746
AT1G09950	0	0.399787	0	0	0.277099	0.184528	0.338822	0.702808	0.390883	0.202882	0.16624	0.483406	0.274469	0.55264	0	0.555628	0.277649	0.341905	0.209222	0.538539	1.77484	0.447307	0.688852	0.420309	0.463917	0.220915	0	0.531665	0.581757	1.21706	0.661984	0.759138	1.44325	0.733801	0.571463	0.63843
AT1G09960	1.23653	0.103997	0.418456	1.22777	0.432493	1.53605	1.46897	1.97448	1.22017	1.26662	1.29733	1.00599	1.07097	0.575037	1.08731	1.61881	3.53904	1.95669	2.28586	1.47096	1.29274	1.91992	1.97111	1.45781	1.3677	2.18375	1.80647	1.72879	1.43767	2.29533	1.44651	1.67854	2.04783	2.16336	1.56089	1.12932
AT1G09970	77.0867	93.53	76.5435	93.7046	77.294	87.9163	96.9741	100.411	92.0033	75.4351	84.2489	78.8479	108.248	110.832	107.179	96.602	107.808	105.383	180.473	174.942	164.682	116.79	111.465	112.092	119.193	118.595	132.58	126.167	120.708	127.285	170.419	196.993	172.646	147.052	142.104	132.574
AT1G09980	7.21175	6.75853	8.8905	7.72691	8.96352	7.91874	7.19659	7.72279	8.13293	7.94786	10.4848	8.21144	8.61075	6.78235	7.11147	8.41765	7.9884	8.33658	9.18251	6.7406	7.09716	9.37965	8.23008	8.28972	7.89296	7.75658	7.18348	6.87062	8.51089	7.46828	8.95286	9.19322	9.08552	8.30987	9.05699	9.33999
AT1G09995	0	1.41775	0	0	0.393067	0.261754	0.320414	0.398775	0.55447	0.431684	0.35372	0.171429	0.584004	0	0.988191	0.788163	0.393847	1.21249	0.296783	0.381961	0.251762	0.317255	0	1.5899	0.877428	0	0.447763	0.377086	1.03153	1.29481	1.69025	0.269211	0.558345	0	1.01328	0.724494
AT1G10000	0	0	0.543442	0.09491	0	0	1.01746	0.158286	0	0.228464	0	0.272181	0	0.622326	0	0.250276	0.15633	0	0	0	0	1.13335	0	0.15777	0.174139	0	0	0	0.491336	0	0.298183	0	0.147749	0.550887	0.965284	0
AT1G10020	6.07347	9.35027	7.69179	7.18395	6.84087	6.42569	8.74621	7.59772	8.53256	5.21953	5.44328	4.83645	8.70174	9.62212	7.67588	5.48682	6.7823	6.75263	7.17685	3.84861	3.13632	4.2428	3.2222	2.25732	8.11754	8.26688	8.69511	5.73376	3.77951	6.00925	3.64701	5.22781	5.11439	3.11463	2.8216	2.58816
AT1G10030	6.57044	8.56528	9.11637	7.68886	6.12824	8.16193	2.49777	3.10862	2.52136	2.52387	2.52762	3.3409	8.91543	6.87491	5.77753	2.91843	3.83776	3.07186	2.89193	4.46632	2.45324	2.6277	3.80862	3.09848	5.98493	6.10713	8.28993	4.22559	4.02062	2.94397	3.29406	4.98421	3.2644	2.53571	4.93685	3.00036
AT1G10040	4.08502	5.94166	5.36701	2.91423	3.10971	2.46262	2.26088	2.64327	3.00346	0.55382	1.36139	1.17297	4.24567	4.35812	5.74727	3.43793	1.2632	1.97035	6.09202	4.81862	5.16789	2.50993	2.19381	0.934876	4.03368	6.43251	8.04227	2.33824	1.41161	2.0303	4.65821	4.60505	3.18363	2.00311	1.55996	2.09132
AT1G10050	5.28992	7.69045	6.08655	6.64593	7.97354	5.98452	7.64888	7.59772	6.62847	5.41863	5.76144	5.72541	9.59961	9.13721	10.4549	8.33861	7.90108	8.69689	15.3004	13.9554	11.7943	6.61343	7.33734	7.66203	11.8005	12.0113	13.8504	8.79041	9.43364	11.2222	12.3764	13.0945	11.1385	9.44934	8.44908	9.70306
AT1G10060	9.30512	9.10941	8.46437	7.12736	4.42623	4.33462	6.89785	7.39614	4.89706	4.86108	6.24809	6.4158	8.89738	10.5152	7.98581	7.36128	8.54392	9.39685	4.42323	4.87044	2.5015	5.88416	4.36898	3.62018	13.9489	13.5962	9.26864	5.05805	4.98798	6.36112	3.66986	3.12068	2.95877	4.71152	3.22174	3.29933
AT1G10070	1.85762	0.937399	0.848663	0.247026	0.487295	0.540838	0.728248	0.906349	1.06928	1.1298	1.60789	0.566733	1.44801	0.890864	1.06174	0.455983	0.488262	0.300631	0.981144	1.4995	0.832309	1.83544	1.91803	2.05317	1.54101	1.16548	0.925171	1.01288	0.341018	0.267535	0.388047	1.00124	0.230731	3.22609	3.85232	1.94604
AT1G10090	8.80744	7.54848	4.88239	10.6784	11.0996	10.8756	13.1934	11.3104	12.8294	12.8166	11.998	13.9469	9.97717	9.21556	8.50673	11.5695	12.5915	14.7212	14.8416	12.449	12.0264	12.4318	15.6198	15.6247	7.20395	10.0576	6.79553	12.6185	12.2162	13.7449	13.1766	13.3958	10.9743	14.5025	16.5379	14.4652
AT1G10095	3.23944	1.90714	3.06953	3.33136	1.98281	1.8863	3.23263	3.06531	3.64054	2.41957	3.05885	2.3884	1.77694	2.63632	2.37376	3.7108	2.55439	2.67954	2.99422	2.20204	3.74953	3.65801	3.63818	2.95983	2.00231	2.55936	3.44186	3.35148	3.66725	3.525	3.15793	3.88007	3.39774	5.0841	4.57597	2.6975
AT1G10120	14.3246	14.4571	11.7894	13.8574	11.7573	16.2818	11.4901	12.1992	11.7478	9.04847	8.13568	7.74987	15.4835	9.12628	14.7121	12.8593	12.9855	13.5179	11.9036	10.5812	9.92675	9.11221	9.9641	8.71421	17.0744	12.8885	12.2519	10.8948	11.9914	12.69	13.5333	12.0788	10.9443	9.31698	9.43713	10.5892
AT1G10130	2.6903	4.42691	3.04002	5.4752	4.45935	4.577	4.73565	5.27122	5.38634	4.31336	4.68793	4.17522	3.89023	3.71249	2.79762	4.72517	4.87813	6.15852	5.86909	6.00309	6.34139	4.2927	6.05137	3.51647	6.02746	3.58781	4.84686	5.88722	5.84065	4.08795	6.09878	4.93156	3.91302	4.73085	4.30298	3.92118
AT1G10140	6.26295	3.57266	5.52899	4.86671	4.19061	6.08867	15.9933	12.1747	9.8523	14.9227	16.7986	19.7719	9.81106	10.4471	4.78882	5.04171	4.19893	6.58088	15.8205	13.5123	12.9325	19.3716	26.2808	23.8847	10.4175	8.5042	11.2834	7.12677	6.99841	3.97399	8.91915	10.176	12.8073	23.0355	23.1772	22.8211
AT1G10150	9.54016	9.97223	11.4381	11.2607	11.1226	15.237	23.4441	22.5683	20.9198	22.2785	22.9259	21.7599	16.2108	20.8359	15.4195	15.9305	15.8414	14.8023	14.3967	14.0509	13.6376	18.7242	19.6514	18.5581	20.1289	21.6619	13.3039	12.1185	12.1761	11.7769	11.7675	14.1475	11.812	16.9714	12.4522	18.0116
AT1G10155	0	0.369893	1.78601	1.24768	2.82017	0	1.46294	0.520204	1.20552	0	1.84572	0	0.253945	3.0679	0.51564	3.29012	2.82576	3.1634	3.48439	0.747405	1.97055	3.31088	0.956015	1.81478	0.572304	0.817585	0	2.21359	1.8839	1.68909	0.244994	1.40475	1.21394	0.678931	0.528732	1.65394
AT1G10160	0.723235	0.638681	0.513975	0.307761	0.474301	0.842266	0.541287	0.737823	0.981289	1.15755	1.1951	1.21356	0.876958	0.441437	0.381573	1.26807	0.982167	0.819319	1.00273	0.798893	0.769609	1.35263	1.17908	1.18306	0.17646	0.45376	0.50428	0.697692	0.829811	1.80545	0.634534	0.779635	0.898315	0.921084	0.619498	1.16563
AT1G10170	9.23879	9.21884	11.6157	9.90629	10.1505	11.3307	17.7691	16.8916	16.3789	13.8478	14.3698	13.6631	10.5244	7.8646	7.89437	12.6514	12.5853	11.6685	17.0375	20.65	14.4062	16.5624	17.9722	14.1043	11.3701	13.2157	9.94086	13.4158	14.7948	14.2328	14.0612	18.5556	15.698	18.8226	16.4155	16.0846
AT1G10180	7.3982	5.41534	8.05563	6.64233	4.32216	5.90798	6.58296	6.17353	5.50866	5.16318	6.8237	5.50628	6.87236	6.40832	4.57522	7.93682	7.69277	7.43815	8.15856	7.90272	6.77524	7.8033	7.84643	8.05117	8.1248	8.07047	4.79403	9.38404	8.8951	9.1796	6.84749	6.15419	5.00859	8.98594	6.45066	6.07973
AT1G10200	30.0351	17.9786	23.7211	28.8232	37.2389	32.6142	48.1914	51.745	54.506	44.6636	46.4202	49.5447	27.4129	19.3618	22.7312	44.6277	46.1691	41.4785	37.4164	49.1407	46.033	37.7753	48.268	41.6126	30.5661	25.1832	28.0604	53.5177	60.5374	41.0489	39.1853	37.513	40.0674	41.6969	54.0874	39.527
AT1G10210	1.62555	1.5312	0.528097	1.47568	2.95648	2.12025	2.47182	2.38415	3.77839	2.60865	2.68327	2.31434	2.62807	1.96545	1.6009	2.5537	2.20277	1.96427	1.71713	3.02028	4.66129	3.30405	2.07298	2.52969	1.86144	1.32961	1.81347	1.96358	1.90985	3.91225	2.68031	1.97297	2.79976	2.54283	3.20493	2.30549
AT1G10230	10.8279	3.38248	6.90977	5.81441	6.67267	4.32342	9.9966	7.1355	6.2751	4.6214	3.2458	5.82033	5.89482	9.35146	4.89662	7.23232	6.86662	7.34317	8.44232	8.06136	8.54778	6.55016	6.72482	6.7475	4.62957	12.6524	9.45012	4.67127	7.38311	3.56442	10.857	12.1046	8.53911	3.50222	5.39287	5.81707
AT1G10240	1.684	1.34177	0.863824	0.528022	0.868001	1.48635	0.960266	0.943508	1.10781	1.40722	1.19027	0.811206	1.22823	1.11287	0.498789	2.38695	1.36671	1.53001	1.59163	1.14472	1.0325	1.85155	1.00184	1.81817	0.484401	2.17488	0.706275	1.01115	2.08266	0.953101	0.473975	1.5287	1.29169	1.80605	1.02291	0.91422
AT1G10270	4.22493	4.33276	1.88175	5.88652	4.05181	5.0155	6.41151	5.56148	4.75179	5.51437	6.34872	5.28058	3.68285	4.08796	2.49269	5.50557	6.25696	7.23448	4.46297	5.92916	4.94618	6.15591	6.1028	5.20592	3.7775	3.64832	2.38927	8.41438	7.25564	7.48489	6.83274	9.79441	8.80258	7.027	7.37303	7.20465
AT1G10280	1.07227	1.83971	1.74176	2.23581	1.8752	2.49749	3.0572	3.80487	4.23233	2.74591	2.24999	1.76652	2.00599	1.79513	1.35773	2.46661	3.53237	3.97967	6.79612	5.1751	4.2278	3.14813	2.51729	2.88227	2.42784	2.03319	4.52861	3.16617	3.38574	3.70628	3.01044	1.23295	2.84127	3.77403	1.31486	2.0738
AT1G10290	11.2663	12.4268	14.9006	15.7711	14.6425	14.913	18.3253	20.7972	16.281	15.1351	15.037	14.8006	13.6503	13.9571	12.4727	15.5783	19.4613	14.6661	17.2989	19.2088	21.2398	17.5884	18.6284	14.9373	16.391	16.7551	19.8197	16.65	18.1735	17.1184	20.2476	21.532	19.9429	21.3646	19.1397	16.8679
AT1G10310	5.644	7.06327	5.50077	11.7204	8.21209	11.1476	7.72408	8.33135	12.3268	9.25014	6.06363	7.85186	5.63133	8.34649	6.19369	10.7666	10.1272	8.1841	15.7397	9.97508	7.88985	10.962	10.7963	10.3802	4.58288	7.05065	5.397	10.7568	12.2676	6.76291	10.7147	8.00402	7.92631	10.8735	12.5391	12.9532
AT1G10320	122.278	140.381	138.035	157.852	151.426	134.174	80.03	82.018	91.5031	114.808	112.806	107.359	133.998	144.386	175.559	144.138	113.356	137.119	114.428	113.644	139.793	146.916	142.719	151.985	126.758	120.224	148.832	134.104	136.164	113.298	158.036	140.225	154.776	155.539	168.919	175.364
AT1G10330	1.30391	0.146218	0.70601	0.246604	0.101346	0.404935	0.165228	0.102818	0.381231	0.222606	0.304005	1.06081	0.200769	0.707431	0.407664	0.325145	0.203095	0.625244	0.612167	0.295449	0.259652	0.654394	0.251941	0.409931	0.565578	0.161595	0.808141	1.26394	0.106386	0.111282	0.484229	0	0.0959738	0.715683	1.35855	0.373599
AT1G10340	1.43825	2.38469	2.25281	1.74864	2.22778	2.3928	3.80775	3.64537	3.24393	2.20987	2.11256	1.94321	2.27781	2.86647	2.81844	2.47849	1.80016	1.95076	6.40271	6.4945	5.33939	3.19017	2.67974	2.25276	2.08544	2.29172	4.91182	2.75768	2.18768	2.68292	4.7384	6.20164	4.42352	3.0449	3.26052	2.45047
AT1G10350	44.7133	41.4019	42.3103	40.7118	39.9167	38.4838	38.7713	33.3441	33.2429	33.2968	30.9766	33.0857	30.2927	43.1711	36.9458	31.299	33.6284	30.0169	30.2888	28.2715	25.4397	27.8901	27.2761	31.93	41.6708	46.2309	36.9877	28.1012	33.4588	32.1639	24.0061	23.1225	21.5332	34.2711	27.0307	25.3482
AT1G10360	15.6987	14.4858	18.2146	9.25702	20.865	10.8649	18.1594	11.7777	16.9663	15.9658	11.0117	11.0841	20.5116	17.0519	13.7253	13.7152	16.3479	15.6792	9.2392	13.1105	11.0531	12.9154	10.7249	9.51836	10.681	12.257	10.3652	15.6522	14.986	12.0582	15.1413	10.7447	15.0049	6.09317	8.57368	6.93981
AT1G10370	5.28612	5.12159	1.37386	2.69931	1.62702	1.96996	0.602859	0.750295	0.69549	1.51613	1.24231	2.19329	4.10219	4.42486	4.16478	9.37209	7.55842	7.66515	0.446717	0.718659	0.189476	5.73037	3.86083	4.03838	5.28281	3.77347	3.03287	4.39881	4.34745	2.59859	1.83745	1.01304	1.96098	0.522255	1.06763	1.77207
AT1G10380	1.48595	6.33201	1.34096	3.16161	3.11837	3.23028	8.19085	8.67078	6.84267	5.75018	6.37462	3.62672	10.7535	4.14615	2.90361	8.52239	10.8781	12.8256	4.18579	7.07062	7.5455	5.03384	5.7423	4.55483	3.86723	4.78805	4.7364	7.75597	6.30441	7.10184	4.85613	6.01179	7.76546	5.0975	6.07377	6.38637
AT1G10390	17.3459	22.7798	23.7134	31.4047	28.7896	31.0162	26.2329	28.0226	21.4043	23.8653	27.1285	24.7506	26.3142	27.8069	27.3599	24.5721	26.8456	27.665	31.0128	26.3284	25.1015	29.1678	27.6816	27.3596	31.8806	29.1411	25.7988	27.0407	25.5536	29.171	24.2703	29.4737	27.9415	30.7686	30.8523	31.1164
AT1G10410	5.81171	4.93932	4.38894	4.1218	4.63602	3.41973	5.52333	5.35459	4.49394	8.66858	6.63233	5.59915	5.36913	6.54332	4.01656	5.83501	6.28892	7.48036	7.21621	5.96051	5.84744	8.00181	8.95395	7.28445	7.00535	5.00387	5.52487	5.88443	5.39065	6.03033	4.77093	3.61485	6.75425	7.61798	7.06037	8.21638
AT1G10417	0	0.500403	0	0.369229	0.173419	0.577422	0.777508	0.527813	0.733888	0.126971	0.312119	0.2269	0.429432	0.518795	0.348787	0.765012	0.781934	0.427955	0.654694	0.505557	0.55538	0	0.215555	0.0876818	1.35491	1.9356	2.17305	0.499104	0.637149	0.380842	0.331436	0.475097	0.246339	0.15308	0.894109	0
AT1G10430	4.99444	5.19336	4.91686	8.69443	6.66985	6.20419	12.3412	12.2445	10.255	7.82898	6.41504	7.38777	7.02601	6.33439	6.38795	6.45355	8.91079	8.09914	9.91219	11.2139	10.1716	10.3396	9.34319	6.74465	7.91709	7.42762	6.63315	7.31277	11.1135	7.78877	11.1286	11.8917	8.4217	8.97159	11.0261	6.63473
AT1G10450	2.93185	3.92827	3.28442	3.63526	3.3946	4.00306	4.66958	4.77123	4.75525	3.59865	4.26398	4.74991	3.57253	3.73767	2.84473	4.02731	3.43677	3.79584	3.57762	3.50485	3.66907	4.45229	3.91173	3.93326	3.47308	4.79244	3.06134	3.93503	3.97171	3.96037	4.05482	4.26242	4.11876	5.36869	4.15667	4.36677
AT1G10460	0.814454	1.02748	0	0	0.997028	0	0.464424	0.289002	0.401838	0	0.1709	0.496955	0.423242	0	0.572933	0.342721	0.428146	0	0.645257	0.692042	0	0.344883	1.06224	0.720149	0.317947	0.227107	0.162252	0	0.149516	0.156397	0.136108	0	0.269764	0.251456	0.14687	0
AT1G10470	24.5687	15.9402	17.8812	8.68973	10.602	9.21538	21.3785	20.8327	17.3169	18.5481	17.0729	20.1504	10.7225	11.3512	11.5594	12.7105	13.4186	10.8784	24.4363	24.1837	27.5915	20.8975	18.1718	20.9904	6.35258	7.82958	6.73786	16.4877	15.9324	15.3177	22.3953	15.8984	20.7141	13.9886	10.3569	17.8959
AT1G10490	2.17013	2.35045	2.23542	3.37853	3.4434	2.12046	2.8673	2.7797	1.77581	2.30426	2.19909	1.51792	1.79705	2.76913	2.86701	2.25698	2.33726	2.51269	1.23007	1.83496	2.18181	1.79307	1.56475	2.0967	1.40507	1.88919	1.89801	2.30883	3.22596	3.00853	2.75977	2.8402	2.94529	2.3532	2.78709	2.04736
AT1G10500	5.27714	4.11549	9.93576	9.90108	14.4304	16.0905	11.8999	13.1079	14.9908	13.0225	14.7979	15.368	11.6342	6.02365	6.58079	10.4974	16.3084	17.3912	13.4294	17.1207	21.7097	21.2628	11.8882	15.2709	8.05309	6.15358	11.0863	15.4534	15.6764	14.1869	13.1482	12.8713	12.0764	14.9597	11.9386	17.4741
AT1G10510	4.91968	5.63355	4.68725	5.43503	4.89743	7.58039	5.61068	5.57284	5.22801	5.28167	4.72482	5.02231	3.60543	5.21365	4.59219	6.79448	5.70291	5.8795	6.09633	6.1096	5.08676	5.55535	4.68892	5.15312	3.25016	3.58787	3.76954	5.26973	7.0862	5.30491	5.81832	6.79914	3.82306	6.19249	4.91352	4.39144
AT1G10522	7.67584	2.99309	6.51757	3.11787	2.68472	5.68854	4.77489	4.08557	4.93475	3.12718	3.66057	3.29979	6.28548	3.77239	4.90875	4.69815	3.79052	3.01147	5.15984	3.55754	3.75182	5.12178	6.82575	3.45523	2.45168	4.28075	5.00449	4.33163	6.40506	5.22588	5.24762	4.68048	5.77818	2.69302	6.79507	4.61104
AT1G10530	0	0.206115	1.32696	1.12977	0.571446	0.380542	0.232912	0.434809	0.268699	0	0.428537	0.124613	0.566023	1.70952	0.430994	2.52085	2.14718	1.41019	0.647201	0.416476	0.366016	0.46123	1.42058	0.433391	0	1.59454	0.162741	0.822319	0.899795	1.09808	0.682588	1.17415	0.270577	1.00885	0.147312	0.13166
AT1G10550	0.761835	0.576659	1.08281	1.13465	1.33231	1.41955	0.977444	1.75715	1.12763	0.195093	0	0.232424	0.527864	1.72713	0.401938	0.641157	0.133495	0.65756	0.402379	0	0.682681	0	0	0	0	0.637303	0.15177	0.383441	0	0.292585	0	0	0	0.23521	0.549525	0.122784
AT1G10560	5.28559	3.35554	3.66971	3.77285	2.92214	3.89186	11.1809	9.86175	7.45894	7.72833	6.97656	7.49057	4.19393	3.98435	3.71818	3.68303	3.64498	3.09048	8.46515	10.0834	6.1879	3.99507	4.15101	4.3419	3.86053	3.51826	2.37768	3.94755	4.25687	3.92893	4.78693	4.32949	5.42151	3.21112	3.6896	2.52814
AT1G10570	7.00332	7.91202	7.2161	9.9635	10.5292	10.0306	8.88104	7.1214	8.45781	8.13736	7.1064	10.396	6.95283	7.3643	9.41188	10.8496	11.5758	9.92422	9.60624	8.81062	7.77435	8.43936	8.17967	7.54181	6.8553	8.16115	6.9134	11.3637	11.8203	10.9192	10.6905	6.81079	7.75523	11.4243	6.86116	8.89497
AT1G10580	58.7759	85.6615	61.2052	103.051	74.4741	86.0245	71.06	69.567	67.1966	79.5545	81.3289	70.9483	62.8892	73.512	74.5476	65.9541	67.8819	69.9564	87.0677	83.3755	72.2772	89.3617	90.8629	91.9676	72.3207	78.8005	77.0182	75.7922	73.4221	75.0678	81.0713	99.1938	88.6614	102.094	89.8883	100.137
AT1G10585	0	0	0	0.454969	0.186978	0	0.609671	0	0.351675	0	0.897393	0.81547	0	0.559358	0	0.149968	0.749396	0.230708	0.564706	1.45356	1.43713	7.24391	9.29633	7.18484	0.626075	0	0.638988	1.97313	0.785104	0.205309	1.60807	1.02449	0.708264	1.98059	2.12083	0.172317
AT1G10590	16.3003	9.96331	11.0013	15.7289	14.9357	14.3309	27.8847	29.1646	24.9199	18.2256	21.7747	21.1527	18.7707	18.2568	15.3426	23.4435	23.6548	27.7422	32.9824	26.8425	29.0078	27.3505	31.7395	21.2743	12.5474	12.5475	13.1721	23.1103	31.3568	31.0365	30.8468	22.6587	30.2649	28.6362	27.9867	26.3451
AT1G10600	6.22106	6.84936	3.67465	3.04838	4.61553	3.16142	3.65492	3.74605	5.08461	4.6345	4.66775	5.17623	4.57172	4.60256	3.44795	5.50005	6.73884	6.83399	5.97416	4.99771	6.08149	10.6438	9.17916	6.0008	5.15153	2.73349	4.6569	5.18694	6.50621	4.19923	10.8374	5.05787	5.61967	6.40234	7.61492	6.80581
AT1G10610	7.33897	10.06	9.4302	6.43241	9.42471	7.55182	7.18301	7.46271	8.14258	8.41516	6.80342	12.0973	9.56295	7.71725	12.5599	8.78837	5.45108	8.31988	6.47967	8.116	7.55801	8.72014	9.14315	9.5304	9.49295	10.2627	10.998	5.36611	6.51516	5.80538	7.68821	6.40249	6.38543	11.0925	11.1405	13.0639
AT1G10630	6.24076	4.13336	6.9694	5.80925	9.41325	4.54242	6.8949	9.27315	6.79966	6.79215	4.50148	6.06888	4.99978	8.0264	7.68269	10.7232	5.05771	8.07985	6.38638	7.15875	8.03901	8.25835	4.23928	5.79406	5.63388	4.78558	4.81763	4.44983	8.8789	8.68835	10.0382	6.35369	5.16768	4.81696	8.01843	4.27472
AT1G10640	0.226893	0.343487	0.276419	0.386204	1.50782	0.528471	0.582214	0.241534	0.223891	0.0581036	0.0952197	0.346109	0.157211	0.237407	0.558634	0.254603	0.318065	0.0979188	0	0.385583	0	0	0	0.160497	0	0	0	0.532925	0.583136	0.0871391	0.303339	0.108705	0	0	0	0
AT1G10650	2.40198	5.35873	4.00438	4.41128	8.31279	3.65121	7.49718	6.45972	4.4909	7.18704	4.56268	5.16822	5.95643	5.73205	4.53548	8.86622	6.37988	7.09257	2.00314	3.35148	6.79711	6.13845	4.28691	7.6906	6.02093	6.34531	5.13772	4.92063	5.94122	6.02045	6.67604	4.60319	3.60107	7.33786	5.10659	6.031
AT1G10657	2.99426	7.05119	4.53953	2.37843	7.5404	3.1616	6.03285	4.53328	5.77795	3.98725	3.51846	3.89761	5.94741	5.70903	6.45941	6.15989	4.05751	4.65196	1.68691	5.15629	1.43102	2.70491	1.73565	1.97684	4.05218	7.34744	4.29483	2.94711	3.81111	2.60656	1.33436	1.14765	2.11576	0.12326	1.29589	1.28688
AT1G10660	9.59939	6.99018	9.07944	8.32486	8.50001	9.28304	10.6705	10.6069	9.83208	11.7	13.5645	13.4939	7.32482	6.44186	7.18015	11.7944	14.4787	10.488	10.9104	9.91182	10.0175	17.4259	15.3196	12.7211	7.96918	9.89381	8.23038	10.7638	10.4396	8.12002	11.534	11.294	13.523	15.3814	13.4102	16.5288
AT1G10670	49.8401	60.4658	64.9356	80.1511	70.673	83.1947	76.1425	75.5312	67.555	57.2749	55.7767	56.1968	63.0955	70.6917	64.2043	63.0926	71.0316	70.7113	58.3518	58.2301	45.5922	43.0307	38.2796	40.0295	68.3413	76.9006	63.628	69.2629	74.5687	67.0741	50.7377	53.4283	56.6777	52.19	43.8147	42.7071
AT1G10682	69.3539	76.3971	63.5409	48.5876	57.981	31.1253	40.271	36.0142	35.0527	56.0967	58.2111	56.5095	116.327	91.152	100.252	41.9965	44.1649	51.101	60.7534	57.2052	70.864	71.6296	59.5671	59.8278	103.675	71.6959	108.172	51.9343	63.3486	46.4499	57.3851	33.6329	34.7373	40.7359	57.3471	42.8024
AT1G10690	0	1.60133	1.03093	0.810214	1.33189	0	0.904758	2.02685	2.29631	3.08801	1.99761	1.93626	3.07825	0.885432	2.45552	1.95848	2.44664	2.19118	2.34648	2.80423	2.27489	2.68751	3.311	2.91812	2.97312	3.53947	1.77009	1.06478	0.699061	3.41243	4.24248	2.73663	2.52257	4.1149	2.97567	4.2961
AT1G10700	5.49394	7.16759	5.44158	5.58806	8.34244	9.98734	4.81381	5.42051	5.72977	5.42173	4.66749	4.82395	7.14912	4.20624	5.46721	5.63863	4.22646	6.36117	7.50207	7.37804	8.16518	5.82553	5.35948	6.16112	5.64952	5.38055	5.0186	7.19394	7.67494	5.14626	5.01608	5.00754	6.5687	5.7092	7.34583	6.13338
AT1G10720	4.53421	11.6946	9.00196	14.8462	14.7136	12.0864	11.3476	10.8156	9.03129	13.0305	11.2586	9.68324	13.8758	12.8272	12.3155	14.8399	12.271	12.9366	12.9055	17.7225	13.6566	18.2047	14.5652	15.4132	11.8005	13.9078	16.8614	12.6785	14.7054	13.1571	14.818	15.0858	15.7692	14.3879	15.6262	14.6967
AT1G10730	6.79613	6.53994	5.13462	10.0883	11.7193	8.24596	12.347	10.0949	8.83763	9.38993	10.0819	8.39003	7.22768	7.38668	4.89197	11.7052	10.0809	9.82201	10.3512	10.5287	7.93119	9.2805	9.757	9.83835	7.52733	5.99372	6.42315	10.0761	10.3291	7.52674	12.9949	9.69243	12.9826	11.1256	9.34833	10.9023
AT1G10740	20.1761	18.6984	17.2533	20.0606	20.1527	21.2374	18.0318	23.5432	21.5044	16.0964	14.2885	13.4354	18.8861	23.5469	13.9201	17.1434	19.8527	18.9215	15.2674	13.8468	16.0806	11.8844	13.9162	13.0369	18.7063	19.9074	14.609	16.4691	14.6731	14.7523	10.4394	10.2241	10.1526	13.836	9.65561	11.6313
AT1G10750	2.32868	1.52763	2.08045	0.990932	1.30317	1.4102	1.39427	0.826312	0.99574	0.715602	0.537498	0.568355	2.25891	0.812195	1.55622	1.43719	1.06093	1.20597	0.61497	2.05782	0.730355	0.920347	0.303714	1.0707	2.54539	0.909078	1.94842	1.40646	1.53897	0.536601	0.856146	1.11568	0.308522	0.35948	0.335943	0.37531
AT1G10760	61.5892	67.5217	66.0472	120.866	108.622	126.083	161.194	157.741	134.987	197.361	207.087	198.902	71.1036	73.5886	52.8545	107.063	126.667	113.236	128.692	138.033	98.7099	177.95	173.265	152.667	77.1967	88.9544	77.713	125.573	126.657	138.141	106.943	128.882	111.318	186.037	156.589	152.811
AT1G10770	0	0.527062	0	0.111114	0.182657	0	0.74448	0.555931	1.37419	1.60482	0.767075	0.637302	1.08554	0.364289	0	0.586013	0.73208	0.67613	0.275829	0.354993	1.87189	3.68569	1.13519	1.84706	0.611609	0	0.208074	0.525693	0	0.200565	3.66547	1.75143	2.24867	3.06347	1.50679	1.51502
AT1G10780	1.10699	0.279307	0.561926	0.176649	0.580776	0.644591	0.315619	0.294606	0	0.283482	0.116142	0	0.383509	0	0.778721	0.543457	0.484941	0.119434	0.438512	0.376245	0.495988	0.156253	0.120315	0.0978815	0.108037	0.7717	0.330796	0.742884	0.304829	0.637716	0.647484	1.4585	0.824983	0.256331	0.299435	0
AT1G10790	0	0	0	0.171232	0	0	0	0	0	0	0	0	0	0	0	0	0	0	0	0	0	0.113597	1.04963	0	0	0	0.641306	0	0.443223	0	0	0	0	0.621179	0.290254	0
AT1G10800	0	0	1.52264	0	0	0	0.534516	0.665238	1.54162	0.240045	0.393385	0.285978	0	0.326936	0.989102	0.525926	0.328508	0.809071	0.495094	0.637188	0	0.264622	0.407518	0	0	0	0.373479	0.943583	0.688323	0.360001	0	0.449098	0	0	0.338072	0
AT1G10820	18.7763	9.85394	13.2165	9.21509	11.4708	14.4611	11.6347	11.9039	9.79917	11.5399	13.9735	11.3803	13.6169	10.3907	11.183	13.1333	10.6162	12.6409	9.91711	12.7634	11.6656	11.944	13.1695	10.8025	12.2165	11.0299	9.37628	12.5165	12.5008	11.3455	12.2165	8.39607	10.1164	10.2801	10.6544	8.95742
AT1G10830	15.5748	16.0734	14.7421	14.0027	12.1237	18.7655	15.8259	14.2944	14.0206	13.1349	14.6451	13.5047	18.6621	15.6022	12.439	21.8791	23.7211	20.4173	18.0605	16.8758	15.6356	17.5873	18.2259	16.5672	18.0118	20.1149	17.5434	20.8255	19.2619	20.2384	15.1862	14.0262	16.5234	19.2344	14.1908	14.7969
AT1G10840	8.23778	9.46511	16.3662	10.7321	12.1456	8.26522	9.32256	9.98355	9.50442	8.89259	8.77579	7.65566	9.92286	7.07242	8.02374	8.39057	9.50484	10.9388	9.63906	10.941	10.5618	10.0893	12.452	10.6682	8.60863	6.92655	6.96836	7.65449	9.3063	10.2213	9.2342	10.3223	14.0204	13.3037	9.05022	11.1116
AT1G10850	2.81793	4.26597	2.22845	3.88138	5.44676	4.55984	3.97487	4.52595	3.70752	2.01295	3.17433	1.9909	3.69947	2.74159	3.0256	3.49493	4.26211	3.71235	2.27169	2.01633	2.52515	1.54915	1.54747	1.99331	1.96853	2.81222	3.30917	4.42907	4.62855	4.84157	1.78453	2.20276	2.50533	2.3353	1.87215	3.20304
AT1G10865	6.44609	7.58996	8.14398	14.9343	17.5358	19.3514	15.5198	15.2489	15.313	17.241	15.4798	17.4809	15.1361	14.4888	12.0921	18.887	17.8216	19.1642	25.7239	18.014	30.1653	21.2304	16.8144	19.759	10.6249	8.38817	21.6881	18.2648	16.83	16.2292	23.2205	18.1869	19.9274	22.7765	26.6065	15.6991
AT1G10870	5.72986	5.93111	6.50325	6.59578	7.19416	4.58547	5.19421	4.22279	4.39758	3.12276	3.48364	3.58583	3.81743	4.61182	5.83936	3.79183	3.96464	4.24813	3.18154	4.44421	2.96223	2.53002	3.32137	3.16975	3.67068	3.85098	4.44884	4.23959	4.8548	4.11902	2.20972	3.51948	2.82244	4.26386	2.96732	3.22032
AT1G10890	158.478	174.35	188.13	208.94	193.919	188.15	163.625	175.669	185.459	181.276	190.743	186.667	192.977	205.028	277.622	217.149	190.211	202.17	227.379	194.173	224.138	214.673	224.252	227.991	181.231	166.632	221.807	206.826	205.706	178.044	249.39	204.079	236.076	242.39	230.732	270.842
AT1G10900	28.8497	39.5207	28.9299	23.9311	21.688	26.2332	21.7152	23.0949	18.0677	30.0245	31.9633	30.3245	37.9002	42.7174	47.5163	30.7329	29.9273	31.2756	32.1818	27.0369	27.5758	36.0089	40.0015	34.7742	47.8125	44.1918	43.5264	24.4718	25.1391	27.1825	29.1588	31.551	33.5849	31.6856	30.3546	37.6934
AT1G10910	16.6368	17.811	17.3194	14.0808	14.1454	11.732	10.5874	10.5675	8.2839	13.4638	11.1093	9.30999	14.2659	17.3115	12.5438	12.0675	11.5321	12.4556	9.80657	8.87227	9.55444	11.3134	10.4695	9.42768	14.5682	16.3009	16.1138	11.4114	11.9466	12.0022	8.60191	6.69366	8.09823	9.87564	10.807	11.1994
AT1G10920	11.7352	9.86973	11.0062	15.1001	10.4568	11.9094	12.8258	12.3437	13.8775	12.5931	12.9278	14.1078	14.5199	19.0519	17.444	11.4439	11.163	11.6362	14.2411	15.9542	13.2701	14.2375	15.5484	12.4517	19.7973	19.6338	13.7487	12.3286	12.8233	11.3746	15.689	16.1978	15.7328	15.4415	10.581	14.1401
AT1G10930	1.45441	1.99209	2.10938	2.12195	1.92579	1.93575	1.45136	1.69571	1.81104	1.01094	1.41693	1.17269	1.51161	1.70297	1.53467	1.04917	0.983008	1.16567	0.932789	0.776797	1.11711	1.05579	1.30976	1.24926	1.5411	2.20159	2.19376	1.32461	1.41127	1.79541	1.59721	1.4434	0.791416	0.962224	1.1615	0.971111
AT1G10940	47.4289	44.4965	46.9305	52.02	49.455	49.2705	51.9955	49.2251	48.9986	51.8903	52.6111	57.3359	56.0056	59.0239	55.1371	47.2245	48.4606	52.2765	65.8607	54.3392	59.0625	58.0203	59.3415	58.5152	53.112	47.6858	46.0453	57.5308	53.0589	56.9546	49.7148	47.0469	50.3735	60.2231	64.8891	55.4823
AT1G10950	12.5942	15.0882	16.1895	15.0753	17.3664	20.7659	26.8663	24.6918	21.6364	21.3464	22.7385	24.6571	17.3271	15.5479	13.5123	19.6734	24.8311	19.16	24.1191	22.4188	21.7594	20.3091	20.4042	19.2275	19.4539	18.5951	13.5015	20.7342	20.8913	24.567	18.4727	21.0102	19.7469	22.8266	23.9201	23.2477
AT1G10960	279.922	316.411	308.941	331.408	372.696	381.917	238.365	263.33	231.409	192.43	208.843	218.244	349.117	211.317	196.694	283.57	247.213	372.345	302.265	272.523	315.777	251.292	201.742	216.929	217.823	139.805	215.377	426.63	370.903	293.847	287.328	209.214	232.82	139.814	188.901	148.578
AT1G10970	0	0.132702	1.06791	0.27976	0.183956	1.34752	1.42457	0.746512	1.21097	1.81826	2.37277	0.96275	0.0911052	0.825477	0.277486	1.77054	1.29025	1.47536	1.11116	0.715035	1.8852	1.559	0.685958	0.930096	0.513298	0.146658	0	1.58829	2.12415	1.11095	1.23051	2.01586	0.78392	1.54263	2.84531	3.30588
AT1G10990	1.56469	1.35356	1.08927	0.380474	0	1.04126	1.27462	0.317268	0	0.457933	0.469036	0.409169	0	0.467771	0.628967	0	0.313346	0.192932	0.708365	0	0	0.757227	0.194355	0.474349	0.523564	0	0	0.300011	0.164139	0.171693	0.298839	0.642556	0.296148	0.276049	0.322469	0
AT1G11000	3.09604	2.29142	2.43074	1.97621	2.02137	2.49988	1.47121	1.90425	1.08625	0.264281	0.606343	0.188911	5.64903	2.80757	4.64625	3.24254	1.88071	2.13782	1.09016	0.98213	1.20222	0.524412	0	0.438009	3.78705	4.48925	2.54936	1.93919	1.59142	1.26831	2.06958	1.48332	1.70912	0.637252	0.521087	0.46572
AT1G11010	0	0	0	0	0	4.9871	0	0	0	0	0	0	0	0	0	0	0	0	0	0	0	0	0	0	0	0	0	0	0	0	0	0	0	0	0	0
AT1G11020	7.46458	10.576	12.1252	11.7895	14.3596	11.2342	11.7873	15.1794	14.165	9.04312	12.1691	13.3136	14.7206	13.7184	11.3099	15.3027	11.3696	11.5228	15.6187	14.3442	13.2494	10.6174	13.7296	11.7789	15.2426	13.6096	12.4685	14.6427	12.5438	10.0338	13.0502	13.2048	13.218	9.21852	15.1176	15.9174
AT1G11050	27.1867	29.5071	26.7139	8.42062	12.533	10.7129	21.6528	23.5956	19.2333	19.722	22.3698	19.2535	16.3668	15.2958	12.6662	13.303	9.18413	11.0019	24.858	26.4785	21.806	20.8354	20.9259	17.0872	9.74322	8.35141	6.32165	9.98963	10.669	9.10604	11.9765	15.2886	14.7029	18.3285	13.4378	14.8832
AT1G11055	0	0	0	0	0	0	0	1.63115	0	0	0	0	0	0	0	0	0	0	0	0	0	0	0	0	0	0	0	0	0.843876	0	0	0	0	0.709618	0	0.740867
AT1G11060	2.55655	1.9186	3.5139	2.28738	2.3845	3.78653	3.28944	3.58217	3.06177	2.11515	2.97111	3.71984	2.04392	1.92053	2.3979	2.31709	2.8487	2.71585	2.35437	3.65393	2.76086	2.77585	3.02086	3.47774	2.61023	1.46233	3.23867	2.85943	3.41766	2.56792	2.9359	2.70096	3.56083	2.46914	3.49904	3.21178
AT1G11070	3.10924	2.3122	2.59173	0.313363	0.858549	0.457385	0.139972	0.116136	0.161479	0.0838131	0.240367	0.0998508	2.5512	2.28303	2.64768	0.18363	0.401451	0.847474	0.0864323	0.0556194	0.219963	0.184789	0.142287	0.0578785	2.04427	1.734	2.47764	0.439276	0.360497	0.125696	0.10939	0.0784025	0.162607	0.101048	0.177059	0
AT1G11090	2.42981	3.15293	2.5373	4.20973	6.19181	6.30621	7.52153	6.77442	5.02367	6.84457	6.19111	6.67169	3.84818	4.60054	2.31972	7.2059	6.56905	5.09328	4.76675	5.07304	6.22101	5.8795	8.14896	5.15632	5.55579	5.03317	2.90434	5.82359	5.48015	6.1323	4.64067	4.98913	6.5534	6.966	4.63205	4.9231
AT1G11120	1.33603	1.34838	3.52657	1.42131	1.16823	0.933546	0	0.948156	1.53807	0.5132	0.420515	0.203801	1.62	1.16495	1.64471	2.62359	0.702328	1.72974	2.11695	0.454088	1.19721	0.565745	0.290415	0	0.521558	1.11764	0	1.34488	1.47159	1.79587	0.44654	3.52052	0.44252	0.206244	0	0
AT1G11130	1.28155	0.790408	1.79258	1.30276	2.29099	1.72463	1.58334	1.61688	1.03041	0.948082	1.76286	1.30327	0.641308	0.297985	0.75126	1.19838	0.648738	1.29049	1.05292	1.11313	0.510398	0.924558	0.866671	1.30943	0.722642	1.19118	0.680812	1.09892	0.993334	1.2578	0.523517	0.750436	1.03761	0.483593	0.924402	0.872081
AT1G11150	2.83578	3.0167	4.10837	4.59859	3.86017	3.21324	3.4526	2.71961	3.52933	4.35718	3.40943	4.58298	3.34559	1.28311	2.42617	4.17114	2.95459	3.17531	2.83364	3.12592	2.60983	2.76946	5.53112	2.54809	1.73535	2.05166	2.50403	2.77742	3.26422	3.35558	4.09861	3.45166	3.09705	3.78605	3.37231	4.44688
AT1G11170	2.12716	1.34177	1.87162	5.39337	4.58801	6.52343	9.04671	7.92547	7.11333	8.76108	9.29896	9.51815	2.27223	2.96764	2.80569	7.6084	6.64718	8.72105	8.14542	8.91675	8.25999	9.95834	12.0991	10.094	3.11401	3.65776	1.69506	6.24533	7.67982	7.42057	7.64284	8.49275	7.57403	11.7667	11.1241	11.9991
AT1G11175	53.0191	41.4183	34.7803	47.0753	44.5771	44.4089	84.1581	90.63	98.4308	101.046	90.9271	111.05	47.863	63.2995	65.9864	113.983	90.2245	91.0844	71.8928	87.8482	102.559	119.308	161.57	130.904	66.8692	81.5972	60.1236	81.0819	89.4699	71.0718	117.91	87.4402	113.809	154.091	125.027	171.394
AT1G11180	4.29497	5.02823	2.65112	3.87463	7.33083	6.88253	7.54327	6.21807	6.44197	6.7752	6.63305	4.82202	7.97547	6.47135	4.47156	7.51843	7.70663	5.18994	6.17027	5.72232	7.38956	10.2818	7.31949	8.38524	5.23122	5.3654	4.10701	10.0304	9.46153	5.93819	6.66077	6.42013	6.03176	10.7144	7.55922	9.7464
AT1G11185	0	0	0	1.64559	0	0	0	0	0	0	0.16229	0.943837	0	0.269754	0	0.216969	0	0.33378	0	0	0	0.436677	0	0.820642	0	0	0	0	0	0	0.258501	0	0	0.238788	0.836824	0
AT1G11190	0.957974	1.61139	0.518701	1.15501	0.335063	0.446255	0.182088	0.22662	0.105033	0.0817737	0.871066	0.584527	0.663766	1.33649	1.01084	0.806227	0.895276	0.413426	0.337317	0.217064	1.14459	0.540877	0.138825	0.22588	0.872607	1.42468	0.254458	0.642881	1.4069	0.122638	0.106728	0.458969	0.528835	0.492945	0	0.10293
AT1G11200	2.46985	3.56098	3.86867	2.17708	2.09795	4.76651	4.12454	2.37882	4.87434	5.42132	3.77588	3.76757	2.56698	2.83042	1.11692	3.06843	3.58596	3.04542	4.47259	5.63633	5.21691	2.58977	2.76108	3.74378	2.7548	4.32902	3.09278	4.73565	4.79319	2.71016	6.48607	4.05708	7.83006	2.39657	3.8176	3.18451
AT1G11210	13.7507	20.986	14.4368	21.9784	20.7629	21.5601	74.8723	80.6874	74.573	89.5791	98.5949	96.795	25.6782	30.0625	28.5472	22.9569	27.3862	26.4872	74.3987	76.2593	76.4867	86.0636	65.7585	84.2201	32.208	34.4154	30.6007	30.2719	27.8291	27.049	39.5696	43.3845	39.2133	84.1836	59.6328	60.6479
AT1G11220	0.930512	2.62952	1.51149	1.34628	1.17165	0.866925	2.44078	1.05659	0.979412	2.57351	1.01531	1.70331	1.16053	1.42799	1.17823	0.104415	1.43486	2.57008	1.5727	1.64456	1.16737	3.04715	1.61814	1.05314	0.726507	2.69848	1.77958	1.2489	0.956599	3.28777	0.248804	0.713298	0.739692	2.18339	0.805434	1.91961
AT1G11240	242.825	278.219	287.92	276.346	266.856	246.997	224.756	220.448	236.293	260.87	240.34	254.671	244.165	251.54	305.325	256.158	222.163	233.889	235.193	237.467	239.46	267.842	263.764	256.074	236.298	232.899	256.876	241.049	242.397	245.263	300.8	255.832	281.772	237.152	250.293	265.746
AT1G11260	161.233	171.56	175.093	75.2895	65.3564	74.2122	171.032	160.801	148.633	202.398	203.71	199.17	299.784	277.45	240.737	99.5082	107.921	113.451	176.859	159.609	152.04	286.603	277.038	267.756	417.753	429.345	408.246	99.6737	93.54	95.3846	138.041	160.531	140.547	237.754	258.325	223.65
AT1G11270	0.124791	1.63729	1.82436	0.371721	1.48401	1.04637	0.782755	1.50556	1.39559	1.21436	2.04246	0.989871	1.12406	0.435247	0.438927	0.700159	0.962147	0.969396	0.131822	0.763453	0.782779	1.3387	0.976543	1.14756	0.876889	0.835141	1.49163	0.418727	0.916356	0.287559	0.750763	0.358728	0.413335	1.54113	0.450071	1.36765
AT1G11280	2.36357	3.18056	4.18833	2.71255	5.21063	3.53663	2.98143	3.65975	4.05206	3.41152	3.4266	4.10802	3.52349	3.54726	2.92226	3.89796	4.56835	3.52373	3.70728	3.16463	3.27326	3.19466	3.23833	4.61043	2.34866	4.71335	4.22347	3.36456	4.52306	3.68595	2.34599	4.25505	2.51465	3.22851	3.71974	4.61737
AT1G11290	1.17191	2.61893	2.58347	2.67154	1.87378	2.80755	3.77087	2.85149	2.53307	2.82957	2.28341	2.14519	1.856	2.39404	2.29651	2.01951	1.64281	2.89002	3.36012	3.58478	2.92541	2.07952	2.32906	2.60534	2.15674	4.66831	1.40078	2.4717	3.19631	1.8646	2.01439	2.64691	1.719	2.99792	2.23406	1.88875
AT1G11300	6.13737	5.18857	5.43783	3.35785	3.48477	3.41593	3.09064	3.19599	3.17227	2.18402	1.62233	1.65356	6.04737	6.64416	7.51335	3.66706	3.88276	3.99019	1.68394	3.30504	2.17845	1.8226	1.62863	1.5223	7.62334	7.11222	8.60627	3.39658	3.18983	3.64275	2.47754	2.86406	2.66643	1.74721	1.63856	1.49015
AT1G11310	177.439	179.438	187.094	213.197	227.652	202.271	271.742	264.728	243.46	215.967	206.45	194.448	215.816	216.961	198.024	166.773	188.892	174.954	312.582	309.127	260.701	195.043	207.255	178.552	242.978	263.685	227.295	187.657	206.97	210.142	250.361	278.599	266.843	230.719	182.907	191.626
AT1G11320	0.927602	2.40731	2.58303	2.93225	2.22473	1.85189	1.13345	0.940435	1.04609	0.407217	1.8352	1.13199	1.74453	1.20168	2.33046	2.37917	2.50779	2.51629	2.23969	1.62141	2.73117	1.646	1.38264	2.53089	2.06924	1.62585	1.79513	1.68964	2.04344	1.62857	2.21452	1.77767	2.28236	1.14556	2.29404	2.22115
AT1G11330	10.1061	8.009	8.20798	11.8912	8.35047	9.98418	9.47567	9.53072	8.70069	3.3696	3.95654	3.22805	10.762	11.8755	10.9739	7.26844	9.31785	8.0203	6.66321	8.71391	6.86801	2.9487	1.5923	3.35846	13.5037	12.8608	7.83696	9.4675	7.81943	8.96077	8.56906	8.05891	7.63822	3.85309	3.03329	3.01707
AT1G11340	1.27789	1.44143	1.03788	0.73571	0.420666	0.770365	1.84315	2.13388	1.0879	0.615992	0.599381	1.19253	1.45836	1.57306	2.11515	1.30743	1.31719	0.843455	0.952863	1.73732	1.14512	0.848826	1.83007	1.27615	1.17379	2.17993	2.27621	1.1098	1.60074	0.866078	0.854219	1.72868	0.995914	0.603411	0.867543	1.06613
AT1G11350	25.1985	16.4692	19.6028	19.8954	21.7152	20.2238	34.6672	30.7566	33.9523	27.0556	26.5649	25.7491	21.8246	25.0426	23.172	23.0807	21.8647	25.0906	31.7495	36.4764	30.674	22.6693	24.1536	26.3075	22.1629	23.8732	15.3018	24.4487	27.5324	23.1446	28.1076	31.2727	32.1282	30.3695	24.7459	27.4499
AT1G11360	51.1382	52.9084	43.0418	49.1143	47.2635	54.4308	47.8947	52.8159	56.0057	59.6253	58.0287	49.855	52.8524	55.3014	54.1612	49.2088	54.6662	50.4266	56.8864	55.8323	48.257	59.3587	60.4861	66.0824	62.7897	55.4454	56.3445	50.9977	50.453	51.8973	52.1352	50.0959	56.4916	75.1497	62.2337	64.7379
AT1G11380	9.92243	4.63619	4.17866	5.62978	7.58367	3.08146	9.22052	11.2147	13.1757	7.52879	7.40288	10.6512	7.89364	9.9977	7.75556	10.1033	7.08355	6.66113	9.89919	5.74563	4.77506	5.91349	10.3849	8.44858	9.03822	9.22276	9.81033	8.75506	6.61151	9.17401	8.96651	5.63422	5.59925	9.19041	5.96436	7.46288
AT1G11390	3.98365	4.10253	5.15032	4.11686	4.09468	5.98372	4.77497	5.13499	3.69026	2.74814	4.4354	3.17479	3.26719	4.31002	4.51803	3.78595	4.44471	4.35062	5.66805	4.53163	3.93401	4.31476	3.95856	3.68053	3.11027	3.5365	3.23921	3.21894	5.43258	4.1839	3.69547	5.76468	3.98533	3.51405	4.86732	3.09227
AT1G11400	9.56806	13.5907	12.6639	9.12326	12.1467	10.7301	11.2151	16.0955	12.3555	12.6141	11.3026	9.73023	12.8908	11.7418	15.4557	12.2278	13.6611	13.3053	7.67395	10.5991	13.0197	12.9052	12.0168	9.52554	10.6522	9.88153	11.5779	13.5554	10.9292	7.48539	16.1081	13.0731	9.85955	16.4115	12.653	14.05
AT1G11410	7.95161	9.93587	7.01174	10.6022	11.3366	12.1354	12.9118	11.8237	12.2055	12.1789	11.0917	13.4465	8.34304	9.13888	7.93761	14.4463	14.0662	13.2036	9.03961	10.2956	7.46475	11.3734	9.15261	8.94599	7.62735	8.61569	7.12086	13.1118	14.4584	12.5062	7.08712	7.90955	7.62531	10.2876	8.08453	7.46963
AT1G11420	0.448286	1.35729	0.546137	0.238451	0.548778	0.939718	0.447344	1.27257	0.221177	1.26278	0.282197	0.957357	0.698875	1.48535	0.473025	1.13183	0.942629	0.773855	1.6574	0.609454	0.702992	1.64518	0.877005	0.713484	0.437505	0.750016	0.535835	1.42898	0.987544	1.29124	0.599324	1.18126	0.81665	0.622821	1.21259	0.577999
AT1G11430	42.2614	38.5593	36.751	46.5941	50.6153	54.2877	41.0164	37.5661	35.8049	36.9493	34.934	35.8148	37.2684	39.6042	28.8282	46.824	39.3459	38.6877	36.0748	38.7388	30.985	42.6606	30.0648	33.9709	38.8287	32.3774	29.0844	48.5574	43.8851	50.8232	30.6756	38.45	27.4302	39.6708	36.6423	33.1618
AT1G11440	11.7082	13.5495	13.6932	23.649	19.8748	23.8523	15.044	18.5016	13.4531	14.3917	14.151	14.9547	9.08591	14.2653	14.7153	17.2547	22.4308	20.7502	12.8626	12.4156	12.59	15.3363	16.5597	13.1408	13.2853	15.4968	14.9277	24.9334	23.2704	21.3437	14.505	16.6039	15.4085	19.8573	16.1024	18.0145
AT1G11475	3.61939	3.28757	3.23358	3.38839	5.06371	7.41853	3.30221	3.08235	6.4287	5.37582	2.27841	5.07942	2.75861	4.03958	3.81913	5.07678	3.29794	9.37198	4.97032	7.87302	9.08135	4.08705	3.14702	5.37652	2.82588	2.0185	3.461	10.6872	5.58129	6.67219	6.2905	8.3235	6.71338	4.24634	4.96039	2.8
AT1G11480	16.6469	15.2906	18.4575	15.6401	13.7384	14.8994	26.1311	28.1413	26.0242	25.7695	24.1375	25.0512	19.5696	21.0715	17.9603	26.026	25.7614	25.5079	25.5869	31.9769	28.2423	31.9457	36.3483	31.0264	24.3881	18.0461	21.0158	27.4265	26.0961	24.6393	27.2568	31.275	28.6222	32.339	34.8763	34.4263
AT1G11490	0	0.560903	0	0	0	0	0	1.31472	0	0	0.155491	0	0	0.129226	0	0	0	0.159898	0	0	0	0	0.161077	0	0	0	0	0.124321	0	0	0	0	0.122721	0	0	0
AT1G11500	0	0.739785	0.297669	0.623841	0.512757	0	0.208991	0	0	0.187711	0	0.44726	0	0	0.77346	1.43943	0	0	0	0	0	0	0	0	0	0	0	0	0	0	0	0	0	0	0	0
AT1G11520	3.78597	3.82097	3.63398	6.44424	4.81523	1.92396	1.17756	1.22129	0.67925	0.705108	3.32214	2.31008	2.62324	4.08145	12.3479	3.47592	4.10107	0.89121	2.545	1.1698	2.46735	2.72055	1.19704	2.19115	1.88105	3.07113	6.03381	3.23362	2.52734	2.3793	4.60141	2.96815	2.50798	1.48768	3.22741	2.88449
AT1G11530	11.319	6.04784	8.1116	15.1583	12.8084	14.5777	20.3125	14.8846	22.9955	25.7465	24.8689	21.9384	11.5335	16.0236	12.4121	17.9314	18.4341	18.3901	18.9902	20.3671	22.6726	16.7288	24.315	23.5492	13.2562	19.3089	12.999	16.5325	19.3125	16.3656	17.5806	13.717	14.5553	27.5462	29.0565	18.8866
AT1G11545	2.33598	1.63217	1.31348	1.37636	1.75977	1.00447	1.02465	0.637618	2.24596	0.184063	0.301641	0.657851	0.99604	0.877414	1.39045	0.403272	0.251895	0.775479	0.569445	0	0.644084	0	0.156239	0	0.841772	0.200424	0.715945	1.56764	1.58339	0.414065	0.240232	0.344362	0.119035	0	0	0.115842
AT1G11570	1.34486	0.339323	0	0	0.940762	0	0.958595	0	0	2.06637	0.423295	0.410296	0	0.703589	0	0	0.235657	0	0	0	0	1.51863	0	0.237828	1.83752	0.375008	0	0.451256	0.740658	1.80774	1.34848	0	0.222723	0	0	0
AT1G11580	2.60226	2.51689	1.93739	7.1055	5.99196	7.07126	4.45164	2.46237	3.20978	3.16537	3.41276	3.04332	2.7046	2.72284	1.60175	7.72601	8.2838	8.70355	4.81054	4.42228	3.69215	5.14237	4.61955	5.59897	1.86243	3.62814	2.59206	9.24101	9.39509	10.577	5.43596	4.88311	4.88423	6.82912	5.94401	6.22115
AT1G11592	3.40002	5.22178	3.36176	4.96953	5.06702	3.8563	2.69744	2.93749	3.01466	2.04422	3.59821	4.69037	2.97039	3.40289	4.57555	5.72289	7.14935	3.57261	4.68468	4.01947	5.16625	4.67397	3.85602	5.75125	6.69421	3.62744	2.82715	3.96817	5.7532	4.65542	5.63254	2.83297	5.19012	3.37739	4.5851	5.14622
AT1G11630	3.10653	4.63471	6.47223	6.49471	5.57445	7.42435	5.93043	7.47664	7.64133	4.15058	7.36878	7.33479	4.11776	6.02987	5.79581	5.38044	5.68018	6.99476	8.27523	8.44677	6.29372	6.78706	7.98583	6.59238	7.38181	4.06757	3.44414	7.70447	7.24019	5.08352	8.48694	7.37702	6.4421	6.8389	5.45584	9.22984
AT1G11650	39.7023	35.7762	44.4947	50.0258	50.4959	56.3245	70.9318	69.4339	58.5958	59.8802	70.542	66.3045	59.752	46.3077	35.9085	69.5749	65.8653	73.5429	76.3894	77.5468	77.9697	80.3486	71.8435	74.6784	51.0259	55.6417	41.6011	73.4428	68.4358	66.8329	70.2261	75.7155	67.9713	67.5769	85.3561	73.1289
AT1G11660	11.5812	13.571	12.4994	13.2301	11.0374	12.8174	11.435	15.5554	11.9649	10.7882	13.4717	13.4216	12.6022	14.2053	12.5211	12.0798	12.5847	13.753	9.60637	11.6766	7.45262	11.4978	11.3538	9.67669	13.8363	13.0909	10.901	12.2056	12.4995	14.3285	13.6647	11.3206	13.7476	11.2308	10.1478	11.6752
AT1G11670	3.31421	2.19506	1.76646	2.73248	1.44898	3.4737	2.36232	1.32302	2.04397	1.16698	1.95591	0.315974	1.43523	1.95063	1.38427	1.39461	1.74223	1.78787	0.984641	1.26724	0.835276	0.350854	0.990575	0.586093	2.74933	1.03967	1.56808	2.29362	1.21683	1.51149	1.10771	1.48861	0.823303	0.319761	1.1953	0.93476
AT1G11680	21.207	15.464	19.2079	12.8514	16.3882	13.5512	15.0053	14.2623	13.0744	17.913	16.2155	14.9046	16.4635	12.5471	15.6212	15.4494	13.5413	15.8127	13.2535	13.5855	13.1334	15.5469	16.0258	14.9227	13.2634	16.5949	16.8106	15.3494	14.6757	17.398	13.137	13.4053	12.7245	16.3173	15.297	16.4633
AT1G11684	0	0	0	1.74864	0	0	0	0	0	0	0	0	0	0	0	0	0	0	0	0	0	0	0	0	0	0	0	0	0	0	0	0	0	0	0	0
AT1G11700	4.40683	6.55431	4.14429	22.8979	23.5257	21.6089	10.1838	8.88856	9.45993	13.067	12.2645	13.4446	4.9819	4.69193	4.56844	30.3208	28.9372	28.4273	15.1904	17.3429	19.9526	17.4168	19.3601	18.5395	5.97591	2.0696	6.09917	36.889	32.8707	35.987	23.8764	23.7802	18.1302	42.679	32.2891	33.045
AT1G11710	1.38374	1.16378	1.06142	1.14495	1.55949	1.50405	1.35892	1.2548	1.56772	1.33867	1.54856	1.17266	1.54469	1.34061	1.4601	1.639	1.72423	1.59246	1.94894	1.56769	1.58441	2.43061	1.67104	2.93645	1.26043	0.514467	0.857619	1.08337	1.52414	1.59429	2.10689	2.28351	1.78237	2.04116	1.33082	2.47796
AT1G11720	27.8427	33.6747	25.36	49.143	33.9068	41.5882	21.6939	22.3995	21.4307	21.7077	25.3563	23.0759	25.3449	28.268	29.0621	27.6065	30.9322	31.4749	21.0763	18.1601	13.1315	22.6574	23.4739	22.5258	25.831	27.2206	26.1392	35.4784	32.6544	35.3262	15.447	18.6862	16.8761	23.8745	21.0592	25.5072
AT1G11735	8.69273	0	0	9.61754	7.29693	1.61974	0	1.23382	3.43108	0	0	2.12162	1.20461	1.21274	0	0	1.21857	4.50175	0	0	0	0.981591	0	0	0	0	4.15615	3.50013	0	2.67078	2.3243	0	0	3.22057	0	0
AT1G11750	49.4536	55.8634	65.2227	43.6329	58.6087	44.5242	42.1703	33.5938	35.5174	33.4614	38.1443	41.2485	60.3578	53.1693	46.491	49.0445	46.0048	47.3839	29.0754	37.2146	34.6934	39.2782	38.5285	29.847	57.3857	49.5931	56.0386	41.8142	41.3116	45.3039	43.2683	36.3733	41.2757	26.9882	35.5627	28.6641
AT1G11755	9.78079	5.39832	4.34427	5.00748	6.94881	6.26479	4.79297	3.36218	4.12194	2.5047	3.784	2.51773	3.1767	4.7972	6.45034	3.77276	5.6772	7.12299	4.03589	5.09033	5.34091	3.10628	3.05623	2.81069	4.17619	2.0455	3.28808	3.99977	3.02996	2.93464	6.2316	3.07519	2.63218	6.98315	3.4173	3.84238
AT1G11760	5.52353	2.66611	3.12078	2.96361	1.00796	3.57988	5.61463	5.62429	8.53112	6.51892	4.5353	3.37029	1.49759	2.68034	2.19619	4.85069	6.73306	6.0112	4.31263	5.71363	4.94964	8.27109	6.47313	5.60594	2.06252	3.75008	1.33959	4.19024	5.11407	7.19407	9.15039	4.83245	9.86343	4.59701	5.54326	6.96695
AT1G11780	0.555461	1.23331	2.16546	1.70185	2.09822	1.34551	0.950218	1.57681	1.60779	0.73967	0.79257	0.881206	1.23159	1.78235	0.937783	1.49592	0.934392	1.53419	0.469406	1.73687	2.09055	0.940848	1.93187	1.65025	0.867364	0.495642	0.97378	1.41649	1.87625	1.62128	1.26243	0.958044	1.39825	0.548781	1.20199	1.1459
AT1G11785	0	0	0.686929	1.79954	0.295822	0.787983	0.72343	1.20047	3.61655	2.1659	2.12968	2.32231	0	0.589981	1.18994	0.711804	1.48204	1.46003	0	0.287463	0.378952	0.238765	1.47079	1.19656	0.660351	2.35842	0.336986	1.41897	4.34745	0.649648	0.282685	0.405216	3.36168	2.61127	0.915114	2.18101
AT1G11790	2.56301	2.58671	3.87942	3.71812	4.72671	4.77573	2.923	2.48036	2.45246	2.56571	1.7112	2.48798	2.09876	2.11292	1.47516	4.44477	4.65443	3.21775	2.21516	2.45496	1.67034	1.90753	2.22851	1.40095	1.72822	2.33897	1.5782	5.47271	4.79066	5.10063	3.66017	2.45589	2.23807	1.65456	1.59664	1.87763
AT1G11800	2.34514	2.8651	3.30814	2.5211	3.19462	3.44981	3.5895	2.97823	3.00428	3.28722	3.31513	2.93718	2.30908	3.01345	1.6497	4.36282	4.93121	4.3679	4.43301	5.2858	5.309	5.22662	5.4733	3.92892	3.27651	3.57942	2.85231	3.39606	3.62539	3.22341	3.87783	5.20387	4.90584	5.03019	4.18446	2.14842
AT1G11820	15.4355	14.2978	12.5364	12.8667	12.3506	14.1837	10.7912	11.3295	9.59776	10.1256	10.604	10.2569	12.8926	10.3247	14.2049	12.3973	12.2269	11.224	7.70586	10.708	7.29482	12.8933	10.6632	7.55326	9.82272	8.84407	5.47601	11.5646	13.6634	13.2366	9.82331	8.81344	11.0655	11.6202	7.09213	10.0872
AT1G11840	20.2806	21.321	21.668	44.9485	40.1115	37.902	41.3021	41.7221	41.9305	37.5294	36.5775	35.577	18.7362	19.031	13.6721	48.1564	55.3368	47.6171	32.2625	34.3828	28.0175	37.0779	29.3896	30.6558	24.2227	22.2167	18.9506	55.0881	52.8321	51.3693	29.7766	36.6683	32.3073	38.3888	30.9991	25.3706
AT1G11850	4.50022	3.02788	5.36068	2.55333	1.67894	0.279513	0.684307	0	0	0	0	0.18306	2.28663	2.92989	1.05524	0.168327	0.420568	0	0	0	0	0.16939	0	0	2.81087	1.67316	1.43443	0	0	0.460886	0	0	0.794969	0.185254	0.216406	0
AT1G11860	233.021	223.021	251.264	306.032	285.431	321.58	301.41	295.692	273.73	237.559	237.732	235.824	209.61	242.316	169.361	324.958	343.615	322.718	188.26	231.777	179.107	207.734	206.644	184.058	248.53	263.728	185.686	283.465	290.051	305.692	228.81	242.974	231.654	182.161	155.41	167.532
AT1G11870	7.8983	7.27816	6.043	7.25781	7.60696	4.69242	5.5482	4.14305	4.29223	3.75211	4.46758	4.26054	7.45545	5.66923	4.34826	5.84438	6.81974	4.84122	5.32038	5.05771	5.02617	3.7485	3.48351	4.37245	5.63045	5.10703	7.11481	5.99178	7.06063	5.71504	4.97364	6.36168	5.15634	5.86662	3.71556	6.56774
AT1G11880	1.48558	1.38398	0.464063	1.50747	1.43889	0.638797	1.17293	1.45979	0.97728	1.0535	0.911194	0.836727	0.475078	1.43485	1.04504	0.512926	0.720873	0.789072	0.603569	0.854477	1.53603	1.16137	1.19233	1.8592	0.713773	1.40207	0.364247	0.920258	1.76218	0.965531	0.687497	0.875994	1.74112	1.3407	1.56615	0.663034
AT1G11890	2.97492	3.75302	2.56719	3.95603	5.33263	4.15744	4.13493	6.99352	4.77027	4.95187	2.80907	5.44561	3.86489	2.46428	4.31624	3.96416	3.5187	4.17256	6.87429	6.82502	6.33133	5.14393	4.68832	4.20873	4.50023	3.31817	4.00039	5.49015	4.77862	5.427	7.20873	5.16668	5.66579	6.65899	4.1576	3.83571
AT1G11900	1.69508	3.25043	2.61577	3.31805	1.66005	2.05302	1.73985	1.20297	1.67265	2.17041	2.91662	1.65486	1.05705	1.89187	2.50408	2.37762	2.85145	1.90199	1.61153	1.72837	1.21517	2.20122	1.32647	1.19905	1.4558	1.32347	2.29628	1.93382	1.12025	2.60401	1.69964	1.62424	1.57205	2.09337	1.95631	3.27834
AT1G11905	7.04528	3.46405	5.57535	7.61033	4.54924	7.57366	7.7258	6.15375	5.58541	4.16349	4.54873	3.30678	5.88292	6.04861	4.19358	5.67589	8.73669	6.70466	8.20554	7.12225	6.63704	3.9778	4.71215	3.70576	5.21859	6.24625	5.32623	7.39503	10.2142	6.10531	6.27933	7.09703	6.9408	6.46975	4.43036	7.68633
AT1G11910	58.9579	57.3146	68.0952	81.7247	74.6843	77.2469	113.988	112.701	106.031	117.612	119.597	111.64	64.2456	70.7291	49.1736	118.934	137.724	134.216	129.577	135.954	104.739	137.815	131.435	114.159	77.4724	90.752	73.5576	131.031	117.37	140.299	108.432	136.634	114.159	171.635	152.607	135.194
AT1G11915	2.3672	2.04779	0.137329	1.22318	0.236559	0.630124	0.482086	0.119997	0.444928	0.606199	0.283839	0.412683	0.351471	1.06152	0.713666	0.284603	0.592571	1.0216	0.178612	0.229875	1.06062	0.668265	1.17614	0.239212	0.660076	0	0.673691	0.11347	0.124161	1.03901	0.226054	0.324038	0.112009	0	0.975715	0.109005
AT1G11925	0	0.511309	1.02868	1.29352	0.354396	0.236002	0.144446	0.719087	0.16664	0.129738	0.318921	0.463691	1.57965	1.0602	0.890972	1.137	0.3551	0.218641	2.94343	3.09945	0.907974	3.57553	1.54177	1.2543	0.593329	0	0.807422	1.01996	0.74404	0	2.70927	3.64088	2.68488	0.782082	2.19263	0.326609
AT1G11930	99.8493	113.971	101.621	120.249	111.261	137.81	129.997	119.273	124.512	123.006	117.775	120.34	98.4496	111.071	95.7249	166.975	155.579	144.909	124.517	127.698	128.591	138.294	146.745	124.009	112.177	119.452	98.0145	137.098	151.313	140.087	140.224	129.883	144.464	133.023	123.905	133.298
AT1G11940	0.5505	0.416692	1.67665	1.6398	1.92544	0.641102	1.02021	0.781362	0.995896	0.845843	0.750838	0.335899	0.953584	1.44002	1.06495	0.926598	1.35048	1.18788	0.436138	1.68394	1.60324	1.01015	0.598318	0.486759	0.96707	0.153505	0.987016	0.831221	1.0106	1.16282	1.83994	0.527493	1.54987	0.594869	0.893443	0.354894
AT1G11950	1.99624	2.43153	2.51583	2.87062	1.73348	2.75767	2.94391	1.75866	3.07927	2.18583	2.54216	2.22608	2.86172	2.35284	1.69481	1.96969	2.89488	2.25773	3.054	2.8543	2.03557	2.64282	1.91526	2.62939	2.14977	1.91946	2.96205	2.5869	2.93172	2.32642	3.49707	2.70432	2.37119	2.5078	3.17776	3.6389
AT1G11960	15.9057	11.7309	10.3099	24.6657	30.3303	22.4419	17.0497	15.1412	14.2867	15.7053	17.5543	15.6776	15.6835	13.9223	12.6414	24.3698	22.4043	24.4212	20.8408	21.0524	18.2961	21.3717	24.0028	17.8505	15.3441	12.2822	16.1481	19.2954	20.4396	20.0881	23.0538	28.2837	24.1633	26.7731	24.5458	23.6632
AT1G11990	0.458906	1.04208	0.559074	0.87876	0.802539	0.748206	0.457941	0	0.452833	0.058759	0.577763	0.140005	0.158984	0.320114	0.64564	1.15864	0.24124	0.29707	0.12119	0.0779864	0	0.2591	0.29926	0.0811539	0	0.127964	0.822792	0.538937	0.16849	0.176244	0.460141	0	0.607996	0.283367	0.0827542	0.221884
AT1G12000	8.14818	5.64747	6.93675	10.026	7.41667	11.4328	8.285	9.1268	6.97477	6.98889	7.91022	5.69058	5.1696	7.53279	6.28436	8.15185	9.83971	8.89705	6.22212	5.20514	3.43087	4.76678	3.32898	3.68048	7.74144	11.3878	9.15277	6.91748	7.56923	9.65192	5.18424	7.24323	6.37318	6.4256	4.6028	3.03784
AT1G12010	3.30364	2.06402	0.383309	1.00415	1.54065	1.61223	2.42206	3.12605	1.75932	3.62574	1.98061	3.07167	1.09002	0.768162	2.43463	3.88364	2.53609	3.39459	1.6618	1.06937	0.986798	2.487	2.18856	3.78354	2.94783	1.22827	2.13111	0.950151	1.61727	3.7459	1.5774	2.71335	2.81375	3.69133	2.95035	3.34679
AT1G12013	0	0	3.81245	5.99247	0	1.45777	1.78446	0	2.05865	1.60276	4.59655	1.90945	0	1.09146	2.20139	0	2.19343	2.70105	1.65285	1.06361	0	0.883432	1.36048	1.10681	3.66495	3.49046	0	7.35027	4.59588	0	2.09187	0	6.2191	0.966172	0	0
AT1G12015	0	0	0	0	0	0	0	0	0	0	0	0	3.13199	0	0	0	0	0	0	0	0	1.27607	0	0	0	0	0	0	0	0	0	2.16565	0	2.79116	0	0
AT1G12020	8.35931	6.32745	9.42959	7.21316	11.5327	8.86975	3.70744	2.96623	3.81884	3.5678	6.23667	6.09238	7.88361	7.28889	8.0039	6.90488	7.32394	8.21724	6.86801	4.26174	6.65847	6.29294	6.05694	4.76334	6.52662	6.21589	9.99185	8.25886	7.33189	7.66934	6.98484	7.78745	5.99902	7.45584	10.552	6.58661
AT1G12030	1.43246	1.65224	2.16065	1.74161	0.572596	0.762615	1.98373	2.61411	1.88468	1.57213	2.31875	0.749182	1.84328	2.28395	1.8714	1.83704	3.15553	2.29617	0.648503	2.08657	1.83376	3.00402	2.31309	3.61886	2.07705	3.65199	2.6091	2.05993	1.50268	1.25747	1.64151	1.76477	1.49117	2.90629	2.80457	2.90235
AT1G12050	6.43625	4.16709	6.70688	4.13411	6.79595	3.73363	7.06327	8.10121	5.35249	11.693	9.53024	8.15081	4.62787	3.1343	4.69848	10.3565	10.3844	9.74798	7.56858	9.08041	10.1204	10.4904	9.29189	10.9955	6.06813	4.46987	3.38696	10.2684	9.27407	8.8614	9.17301	9.77452	9.00996	11.323	13.3146	10.2558
AT1G12060	7.5337	8.87058	3.31432	5.2095	4.83084	3.21699	5.19091	6.46041	1.8585	4.82313	2.2395	5.55451	6.74249	5.69313	4.63718	5.10749	5.06045	5.41878	4.31068	4.69435	4.21935	3.72187	4.91285	1.99841	6.37218	7.35259	8.50472	4.21312	5.07107	3.61668	6.29498	3.60942	2.49532	3.29512	2.03782	2.4284
AT1G12080	108.234	142.034	122.55	108.537	72.8704	71.6407	61.7179	77.8414	67.3833	81.7387	79.8846	77.5495	98.7181	96.9551	123.29	62.0285	59.5917	63.8658	53.028	46.9447	75.9266	37.6813	44.6572	42.0779	86.0905	80.5893	103.358	80.8125	86.2956	65.3045	49.0739	44.209	44.2109	57.8738	54.8381	45.27
AT1G12090	278.387	252	278.727	178.729	215.621	207.189	365.916	392.177	460.35	608.722	666.212	602.217	274.824	252.949	187.043	255.128	271.196	257.261	284.05	286.293	264.808	489.566	438.434	431.985	248.249	236.43	174.076	319.754	296.693	333.1	206.819	226.839	201.891	230.485	273.416	294.938
AT1G12110	4.19009	4.03661	4.33125	7.33473	7.99383	6.9203	4.77861	4.79837	4.25994	5.12119	5.23537	5.86871	4.15693	2.98926	2.00969	4.27438	6.14077	6.4934	4.62736	5.04918	6.22946	4.67772	3.06363	3.77229	4.53543	3.18652	3.79424	4.28176	6.5033	5.8517	5.02891	4.10622	5.1098	3.99858	3.84668	4.6044
AT1G12120	16.4393	17.5363	18.591	15.0535	14.1926	14.7343	23.376	26.287	23.6139	22.7543	31.6569	27.6798	19.1765	19.451	22.2503	20.9571	17.6484	20.8347	22.751	19.5912	20.7916	27.0814	28.7685	29.2924	20.3087	18.9163	18.489	20.7376	17.3433	18.3812	20.2392	17.6465	21.5733	26.7266	23.5658	30.3183
AT1G12140	4.83407	6.31369	4.54202	9.88196	10.2109	8.3893	10.5396	11.0319	11.4108	10.8258	11.9335	12.1454	6.50188	9.05824	6.5344	11.3275	9.56685	9.32656	10.4131	13.144	8.57868	13.9143	14.6699	9.78906	9.84264	10.2551	10.6499	7.69669	9.53548	9.46471	11.0247	9.89983	11.7417	10.4766	11.6914	11.1213
AT1G12200	1.44862	0.974673	0.392181	1.59246	1.85779	2.02444	1.37674	2.39881	2.22359	3.21504	2.78638	1.03122	1.08737	1.51574	0.849199	3.79291	3.04606	3.33424	1.53024	3.20031	1.62263	2.72632	2.41415	2.81794	2.92181	1.34647	2.4049	3.64553	2.57069	2.59628	5.1645	3.35451	4.31831	4.91973	2.61228	2.80166
AT1G12210	1.22444	1.08129	1.49171	3.02855	3.5867	1.71115	2.09463	3.09569	2.66819	1.76376	1.86273	0.840505	0.954445	2.56235	2.58402	2.1039	3.21834	2.04764	2.02098	2.02879	3.42881	2.20359	2.06273	2.65252	1.91199	2.81679	1.89044	1.84883	2.64116	2.64515	3.58089	2.93316	3.90351	2.55174	1.98722	1.82541
AT1G12211	0	0	0	0	0.571446	0	0	0	0	0	0.342829	0	0	0	0	0	0	0	0	0	0	0	0	0	0	0	0	0	0	0	0	0	1.08231	0	1.1785	0
AT1G12220	5.82319	7.76848	9.0241	9.59855	8.38103	10.1022	15.4577	17.433	12.1087	12.204	11.8257	12.4564	6.30727	9.29128	9.32275	7.43565	9.42978	6.3549	13.151	14.5595	11.216	12.8111	14.5494	12.026	8.72721	10.6012	10.134	7.32159	7.51991	9.71683	11.5882	11.9293	10.198	13.5976	13.4219	11.5643
AT1G12230	16.4384	9.7871	10.6616	11.2223	16.3799	13.7725	12.0036	11.666	15.2484	11.0237	14.3928	9.38075	11.1441	10.8068	9.31749	12.0098	13.4284	13.5759	9.49428	10.3702	9.32573	10.5498	11.2082	9.53662	12.6498	8.83776	11.1201	8.33315	9.98668	10.8097	9.01207	9.40548	9.0876	9.63925	12.0279	12.046
AT1G12240	19.1638	18.9726	21.1974	21.0473	17.874	18.1093	28.6723	26.8766	27.1947	29.5853	30.2548	25.5022	12.0769	11.6491	9.24404	20.429	16.5024	17.7223	19.4724	18.7337	13.8199	22.0006	26.0256	20.2692	9.26239	10.7893	11.126	17.1473	21.7113	21.2386	15.7993	16.0019	14.0853	21.7508	17.7727	18.5316
AT1G12244	9.51867	7.10059	9.07543	7.48466	8.39555	12.9167	6.48978	8.22378	6.80632	3.81533	5.12361	4.5454	5.16158	7.5059	8.87944	9.98457	8.41222	9.64465	7.65053	6.18909	8.71512	5.49112	8.09646	6.00134	5.49307	5.07768	6.10105	9.02627	9.42085	7.62924	6.36286	6.93978	6.7168	5.87763	4.77634	3.73523
AT1G12250	4.06433	7.03183	10.5317	6.01211	13.1324	7.03224	8.93929	9.75198	8.53037	11.6967	12.9955	12.7539	6.30273	6.61525	7.48806	13.4649	16.1429	9.68884	7.97332	10.7879	9.36526	15.7353	11.6113	9.99397	8.61315	5.61263	8.63658	11.9491	8.81132	18.285	15.2661	9.27253	14.1029	10.7557	13.6811	10.2312
AT1G12260	1.30461	1.20695	1.58937	0.416366	0.760503	0.911592	0.681929	1.08017	0.643672	1.00226	0.638751	0.663359	0.903942	1.06171	0.305911	0.487978	0.533409	1.31371	0.918741	0.221705	0.779372	0.122764	0.567171	0.23071	0.594175	2.54649	1.21286	1.53212	1.75631	1.3361	0.436039	0.520868	0.288075	1.20836	0.156839	0.210262
AT1G12270	21.4995	26.8594	22.6322	27.846	22.9971	25.2809	25.9475	22.4423	24.0299	27.3679	28.2942	21.7789	26.1053	29.3391	19.7492	23.1297	22.6039	24.2319	19.6239	26.8878	22.3519	23.8649	22.9586	23.698	24.8529	31.1974	26.3635	22.0621	23.5276	27.1757	23.8596	25.4011	24.9583	25.8422	23.3372	26.5093
AT1G12280	3.63638	6.0402	5.59917	10.1548	8.90307	7.69332	10.1518	9.46249	8.67163	8.22573	7.63034	8.92145	4.3568	6.39432	6.2885	9.3086	9.08004	7.78124	8.88292	10.0934	6.78867	8.51188	8.36557	8.35985	7.39359	8.11191	7.30462	8.18522	10.2359	7.33195	8.35579	6.38807	7.87907	10.5253	9.01651	7.57009
AT1G12290	1.21352	1.86628	1.64268	3.00002	1.61693	2.47655	3.26222	3.36286	2.96516	3.01884	3.46793	3.31442	2.40238	2.62014	3.4553	2.75588	2.67324	2.69338	2.5638	3.3389	3.10697	4.30673	3.16544	2.984	2.88753	3.93173	2.21032	3.4514	3.14008	2.79635	4.78991	4.319	3.63664	4.60304	4.04322	3.9489
AT1G12294	0	1.22197	0	0	0	0	0	0	0	0	0.508122	0	0	0	0	0	0	0	2.55798	0	0	0	0	0	0	0	0	0	0	0	0	4.64068	0.802067	0	0	0
AT1G12300	1.72888	1.14088	1.67421	1.30162	1.95364	1.36293	0.644599	0.519099	0.524925	0.544908	0.865086	0.892618	1.01362	0.649384	0.701651	0.783473	1.02537	0.688729	0.772663	1.03962	0.417107	0.825961	0.289086	0.705553	1.24601	0.593344	1.11275	0.267744	0.683597	1.07259	1.15569	0.509732	0.528593	0.739079	0.719467	0.985966
AT1G12310	14.8225	8.9757	9.26045	12.4209	14.6757	13.5971	19.1149	27.6738	22.352	18.4533	17.6088	17.8102	12.9563	13.3619	12.3519	30.1948	33.2456	34.2477	22.8842	26.9719	32.8995	22.0165	24.1897	23.2282	12.285	15.5153	9.99434	31.5247	28.1317	27.1494	35.9745	29.717	32.7804	24.0785	23.0283	22.0516
AT1G12320	5.56293	15.8667	11.1971	13.6887	8.79797	11.9429	6.20636	10.8139	7.3191	12.1398	11.2669	10.0354	14.9151	20.4147	14.1218	12.3489	12.206	13.152	9.70878	11.0156	10.6201	18.7086	19.5579	20.1885	17.1844	19.9633	21.0081	16.3936	15.6293	15.6055	13.7427	16.2231	16.5029	19.8634	12.7358	21.9855
AT1G12330	91.3194	96.133	91.0382	117.938	109.619	112.675	60.4129	51.4625	56.1122	68.362	77.3696	65.5445	97.0823	78.5327	100.898	208.461	171.173	188.192	53.6203	49.4597	68.9454	67.2423	65.4018	72.8558	98.9351	97.3322	90.79	168.507	153.066	178.331	76.4891	79.2589	86.7104	73.1605	90.9595	99.2018
AT1G12340	0	0	0	0	0.426018	0	0	0	0	0	0	0	0.210988	0	0.428413	0.854236	1.06716	0	0	1.03495	0	0	0	0	0.475492	0	0	0	0	0	0	0.583559	0	0.564082	0	0
AT1G12350	1.59038	2.88915	1.29168	3.58684	5.0063	4.0006	3.8089	3.16027	4.08028	4.15415	2.66973	3.10529	5.73015	4.8813	2.23753	6.06768	3.67857	5.21626	7.05596	4.32431	5.84308	3.05299	1.93595	3.71246	4.22181	5.85382	2.91483	6.5104	5.37204	4.27554	4.57137	3.96218	7.4801	4.22275	5.27699	4.61376
AT1G12360	9.38692	10.678	9.49759	9.74919	9.46004	10.5242	13.7446	12.2508	13.0829	12.5081	10.1823	11.795	12.016	12.7629	10.8003	11.5599	12.7685	12.1532	13.1931	16.0062	12.9739	11.2735	13.5569	12.7173	12.3598	14.4628	12.3612	12.492	12.0334	13.3205	14.9425	13.7206	16.6524	15.9152	12.6238	14.616
AT1G12370	1.53206	1.66516	2.58434	1.65493	1.8961	2.08614	2.62086	1.92364	1.86066	1.44862	0.890244	1.43818	1.38817	1.39753	1.57515	1.71916	0.991235	1.62752	0.995924	1.68231	1.16166	0.998084	1.63952	1.75064	1.01214	1.05159	0.845197	1.58175	0.951927	1.62939	1.89068	0.903401	1.63945	0.94602	1.19011	1.06365
AT1G12380	2.47974	3.86126	3.10733	5.18563	4.11358	5.01663	2.86844	2.9163	2.74988	1.6692	1.39747	1.72922	2.30727	3.21243	3.78782	3.29936	3.37685	3.54684	2.76914	2.02276	2.2221	1.32007	0.924048	1.55363	2.15735	1.10635	1.97602	3.47087	3.79788	4.5713	2.03649	1.62933	3.70778	2.09993	1.68647	1.41593
AT1G12390	6.18332	4.30378	3.80979	4.8995	4.32538	7.34996	4.86331	6.35533	7.01322	4.91414	4.56351	6.89525	6.6481	2.67718	5.54961	4.30664	5.67899	4.41682	7.88309	4.63798	8.21578	6.86188	5.37633	7.08872	5.993	4.99421	6.62632	5.86657	6.73243	2.94793	7.6965	4.29044	4.66107	5.398	8.76648	6.73536
AT1G12400	0	0.67641	3.26602	2.13899	4.92272	3.43428	4.39501	5.46986	5.95211	4.80565	6.18787	5.92969	1.39314	0	0	0.564049	2.34881	1.73544	1.76994	4.32805	2.70261	4.35167	2.0396	3.08157	1.83147	1.12132	0.801104	1.57419	2.21465	2.31658	5.37614	1.28441	3.77381	2.69	1.93375	4.32071
AT1G12410	29.2201	29.6805	38.1245	34.7355	41.0123	40.0447	48.6964	49.2338	45.5135	43.6415	39.399	49.0017	34.7451	28.1414	32.8882	45.9042	48.7575	53.5329	48.5898	54.7185	56.7606	49.387	52.2884	46.1395	33.2642	32.3814	35.9032	54.3996	59.3865	52.9972	56.2033	37.2115	47.0803	48.7742	50.3129	43.0225
AT1G12420	21.4577	20.8826	18.8502	21.7094	18.0735	16.9314	25.4704	29.1355	28.0876	29.3811	24.8559	28.9912	19.1156	19.3209	20.4084	36.7316	33.226	31.2773	30.2993	35.6465	31.8835	27.6298	29.5088	23.5421	18.2064	26.4978	22.8566	24.0243	25.6447	20.8545	25.6868	24.5472	27.196	23.1871	22.1901	21.3851
AT1G12430	8.83294	15.2822	11.9908	18.0418	18.9779	14.2838	11.4047	9.49244	9.0896	9.69414	10.0086	8.89282	11.7158	11.0027	10.6519	10.4427	13.0014	10.8369	7.93102	9.52107	7.80212	9.1193	7.95443	8.7474	8.62051	9.71136	11.4127	10.1193	8.57094	10.9523	7.59146	10.6402	9.19491	10.5578	8.19174	9.80247
AT1G12440	19.0921	18.3994	19.3537	15.6989	17.4725	14.5777	22.6741	22.7181	28.33	24.0415	26.025	23.474	19.8927	21.7292	18.6815	23.0346	22.4373	19.2047	22.7457	23.8094	25.3411	32.0143	30.4548	34.9306	24.0968	18.413	20.3613	21.5788	20.2387	18.7444	29.8427	25.7219	29.9544	23.6668	33.2379	31.8348
AT1G12450	5.69864	2.23663	3.47126	3.36801	6.20097	2.50713	7.85302	5.50465	6.87284	6.89126	4.58377	6.47134	5.04531	3.64388	3.78604	6.21698	5.88043	6.14831	4.51479	3.87371	5.8158	7.41808	3.44091	4.59091	6.30314	6.70929	4.79332	4.35541	7.20677	5.83622	5.29072	4.70208	5.13822	7.03764	3.65381	5.71476
AT1G12460	2.10275	2.24702	2.71242	4.395	4.49929	4.32145	2.82128	3.20403	2.48177	2.24894	2.41377	2.33965	2.18544	2.54531	1.47919	2.98414	2.38416	3.52311	1.63325	2.43833	1.77343	1.78083	1.82832	1.70616	1.35202	1.8625	0.985649	2.3242	2.86107	2.13768	1.36426	1.6593	1.31101	1.87124	1.47214	1.55494
AT1G12470	9.17733	7.48587	8.01526	12.4915	9.98142	13.6452	13.2621	12.9368	10.2964	11.0425	11.6862	11.046	8.14454	10.3918	7.64975	12.3084	12.116	11.6105	11.952	11.024	10.7022	10.9665	11.6961	9.20407	10.4044	12.9706	8.56533	12.4441	12.001	12.843	10.4206	12.2872	10.3267	14.2448	11.7886	11.6707
AT1G12480	0.865114	2.07364	1.58092	0.460169	0.983398	1.20899	0.554976	0.844191	0.924805	0.553853	0.998415	0.659833	1.34871	0.678901	0.60857	1.69884	1.9707	0.933378	1.48502	0.882105	0.775229	1.70957	1.50441	0.688449	0.844308	1.4474	0.77555	1.59655	0.873486	1.16287	1.30116	0.828958	0.214908	2.40387	0.702025	1.32458
AT1G12500	61.9978	57.9798	55.8429	37.9417	41.005	41.4136	26.6073	31.7308	32.4911	32.6186	31.473	28.6296	55.2051	53.3109	50.7444	35.2223	32.3408	35.3381	31.1665	29.0676	28.6516	24.6571	25.3145	26.9384	43.5344	42.4766	42.0502	33.5811	29.4914	35.541	28.5844	23.663	29.6186	23.2745	21.0006	27.2322
AT1G12520	55.9453	44.3415	54.081	47.1605	62.3184	49.5728	28.0873	33.5538	28.0025	27.0182	23.0318	24.6745	45.8212	55.4624	55.6105	43.8421	43.4751	46.3196	31.797	33.5857	35.8285	29.1836	36.3507	31.5086	35.4899	36.6264	43.9751	64.4777	59.7241	54.4156	36.9908	25.4925	32.5287	32.2924	29.3885	26.5599
AT1G12530	16.9046	20.6969	20.0318	21.4626	18.4163	16.524	14.5383	17.1104	14.0375	20.7224	19.6548	14.8802	24.002	20.491	12.0866	21.3014	18.2586	21.7667	19.9063	17.896	21.3566	20.81	23.8548	14.8983	17.5258	20.0915	27.1622	23.9907	22.7915	16.3903	18.5247	19.1191	17.8072	22.2456	30.7839	24.6545
AT1G12550	1.38257	2.79069	3.64942	4.26538	4.83569	2.73718	4.63172	3.3115	3.75174	5.04523	1.95823	6.22154	2.27515	1.92884	2.30986	3.00587	3.27057	4.62415	3.83372	3.5243	3.56189	2.92726	2.55452	2.68946	1.61918	2.31313	1.23943	3.24736	4.82235	2.92038	5.19857	5.96152	2.40416	4.48199	3.11647	4.45653
AT1G12580	25.0652	25.2969	23.2897	16.2845	13.493	18.9318	23.3509	24.2303	24.971	23.7733	19.5663	23.2243	28.0879	24.3919	23.2195	20.7186	20.8943	21.5454	30.4001	32.8146	34.3847	26.0326	27.4442	21.5245	18.3619	23.1252	23.7546	25.1274	21.2082	21.9466	23.926	25.8956	29.1087	24.9039	22.5442	22.4097
AT1G12610	0	0	0	0	0	0	0.431992	0.672052	0.622962	0.485008	0.556379	0.80894	0	0	0.133231	0.212525	0	0	1.00033	0.9012	0.50915	0.534666	0.329353	0.401916	0	0	0	0	0.139075	0	0.379809	0.362958	0	1.16948	0.546455	0
AT1G12620	2.45072	3.49685	2.47089	2.01381	3.31045	2.12579	2.21668	2.45892	2.11253	2.81333	2.69535	3.09384	2.75204	2.59376	3.03182	3.08192	3.79088	1.53176	1.78538	2.35524	1.36309	1.57454	1.54305	2.80957	3.95881	2.35646	2.22226	2.4386	2.29603	2.4017	1.92066	3.64391	3.24692	2.34819	2.19445	1.96128
AT1G12630	0.693049	0	1.97009	0	0.242402	1.93707	0.592794	0.491846	0	0.709913	1.01798	0.422877	0	0	0	0.388845	0	0	0	0	0	0	0.301299	0	1.08221	0	0	0.465094	0	0	0	0	0	0	0	0
AT1G12640	7.93242	4.68909	4.14166	6.60637	6.10381	6.7569	4.84638	5.87077	6.4856	4.81722	4.99347	4.70183	4.55404	6.4819	3.18864	6.80305	7.78391	7.92259	6.58378	8.62743	7.10825	6.84598	7.98099	6.57306	6.19332	5.94059	4.42474	6.31193	6.57377	8.00787	6.66601	6.84081	5.78024	5.38795	5.39484	7.08632
AT1G12650	15.5024	15.9618	17.1693	15.9256	16.7594	10.6499	16.6083	11.3352	15.5548	11.8696	12.3545	10.319	15.0813	15.5107	15.6419	11.7728	11.5243	15.543	17.8645	13.9441	15.9965	11.8471	13.4791	13.1812	10.881	11.702	15.0985	15.7627	14.0282	13.4711	15.4918	12.0036	11.6179	10.0559	11.7469	14.2339
AT1G12680	16.8368	15.2932	15.4694	14.8666	15.8264	15.098	19.0816	19.4168	16.8909	19.4023	17.7088	21.574	17.4261	16.5894	14.805	22.0813	19.3244	18.2562	17.8966	18.8127	18.3879	21.2106	22.6911	21.5866	16.1854	21.1269	17.6932	18.7844	18.777	17.6205	18.6407	19.8639	18.5426	23.587	26.7943	21.0302
AT1G12700	1.80444	3.80781	1.66539	3.21102	3.27038	2.59812	2.05789	3.66713	2.21222	2.22642	3.20117	2.40222	2.0459	2.80348	2.3656	2.66907	2.98943	2.97334	2.33932	2.39742	1.32297	3.42686	2.42473	2.90092	2.30537	3.65935	3.20259	4.07313	3.1921	3.59101	2.4124	2.27917	1.90167	4.10233	3.13562	2.96108
AT1G12710	3.67223	3.70619	2.20448	4.14445	3.01557	2.08253	6.28203	11.4443	7.35232	7.60495	8.17462	9.64469	3.54009	7.01656	5.39115	5.01653	5.25974	4.6855	5.56572	6.40339	7.43983	6.94125	9.85656	7.67994	7.60414	6.58913	4.32579	3.85728	5.74485	5.27342	4.90949	4.4367	4.75952	7.29558	4.9522	5.45532
AT1G12730	2.36523	1.90968	3.16966	0.956163	1.57181	1.43234	4.24847	3.10535	5.60144	5.81468	5.60825	4.97901	3.9332	2.55733	3.16129	3.25126	2.98408	3.57261	3.74774	4.42142	4.98079	8.34638	5.14136	6.52506	1.84668	3.8253	3.20411	4.1269	3.99467	3.27015	2.3716	1.8131	2.19356	5.91499	5.63008	4.26946
AT1G12750	8.85491	13.4052	15.6165	13.6727	16.3704	13.3175	15.1479	15.8002	16.3937	16.3915	9.18411	12.89	14.9003	19.4129	19.488	26.1184	20.5702	19.8716	15.7679	18.0576	20.6307	14.1415	12.5388	12.5274	14.8148	11.0054	17.6404	20.7134	25.2659	19.2386	21.0553	13.5757	17.7652	15.1535	15.603	19.1644
AT1G12760	42.4332	49.9631	45.5867	63.963	55.5183	62.1241	66.1245	55.6076	55.312	51.6299	49.1835	50.9609	69.8476	78.3843	59.6998	64.9989	69.2406	66.9524	96.6444	84.015	71.1197	61.733	63.3465	62.0964	90.8888	98.7904	72.5469	75.6352	72.4574	71.912	65.0592	78.3077	78.0076	88.1018	65.3453	71.501
AT1G12770	39.7185	52.7861	48.5478	50.4119	39.6129	41.7673	33.7487	33.9088	29.6211	27.694	26.4882	23.6352	46.117	47.1139	42.602	29.4003	32.525	30.7181	33.0251	28.3356	24.6676	27.421	25.6447	32.4769	44.7505	46.0559	48.7289	31.2728	31.0427	34.9634	26.4188	31.7468	29.1116	30.2927	24.182	23.6408
AT1G12775	1.10549	1.11571	0.979484	0.427658	0.843618	0.749051	0.687688	1.06984	1.0578	0.772083	0.253057	0.8585	0.48744	0.70104	0.21209	1.2405	1.1975	1.04092	0.849291	0.819782	1.53097	1.19159	1.57289	0.284359	1.17698	1.45723	1.36143	0.674432	1.18076	0.849133	0.873335	1.44448	0.399448	1.05496	0.797409	1.55494
AT1G12780	61.2177	60.3795	57.7431	31.8524	29.295	31.4986	57.3603	57.6637	52.9025	63.5624	55.7613	68.7639	69.313	75.8949	60.2897	50.0374	59.0965	58.1225	54.8199	61.0014	47.3767	83.1888	79.8423	63.479	82.2315	88.4552	61.9756	49.0186	51.3893	47.4492	52.7332	42.3946	46.544	77.3202	62.1215	58.9293
AT1G12790	5.72741	3.50325	6.90709	1.62481	4.6135	2.10207	2.37522	1.10854	2.39766	1.68892	4.88005	3.38879	3.72793	3.51094	5.24989	3.99246	2.06803	3.74506	1.83337	3.06742	3.88813	4.40962	3.16904	2.08708	3.92971	7.16259	3.73416	2.09649	4.58804	3.19946	3.59652	2.82717	3.33419	2.67923	4.50686	2.9091
AT1G12800	98.3947	104.68	102.412	74.9974	66.434	68.3455	50.8568	54.0055	49.2096	54.9935	45.764	49.9151	90.8489	100.327	89.9331	51.5766	59.4186	55.3701	43.3278	50.5903	39.3465	50.3983	49.6248	43.7633	86.329	89.1223	91.9298	56.4302	56.9971	56.9901	41.5087	49.511	49.7551	48.164	38.0942	45.3301
AT1G12810	12.9037	13.2598	16.9589	19.3682	16.74	19.4537	19.2648	27.3062	24.3856	17.7838	19.2981	21.3299	19.8323	15.0564	13.0382	27.3797	24.0088	31.9952	20.8179	27.1117	20.6033	27.9499	30.1911	19.0852	15.57	14.1309	10.4695	21.0977	24.6359	26.851	24.1518	25.1785	28.9077	23.6138	30.2923	28.8887
AT1G12820	4.10653	7.64428	8.74578	12.4653	12.3842	10.9676	9.78291	9.00206	10.8659	8.1792	9.22963	7.51703	8.2199	10.1214	8.4737	10.0865	12.6646	12.445	5.59107	9.05671	8.50457	11.2322	9.91828	8.58538	9.26239	12.2143	7.63547	9.67599	9.51547	9.88331	8.72316	9.18143	9.7932	9.52301	11.4535	12.0603
AT1G12830	41.5212	34.7723	44.4855	44.4537	43.5677	35.8032	32.3664	29.7804	30.9468	25.4511	24.9327	27.8954	39.3285	44.2156	42.5697	33.0854	34.366	32.0255	41.9943	27.3237	35.2281	29.5532	33.4138	36.2449	28.1072	37.4438	36.0787	38.2392	30.3273	32.0624	33.2178	30.2627	35.4059	30.5482	32.499	38.7278
AT1G12840	17.4624	8.94962	10.1938	16.5453	13.0743	19.3196	15.0919	17.0401	21.0905	14.6732	14.9431	16.815	13.0447	12.3714	7.96544	19.7482	21.7062	21.9019	23.4902	20.9584	13.2031	17.1769	18.9792	15.6335	11.6102	14.3036	9.45797	21.3318	24.4435	23.7871	24.349	20.3929	17.6229	17.7747	14.1705	18.2936
AT1G12845	0	1.06552	0.571648	0.898525	1.47706	3.27872	1.6054	1.49851	3.00962	2.88387	2.65841	2.57677	2.4384	0	2.72317	1.1847	1.97332	1.51876	1.11525	0.956885	0.946068	0.794783	0	1.24469	0.274765	0.392526	1.6826	1.65317	2.58419	2.1625	0.235245	1.01164	1.63189	0.651915	1.77692	0
AT1G12850	7.91327	5.62978	6.95384	5.57548	7.4412	8.58112	8.21103	11.508	7.08317	9.30176	7.1863	7.99462	7.64023	5.42948	7.48303	11.2088	9.00172	8.28575	8.90726	11.0228	11.1597	8.716	5.75255	9.45168	5.77323	4.48551	10.9576	7.31277	11.6216	9.96431	11.9669	7.58254	9.53886	6.32818	12.1646	7.35953
AT1G12860	23.5733	20.6745	17.1393	10.2503	8.56909	8.91924	15.9075	13.6613	11.6476	15.2368	14.7314	15.7656	16.6902	12.5662	12.3828	13.6882	13.3481	13.8607	9.89536	11.6858	10.5159	16.9131	16.9165	13.6167	16.9584	11.4818	14.027	11.3984	13.9842	13.1255	11.0787	12.2311	10.2288	10.0431	12.0289	9.95446
AT1G12880	26.9995	36.4688	30.0075	47.9437	30.6733	38.2046	29.1711	33.4239	32.7185	33.5829	29.8179	32.0815	56.1227	67.8298	79.1137	43.5091	44.6784	40.1249	49.1072	45.814	55.665	38.2821	49.4227	42.0744	70.6898	66.1167	60.5007	42.2321	44.1241	36.3314	55.6371	38.5149	34.1575	42.9956	34.704	42.1407
AT1G12890	0	0.933138	0	0	0	0	0	0	0	0	0	0	0.640635	0	1.73442	0	0	0	0	0	0	0	0	1.09004	0.481256	0	0.245591	0	0	0.473456	0.412035	0	0	0.190307	0	0
AT1G12900	247.607	217.997	226.56	156.039	199.537	185.966	144.483	155.619	181.954	127.89	138.421	127.155	198.279	173.91	153.607	182.852	186.696	186.096	104.457	123.025	122.222	109.145	110.61	107.427	156.255	162.371	147.668	158.156	174.983	170.243	128.608	113.351	122.237	77.8232	95.4505	83.4485
AT1G12910	9.18625	5.7393	5.32924	4.21931	6.63001	5.29812	8.56414	8.79593	8.05751	10.2313	7.95511	10.3206	5.0516	6.81481	7.59044	6.79029	8.07401	7.9289	9.85786	10.0109	7.31716	9.38528	12.298	7.7358	7.28611	10.7341	6.15826	6.75186	6.85264	6.94402	8.9673	7.68457	7.92062	12.6052	7.67799	7.05018
AT1G12920	47.9045	68.926	62.2517	63.1935	68.0518	62.14	57.995	59.8871	53.4117	53.348	59.4355	53.1384	55.1503	52.3521	45.1909	60.5088	55.7032	65.6261	69.9368	71.1389	58.8874	59.781	66.9643	65.3395	43.6356	42.8825	56.0855	81.8535	78.7419	61.8924	68.5605	63.5572	61.1082	76.0743	66.7165	62.8744
AT1G12930	5.54035	3.93253	4.74702	5.28519	6.38836	5.84242	6.63097	7.95021	7.40953	5.9558	6.38764	6.27817	5.52622	4.88399	3.68325	5.363	6.82778	5.41262	7.46034	8.07023	7.09244	7.04683	7.30531	7.01987	3.85033	4.95727	6.307	6.61892	6.52722	7.71616	7.28492	5.7755	6.09004	9.17299	5.79691	7.92845
AT1G12970	4.96424	8.01622	10.0797	7.49922	10.7651	7.16877	11.2522	12.5949	8.73576	11.9498	11.7187	11.1317	9.54503	10.6483	9.69066	7.86835	9.8296	8.46242	14.9452	12.3169	12.1221	13.6638	14.7835	11.1492	14.0501	8.72083	9.98846	10.9104	7.65512	7.43548	7.79825	13.2	11.181	11.7249	12.3538	16.3217
AT1G12990	4.49801	4.84223	2.27311	5.86977	4.61482	7.07752	7.80866	7.66119	5.65496	5.01701	4.15287	4.75722	6.02543	7.60003	5.06265	5.49599	4.4138	5.60784	12.8817	11.5508	11.7337	5.81285	4.43243	5.16151	6.71157	6.46636	4.69942	9.45809	6.75267	6.21891	9.15386	9.48204	8.4755	4.50564	6.27269	4.18854
AT1G13000	7.44312	12.663	9.06778	12.262	13.9836	14.1662	12.7935	12.9038	12.5208	12.3077	11.2005	10.3158	13.9982	14.8343	18.7745	13.3038	13.4151	12.5734	18.6453	16.7687	18.4848	14.8886	14.3302	12.9369	18.5961	15.1807	18.3019	12.6301	13.1174	13.6394	18.0537	19.2565	18.5955	17.0052	16.7969	16.246
AT1G13020	38.2377	44.5715	39.8541	62.6038	48.7038	54.5153	48.2016	47.7028	46.9591	38.694	43.3622	39.2624	45.6755	52.7003	44.9395	42.7518	38.7419	41.8743	53.4976	51.0409	42.8103	34.9714	36.2259	40.867	56.5284	57.004	56.2188	49.9545	43.5113	48.0029	43.199	55.8023	50.7832	44.0208	38.7344	38.9162
AT1G13030	6.85443	6.16993	5.4166	11.9037	8.16419	9.23386	9.50738	8.74292	7.79962	7.06866	6.06414	6.83873	7.31654	6.9136	5.27791	6.23639	7.20654	8.31472	7.82771	6.98905	6.88929	6.01426	5.47662	5.17622	4.55615	7.64532	4.5025	10.6295	9.38639	10.601	9.04	5.76915	6.99507	7.95024	5.41192	5.13546
AT1G13040	8.90082	13.2105	7.76066	13.0895	9.79733	12.6828	10.3003	13.5625	15.0689	9.18444	7.91022	6.38942	9.52295	10.9568	12.7989	15.7896	14.771	14.4612	8.29616	9.34256	10.2046	10.1248	11.4949	7.49984	9.70873	12.5558	8.55301	14.4059	15.0904	11.7633	13.8246	16.9322	11.966	10.8306	9.44165	10.1261
AT1G13050	5.12552	3.84273	2.49772	1.55792	3.38054	2.45585	3.59076	4.67678	3.85348	2.2501	1.41352	1.51904	3.75433	1.22584	2.26637	3.53306	4.4137	1.39039	3.09389	2.38911	2.49333	4.21681	3.18327	2.69333	3.08711	2.61345	1.86713	5.40517	3.54865	2.8121	3.62199	4.63066	1.9402	2.80322	2.53517	2.36021
AT1G13060	20.341	15.7176	17.0369	17.1087	22.344	21.4679	29.9943	32.7058	26.5534	23.2776	21.6746	28.6045	24.4442	22.8355	17.1037	36.7343	37.6481	31.6846	29.209	31.9749	24.2085	26.6479	29.2929	24.0559	25.0629	26.0557	21.1477	32.6332	37.6916	33.3232	29.5313	31.6727	26.7389	27.1811	27.1667	29.0952
AT1G13080	4.82014	5.35117	3.91484	2.71775	2.52885	3.36807	3.22958	2.99318	2.93309	2.96245	2.88257	2.72052	8.5165	11.6	7.45967	8.18083	5.74345	5.09648	2.92774	2.78506	1.83572	1.97307	2.09553	3.23914	13.1718	11.2902	11.523	4.286	6.37106	3.60982	5.07477	3.00215	4.55011	2.90195	2.08611	3.96197
AT1G13090	10.6864	9.29758	15.8622	16.4648	21.2232	20.4845	27.6667	32.6895	31.2713	29.1904	24.9495	29.9044	12.511	9.51077	11.9242	29.2207	27.3781	30.3216	27.2481	25.7169	24.3254	29.8905	28.4091	24.5023	14.1936	11.2344	15.3672	28.8507	25.6159	28.8705	29.9696	22.5981	24.8176	30.187	31.1875	28.6656
AT1G13100	16.9951	13.4002	16.6069	15.594	19.4116	13.1123	17.5651	14.7937	18.3424	17.5446	16.3262	16.0409	17.0195	17.0417	18.4934	13.856	14.9832	12.9499	16.2696	17.5094	12.6118	18.8162	19.164	13.5245	14.7204	14.217	14.8124	13.1872	14.1371	15.7056	11.8931	14.7581	12.4896	18.8567	18.2925	12.8394
AT1G13110	30.9258	35.0984	36.3018	36.5003	36.246	37.4018	53.0373	49.941	52.1276	59.2324	59.9951	58.8885	39.6216	39.4818	26.7627	31.1014	38.8537	38.3773	55.9675	60.6071	58.7716	54.7545	60.0704	47.0539	30.5237	40.8722	35.431	42.0558	37.62	39.5307	56.5573	57.8128	52.3373	57.7209	66.9219	61.9178
AT1G13120	20.7852	16.2405	17.0856	21.5771	21.8682	23.5814	17.3483	17.1896	16.9815	21.3339	16.1795	17.9498	18.4087	20.1698	18.8075	19.0915	20.5605	18.736	18.0608	15.8951	18.8509	20.1584	17.8539	21.2242	17.7987	17.855	14.8265	20.1355	21.2325	16.9309	20.0008	17.9088	17.6554	18.165	19.3455	20.1536
AT1G13145	0.856463	4.75409	2.43462	1.45782	2.09691	2.79278	0.732568	2.43127	2.53539	2.19326	1.258	0.522588	0	1.19487	0.602484	0.720795	1.20061	1.47847	1.80944	1.45547	1.91869	2.17603	1.11703	1.51459	1.67173	0.955284	5.11863	0.862137	1.57227	1.97356	4.29384	1.231	2.26943	0.528852	1.54445	3.03677
AT1G13160	6.20806	9.97832	8.1545	11.0236	11.2588	8.21162	7.9541	9.40984	6.30238	4.78897	6.59371	5.56505	8.33743	5.98784	10.9986	6.19221	6.60755	8.00444	9.31052	9.22147	6.24985	8.1353	8.19673	8.34907	8.55707	6.49694	9.64967	8.69229	8.38566	8.47725	8.09476	9.25339	7.2603	8.18734	7.13161	8.99257
AT1G13170	7.11543	9.61887	10.6037	15.6115	12.1011	13.2584	13.8473	10.9796	9.91997	8.32501	7.42419	9.99767	9.40804	9.60811	11.2507	10.768	11.6675	13.6353	10.5505	9.36295	10.7634	8.14538	6.52735	7.2497	9.47994	9.24703	7.64674	12.8357	13.9971	12.3348	9.20732	7.50611	9.16765	8.90825	8.28732	8.12219
AT1G13180	2.33682	2.89443	0.948966	1.582	2.00618	0.890647	1.81708	2.18608	2.0264	2.01287	1.9168	2.33322	1.39836	2.22283	1.04609	2.8606	1.48901	1.92529	2.35628	2.88814	2.37958	1.73918	1.75477	2.25409	1.74157	2.3695	1.69285	1.35436	4.13389	1.71334	1.70408	2.5445	2.95529	1.90207	2.1453	1.43802
AT1G13190	38.2735	40.7943	40.8656	45.0864	32.9768	38.4412	41.52	38.1595	35.6792	38.7267	47.0112	37.5932	44.6945	49.8147	48.5285	42.1098	43.184	40.7699	32.837	34.2026	30.5326	41.7431	40.0965	41.0065	58.6717	67.6787	52.5175	41.5341	42.6368	45.2445	38.2517	43.651	39.0204	55.3941	45.1145	45.4965
AT1G13195	1.90459	1.40961	1.2375	4.1604	2.04287	3.66717	4.27179	3.69452	3.92583	5.13745	2.93074	2.78909	3.43112	3.71997	3.75142	4.77306	5.07281	5.47966	3.35316	4.66078	2.8445	3.36939	3.86404	3.95192	3.07319	1.55785	3.33893	4.26046	5.501	4.38878	3.73455	3.89331	4.71026	4.31219	3.93826	5.07508
AT1G13210	76.1098	76.9145	68.6429	62.8796	50.2654	53.4264	102.408	98.7237	89.0106	79.807	78.8545	78.1937	88.9324	93.8955	85.7836	47.5595	49.7689	49.9279	159.633	164.257	142.189	97.9512	95.8496	96.915	90.3269	103.31	88.362	57.9265	57.7255	62.3424	98.6086	124.953	114.759	107.156	90.7771	93.616
AT1G13220	24.388	23.3321	20.4521	24.9656	24.0913	22.6229	18.5524	16.4818	17.888	18.4516	18.849	19.4968	23.606	26.4591	26.9434	19.3524	20.1715	16.3012	15.9826	17.3332	16.2602	17.9512	18.0773	17.8501	23.3781	27.674	25.125	17.893	18.9573	16.2132	20.0509	20.9356	20.0456	18.9792	15.4164	21.4861
AT1G13245	37.5904	42.1927	43.3702	17.6405	17.2026	11.783	33.4548	43.1325	36.2841	53.0795	45.8521	50.8034	53.7956	62.4906	79.824	13.7976	12.5582	15.7678	36.3684	43.4631	33.6848	49.7865	58.6488	46.4709	62.264	53.2913	47.5912	15.7959	15.2204	14.5716	35.4606	22.5542	28.6251	52.497	43.0794	48.2408
AT1G13250	13.1278	12.3944	20.1779	16.0982	15.7003	14.5979	13.3618	16.1287	13.6505	13.0857	8.47128	10.5941	5.96622	10.2405	8.63902	9.3455	12.0707	10.2344	7.60472	10.9388	9.10746	6.29622	9.20521	4.69302	6.50246	9.28932	9.11124	10.9886	11.402	12.4689	6.03899	5.68089	5.61057	6.01427	6.92379	4.36808
AT1G13260	30.8666	31.152	28.6358	22.7524	22.5857	21.4176	83.6601	81.4813	82.5812	97.1682	100.053	98.74	51.6331	54.2337	53.602	22.2455	21.2727	21.1797	67.6672	80.9428	63.1889	72.7724	75.3491	58.2852	52.1315	44.9438	48.061	27.561	30.6319	26.3873	52.7483	45.5406	53.4711	55.0258	50.4914	46.7917
AT1G13270	24.1334	24.6465	25.0843	34.9043	23.715	27.0346	28.4241	28.9529	22.491	31.7836	25.742	26.2955	22.8927	23.3478	22.5347	27.9673	29.7026	23.062	37.9362	36.5204	20.5961	25.6295	32.1001	23.4729	24.6746	23.7134	27.2439	32.1982	28.2698	32.6604	26.3109	26.2906	24.5514	28.8282	31.7071	23.0595
AT1G13280	42.3636	41.1234	49.1154	109.608	112.995	97.1652	90.7267	80.8994	75.8411	92.5857	116.647	90.4714	49.6314	52.1092	36.0569	66.0443	73.7796	69.3621	65.2469	60.5618	44.1924	87.3671	66.2181	56.6164	46.9626	48.6944	48.7043	76.3907	91.3056	100.848	50.9083	66.7771	55.4841	85.9647	81.4092	68.4854
AT1G13320	37.9013	45.0755	42.3844	45.2646	41.5679	42.4977	40.1295	43.6584	38.8406	37.3603	37.7266	37.827	45.5283	51.5482	41.3327	40.4998	47.7245	39.1248	33.3975	40.5877	37.7181	32.4752	34.6936	30.313	45.8748	51.3029	38.7772	42.9454	38.3904	44.1072	35.457	38.1422	35.4531	45.866	27.6136	34.9935
AT1G13330	1.19653	0.805061	0.485901	0.254582	0	0.557382	0.341147	0.849157	0.393565	0	0.334763	0.730086	1.38176	0.556433	0.841706	0.559441	1.25799	1.20488	2.52789	1.08447	0.893508	1.80151	1.38716	1.12852	2.17981	1.11216	1.43021	1.33828	1.75725	0.765885	0.799833	1.33761	1.98158	0.492558	0.719231	0.514249
AT1G13340	8.25192	3.33129	2.56913	2.51656	1.73173	0.768802	1.88219	1.36646	1.53807	0.91571	1.6161	1.09093	2.00117	2.20654	1.64471	2.00627	2.89194	1.30578	0.581124	2.15024	2.34161	2.32954	2.7504	3.30772	2.68449	3.68162	2.41108	1.84591	1.81784	2.11279	1.37902	2.24033	0.91107	1.4437	1.98409	1.9506
AT1G13350	125.737	135.079	129.428	145.117	133.478	115.276	94.8052	106.032	116.657	114.413	120.318	105.803	8.33963	7.89213	7.16861	5.35739	5.23048	9.14202	5.00093	5.99988	5.17706	5.30059	5.37216	6.47061	118.093	117.87	129.352	107.265	113.365	100.154	154.637	120.405	134.216	126.494	118.247	137.962
AT1G13360	27.3071	27.1846	23.838	16.6792	23.3902	17.1338	18.855	18.5884	20.2857	23.1193	20.3472	22.6693	21.3662	15.2905	16.8572	20.428	27.8635	24.8522	25.706	22.3505	27.9656	28.8426	25.5199	26.1491	17.1142	14.7109	17.9113	18.824	23.8713	20.8321	24.9592	29.1918	18.7046	27.7587	28.8087	32.8133
AT1G13380	13.3857	13.7743	12.7902	15.0778	17.9928	15.4053	8.68054	10.4309	13.4675	13.8458	17.183	14.2532	13.8212	7.87263	16.6169	12.9588	17.4766	11.7801	17.7442	17.4845	14.3469	14.967	16.8875	12.6248	7.99195	7.02596	14.4312	11.8011	12.7202	12.9024	20.001	13.0777	13.7355	19.7722	18.932	14.2132
AT1G13390	55.6469	48.7049	37.7906	48.2289	44.4244	45.6932	34.7791	40.3842	45.2935	54.9077	45.8488	53.8085	44.4385	51.0981	73.3143	44.3627	49.9114	46.1308	51.642	47.2297	65.9235	62.6595	58.362	58.1548	42.7105	50.671	45.0946	46.0994	44.7867	38.0338	64.4131	49.1037	51.7538	56.4919	55.333	57.9662
AT1G13410	0.560667	0.33951	1.27502	2.2904	3.21604	2.19388	1.08701	0.716213	1.03273	0.804033	0.894115	1.43683	0.466173	0.547537	1.02545	1.38411	1.41472	1.35499	0.829159	1.98182	1.20579	0.379866	1.94997	1.18979	0.525296	0.625358	0.982905	1.42977	0.988089	2.06713	1.87392	1.8266	1.26279	0.969367	1.13237	1.08434
AT1G13420	0.503075	0	0.408589	0.713585	0.469217	0.156232	0.286867	0	0.22063	0.257658	0.492623	0.204641	0	0.116975	0	0.376343	0.587686	0.578956	0	0	0.150269	0.0946794	0	0	0.523708	0	0.133627	0.562675	0.246275	1.15924	0.560476	0.482049	0	0	0	1.18917
AT1G13440	64.3165	59.2047	63.1435	82.4074	99.1779	95.7426	84.7154	94.9002	98.7551	70.6597	71.5424	68.3967	58.3739	55.1193	45.045	83.9091	95.3126	91.6274	100.641	98.874	107.541	78.0539	75.3418	68.5933	48.45	58.4937	51.4768	85.3749	88.9553	84.9062	87.4035	90.2079	85.0246	76.1993	82.997	82.6532
AT1G13448	6.87196	1.3871	3.62784	5.55608	6.00888	6.40236	15.4784	12.68	17.8567	17.246	11.9683	20.546	5.71377	4.55391	7.7346	12.9163	12.0416	8.30391	7.25914	10.9775	11.0843	17.0717	18.8215	14.0969	4.82882	3.83243	2.46421	11.068	12.8677	8.97327	14.6996	11.8526	11.3807	12.5178	16.1098	16.1702
AT1G13450	86.2292	83.1609	88.3623	79.7742	87.9809	72.332	104.775	119.82	108.276	104.233	96.8767	107.25	106.512	107.519	102.166	115.636	109.632	108.826	128.813	125.745	154.076	138.634	135.55	133.268	99.8955	75.6266	85.6231	119.207	114.096	99.9462	141.922	107.026	120.827	118.635	129.251	119.054
AT1G13460	3.64908	2.42013	2.37098	2.35139	3.06314	2.03983	3.32929	2.07175	2.81204	2.99029	2.66901	3.75334	3.25079	1.96363	2.05357	3.74375	2.63076	4.22948	3.41414	3.40182	2.98966	2.7078	3.8074	2.43374	2.68625	2.55836	1.82777	3.63827	3.75138	3.20329	3.0665	4.49559	4.14394	3.2833	2.70735	3.15903
AT1G13470	16.7909	22.5949	15.9751	113.029	91.5042	100.565	118.178	122.113	132.445	80.428	97.9141	79.5231	9.63974	17.5132	17.2113	30.3259	29.4785	36.1627	147.808	109.572	146.451	52.367	52.4192	63.4591	42.825	35.6729	51.4814	102.379	94.528	109.196	239.447	220.498	218.223	90.3507	95.9699	94.0202
AT1G13520	0	0	0	0.0682633	0	0	0	0	0	0	0.0673221	0	0	0	0	0	0	0.553844	0.338913	0	0.287501	0.724581	0.418445	2.60992	0	0	0	0.215308	0.35339	0.492872	0	0.46114	0	0.0990555	0	0.103418
AT1G13560	13.1154	10.1726	12.4275	10.9037	13.9317	11.314	12.1184	12.4104	11.6636	10.4491	13.3016	10.8183	8.75088	12.5372	8.37184	11.1741	12.1719	11.2154	7.69686	12.63	12.0792	14.9471	15.6273	9.62102	9.19701	8.39794	9.38671	11.5724	13.7328	12.4992	11.2024	12.1018	12.2278	10.5731	12.5262	9.78608
AT1G13570	4.41099	3.43423	1.84245	1.71614	1.14608	2.11349	3.73698	2.05713	2.90175	3.09828	1.63959	2.07627	1.83379	2.02198	2.12773	2.33343	1.94337	2.17557	2.39633	1.88472	2.48455	2.70394	2.19161	2.05042	2.55835	3.79539	2.41026	2.28354	2.3136	2.71049	1.26368	1.93218	3.00551	2.6459	2.36357	2.03119
AT1G13580	1.70319	0.736688	1.97615	1.08715	1.19142	1.13343	1.10995	1.81309	1.2805	0.747701	0.86794	0.742312	0.590059	0.509176	2.65299	0.4778	0.255812	0.63003	0.514045	1.32316	0.32705	0.549503	0.317337	0.860561	1.04483	0.542775	0.0969438	1.14298	0.804004	1.30823	0.975872	1.63201	0.564133	0.901452	0.614272	1.25487
AT1G13600	0.595637	0.601143	0.483767	2.15444	0.208331	0.277467	0.169824	0.634071	0.783673	1.06773	0.249969	0.18172	1.03177	0.207746	0	1.83805	0	1.54233	0	0	0	0.504449	0.25895	0.632002	0.232525	0	0.237321	0.999305	0.656073	0.915025	0.59724	0.570743	0.591862	0.551694	0	0.383992
AT1G13609	0	0	0	0	0	0	0.261239	0.975383	1.80827	1.17319	1.15357	2.79537	0	0	0	1.79928	3.2111	1.18627	0.483943	2.49135	1.23159	2.58663	0	0.972202	0	0	0.365068	1.84466	0.67282	2.46325	0.306242	1.75593	1.51742	1.13155	2.97412	2.06742
AT1G13630	0.970752	1.28118	1.21297	1.49347	1.35813	1.39141	2.0013	1.64283	0.933345	1.49156	1.59823	2.77936	1.19002	0.937602	1.57588	2.55568	2.30294	1.61131	1.26209	2.18267	1.87361	2.9091	1.81797	1.42618	1.16604	1.83236	0.595044	2.1047	2.68683	1.83542	2.34606	2.64744	3.06693	1.89049	1.07726	3.1291
AT1G13640	7.27339	6.92824	7.10208	15.0581	17.4933	20.1007	19.619	20.5312	22.4723	17.7888	18.5545	17.6523	5.03963	6.61281	5.86388	23.3387	19.5329	20.9497	19.0785	19.9433	17.0632	19.7486	17.6934	17.9785	7.97581	8.11262	7.29373	18.2628	19.5634	19.8361	19.5572	19.4204	18.8397	20.7403	17.0951	21.4956
AT1G13650	115.47	102.725	92.7609	9.90763	9.02382	12.4581	7.17649	7.70349	6.51985	13.6972	10.1672	14.7824	95.9218	109.957	108.895	9.53256	10.1444	8.96173	6.48102	9.51742	7.3305	16.5208	16.6877	22.3674	48.2707	51.0611	50.7707	8.12907	6.7001	7.61264	6.83538	4.3715	4.58536	11.074	8.28368	10.2432
AT1G13670	0	0.506265	0.407414	0.320189	0.526351	0.467348	0.715105	1.60199	1.15498	0.642291	0.210517	1.22431	1.04271	1.57462	1.23506	0.985058	0.351597	0	0.264945	0.511479	1.12377	0.283221	0	0.177418	0.979127	1.11901	1.39905	1.0099	1.10505	0.192652	0.167659	1.20166	0.664598	0	0	0.161693
AT1G13690	19.4855	17.9869	25.8617	26.3921	27.7599	23.0246	25.8809	24.7902	27.5128	25.193	30.3164	29.7237	23.3802	26.6873	17.5519	26.6649	24.4839	23.792	23.3446	27.2986	27.6821	26.0282	28.0997	30.9287	26.1598	22.794	14.2018	25.0365	27.3954	27.1961	34.4694	22.0866	25.9735	33.1614	25.8822	20.9875
AT1G13700	8.39216	4.23487	4.05713	2.38077	2.09661	1.67543	4.55756	5.95578	4.99495	5.42389	3.10264	3.77952	4.01498	4.46021	3.514	0.672648	1.40052	1.55218	0.844285	2.30903	2.50674	4.85107	2.25856	3.53354	3.74415	9.1376	5.25439	1.74319	1.61397	1.68826	0.534269	0.957312	1.8531	1.23381	1.44129	1.54578
AT1G13730	15.2586	20.3785	15.6541	22.9942	19.2609	22.0186	10.6635	10.5845	10.3397	12.0456	13.5774	12.9505	11.8443	15.5255	15.1725	10.9427	13.1074	11.6848	8.96809	8.81246	7.71048	10.7527	14.8633	8.84577	12.4508	12.5405	10.5135	9.70086	11.6258	10.4865	11.8103	10.5534	9.11995	9.84699	12.4959	13.5349
AT1G13740	21.8624	28.7742	23.9866	28.8345	28.1718	27.7535	43.961	42.9169	42.978	38.1097	41.7969	37.367	19.8432	17.3015	16.4585	19.8698	24.1056	20.9667	48.3493	43.193	52.5861	30.6786	31.4596	30.1156	14.7734	15.401	15.0781	17.7602	22.8133	17.7747	18.46	17.641	19.3948	19.2627	18.9053	20.2758
AT1G13750	1.75859	1.47904	3.33269	2.74391	5.67247	4.09603	5.73822	6.79489	6.10574	4.50344	2.70608	3.87485	1.2185	1.90823	0.962181	1.53484	1.98588	1.2649	2.6833	3.71908	3.32684	2.53743	1.78392	1.58952	1.52559	0.980749	1.55706	2.0325	1.79354	2.40139	4.8328	3.08933	4.59513	2.35278	2.18464	2.77131
AT1G13770	0.376918	2.40921	2.14289	2.13855	1.49409	1.98991	4.01201	2.13994	3.63665	2.44523	1.89816	2.45316	1.74107	2.54158	2.47469	3.52458	3.2583	2.71106	1.72534	2.04971	1.46361	2.55371	2.62181	2.93282	2.84473	2.24217	1.702	2.52943	1.66065	2.3161	3.3594	3.61165	3.16269	2.56015	1.35939	2.99687
AT1G13780	0.374604	0.378067	1.31841	0.743898	1.74696	0.23267	1.21045	0.886168	0.739294	1.98255	0.471627	1.06667	0.259557	0.348411	0.439196	0.980825	0.350086	0.32333	1.45094	0.763922	0.671365	0.493507	1.08571	0.441639	0.682444	0.139276	1.39304	0.502781	0.825227	0.767295	0.918163	0.598246	0.661742	0.462624	0.450348	1.44899
AT1G13790	5.07046	9.2112	6.79494	7.47987	4.07895	4.72397	3.51777	4.31811	3.44676	2.42379	2.26977	3.55792	8.37324	8.96026	7.0148	3.88796	5.03476	3.79292	3.66003	4.4807	4.54364	3.05366	4.48219	4.30402	5.21244	7.44641	5.45463	4.42351	4.15768	4.02447	3.61536	4.69659	4.25459	2.71347	2.6821	3.05088
AT1G13810	0	2.24456	1.66735	3.85834	3.11148	1.27509	2.73147	2.18538	1.57559	2.36573	1.72308	1.56578	1.3039	1.79004	2.4069	2.01568	2.87783	2.95321	2.3493	2.20953	2.45283	3.0909	3.12373	1.21014	1.3357	3.6255	0.681623	2.87016	4.14557	4.20496	3.31638	4.09816	2.37989	3.06347	2.83821	2.31607
AT1G13820	24.8331	17.5598	26.5923	19.3173	21.1333	19.0099	19.2114	20.2055	18.3133	18.4704	13.6079	17.7582	26.9605	27.4733	22.3648	20.7663	22.173	15.9732	18.8805	19.7836	15.4495	19.022	19.8042	18.5731	26.7984	25.2285	23.5699	17.4081	23.9264	18.8315	16.177	18.1874	17.1839	15.8224	12.8925	13.766
AT1G13830	0	0	0	0.208072	0	0	0	0	0.160832	0.250432	0.102602	0	0	0	0	0	0	0	0.774774	0.16619	0.219081	0.276073	0.212575	0.17294	0	0.272692	0.19482	0	0	0	0.163427	0	0.161956	1.05675	0	0
AT1G13860	1.18302	2.17722	2.0347	3.10933	3.50492	3.11203	2.46027	2.96319	2.79252	2.10284	2.45317	1.8683	2.02513	1.45628	2.15394	3.51397	4.87761	4.26458	3.01392	2.55442	1.93313	1.57162	1.45217	2.16592	2.17331	1.94047	1.21997	3.64262	3.01492	2.4588	2.0933	2.66724	1.75176	2.49228	2.10824	2.46744
AT1G13870	6.37871	9.29887	7.91494	10.782	9.17201	7.75868	6.66841	5.40709	9.79114	4.62819	5.50259	7.78419	4.41971	8.77545	8.22643	7.7542	8.94184	7.64671	10.1072	9.99687	7.62128	7.10286	5.70028	8.14685	5.67194	5.33603	8.4716	5.94534	9.10769	6.941	9.23848	7.97971	7.27729	8.09632	7.28504	9.82358
AT1G13880	12.4074	8.90997	10.6585	14.0625	13.77	16.0055	18.1638	18.3727	19.0712	17.5364	18.625	19.0721	16.7805	17.0601	18.7989	18.0058	18.7309	15.6518	16.6351	20.5175	17.4258	19.534	20.3314	21.0132	20.6785	19.5609	14.8305	18.8145	17.959	16.4946	19.8574	23.892	22.2866	19.8164	18.2436	19.7662
AT1G13900	5.289	8.22562	6.9012	8.37538	8.91588	10.9053	11.1244	9.1069	7.415	7.68247	7.75048	7.45957	6.6685	4.29421	5.79435	7.443	11.8507	9.27983	8.33471	10.8447	8.23582	8.86068	6.78501	6.4399	6.90497	9.96105	9.05106	10.939	9.93227	10.9222	7.88241	9.72051	9.07505	11.1361	8.50569	7.54604
AT1G13910	3.79213	2.29631	0.862375	1.54913	1.80383	2.68508	2.42186	3.983	2.69421	3.8844	3.37384	2.5915	1.78671	3.28009	1.38715	3.14889	3.61482	4.97509	1.60232	2.88707	1.90295	3.59697	3.56099	3.11163	1.89488	1.86106	2.17571	2.34125	2.45045	1.51464	1.72373	1.45346	2.51207	3.65286	4.26712	1.85797
AT1G13920	12.1497	9.88875	9.86782	7.00468	9.18443	5.11202	4.13452	5.84102	6.18785	5.52012	5.75676	4.66326	14.2569	12.1659	12.6824	8.13615	7.69178	7.27307	4.7611	4.79549	8.42894	3.87246	3.74854	4.43579	9.33302	8.96154	11.5556	8.548	9.20947	6.62291	5.10876	2.62883	3.89443	3.75113	3.8165	3.78998
AT1G13930	236.375	214.409	228.671	418.969	375.455	431.573	764.448	821.256	795.966	1228.27	1196.54	1135.51	282.049	270.154	193.249	845.053	1027.79	958.987	955.697	869.457	832.166	1181.55	1100.88	1100.3	269.012	257.385	248.486	1283.93	1194.75	1181.28	839.171	734.242	696.383	949.481	1082.19	863.78
AT1G13940	6.14932	3.10309	4.89645	3.74554	5.39809	4.66192	6.22234	4.32129	4.00564	5.15649	4.55412	5.22355	5.88989	5.76141	5.89494	5.37819	5.19752	5.41171	3.94842	4.26202	2.80923	5.95675	4.6129	4.94688	6.77809	6.92609	6.62965	5.70457	4.86967	5.64948	3.22398	5.43018	3.71413	6.1796	5.21837	4.27524
AT1G13950	1.11305	2.52752	3.16401	1.06569	5.06094	2.59247	3.33213	4.73948	6.95604	2.5653	2.21878	4.41447	0.771216	1.55284	2.93618	4.37145	3.70572	3.12228	4.70305	6.24201	3.98962	5.34168	3.38725	4.52719	0.217256	0.931108	0	2.9878	3.2693	2.13735	4.46418	5.33266	2.94932	3.43645	2.40859	1.6145
AT1G13960	11.8567	13.5356	12.2346	16.1702	10.7414	12.7668	19.8397	15.7944	12.9145	14.6837	13.4593	16.5447	13.5351	14.3721	14.015	19.4118	17.0978	18.2027	17.4525	16.3836	14.805	17.943	19.858	17.2553	17.6798	15.6095	11.7715	16.8919	17.1275	16.2735	17.2807	19.6492	16.9319	22.0239	21.311	20.8636
AT1G13970	0.0992243	0.100142	0.483531	0.464457	0.277639	0.184888	1.24477	0.281672	0.391645	1.21966	0.957748	0.363262	0.137502	0.13843	0.1396	0.94641	0.208643	0.171286	0.41926	0.944282	0.088915	0.22409	0.172549	0.982635	0.0774704	0	0.869751	0.532702	0.218584	0.228645	0.397965	0.38031	0.723034	0.367617	0.214717	0.25587
AT1G13980	5.48642	9.5755	8.74444	9.83014	10.3305	10.0308	12.9374	11.4174	10.2306	11.6201	11.4777	10.9994	10.0896	9.12173	8.09615	11.1325	11.8545	9.86259	9.49945	9.22547	8.76077	11.7851	10.4016	10.1546	7.95521	10.0304	9.30267	10.6856	9.69319	11.1532	8.96182	12.293	9.64627	13.7039	10.4739	11.7544
AT1G13990	7.68903	4.40916	4.54176	18.8137	18.5808	21.6536	27.8017	26.2918	27.5901	36.5166	37.3286	36.1468	11.2606	9.50812	9.58851	29.2178	27.6816	30.3172	40.7959	42.7639	39.9315	38.2821	43.9118	47.4675	13.0981	13.0592	15.1785	31.5463	28.4873	30.3353	39.1327	35.8337	37.1597	49.6367	43.4876	42.5846
AT1G14000	18.0308	15.5816	15.9257	14.1466	15.6086	14.2789	16.1936	18.7944	14.7527	17.9501	14.992	17.878	12.8056	13.4422	14.1901	19.158	21.0107	18.9672	16.904	21.2959	19.5909	18.07	21.3607	15.4647	16.6293	19.9855	19.4867	19.814	18.3708	20.1684	18.682	21.7045	18.5884	18.5794	19.9966	19.8335
AT1G14010	11.1153	13.686	11.9165	19.3927	14.3068	15.9478	12.6765	13.7257	13.4543	8.53932	6.25073	6.78222	13.0928	12.0956	15.0127	13.4706	18.0748	12.8558	19.9607	20.0982	17.1319	16.3169	14.1104	10.2214	10.4141	17.8528	8.50308	14.9186	15.6712	15.0264	18.8726	17.0412	16.6409	15.6488	8.49872	10.0321
AT1G14020	12.1593	12.4797	12.6374	14.4263	15.9302	12.5764	11.8693	11.6275	11.795	8.39137	9.68675	9.74557	13.3514	12.3633	13.9901	13.0661	11.6283	13.1632	12.3001	12.0478	13.2967	11.8686	10.1244	11.298	13.9988	11.9531	10.7567	11.8941	12.7877	14.0094	15.5672	14.5145	14.9492	11.7712	13.602	11.0939
AT1G14030	11.5182	11.7446	12.634	7.98374	8.22343	8.40791	6.36489	7.75296	7.9678	6.62906	6.47833	6.88318	7.73399	8.53165	6.93314	8.06144	6.82484	6.252	4.76654	7.82964	5.53318	7.643	8.46628	6.9717	10.9399	9.93345	9.36772	5.65783	5.9293	8.29999	6.42948	5.34776	6.68623	5.20593	3.76872	6.27726
AT1G14040	0.583075	0.672532	0.744173	0.602573	0.990554	0.388022	0.617473	0.532027	1.04113	0.383955	0.699136	0.4066	1.1543	0.871563	0.703145	0.794489	1.40121	1.07843	0.967886	1.13243	1.26891	1.03465	0.651828	1.47303	0.71538	0.929074	0.398256	0.894382	0.795151	1.34359	1.28065	1.35686	0.882864	0.97725	0.720999	1.07398
AT1G14060	11.365	21.0674	13.5631	27.2406	23.5257	20.7445	19.7064	23.7028	23.6498	18.4126	21.1221	17.8317	14.6243	23.4596	18.6001	17.8281	17.72	20.6198	19.1105	17.3429	18.0821	19.643	19.5618	24.1177	8.14897	20.4373	12.3832	23.3475	22.3112	20.6658	28.2176	29.3363	31.0364	24.0606	20.5781	23.7745
AT1G14070	0.132948	0.268354	0	0.282869	0.0930001	0	0.303242	0.377403	0.349836	0.340456	0.111588	0.324482	1.01329	0.649172	0.374092	0.969698	0.465924	0.573753	0.561753	0.542235	0.833941	0.675566	0.34679	0.470215	0.207601	0.444863	0.105941	0.267657	0.780999	0.51059	0.888703	1.78348	0.61649	1.06721	0.479488	0.685665
AT1G14071	0	0	0	0	0	0	0	0	0	1.09663	1.79715	0	0	0	0	0	4.50229	0	0	5.82189	13.4308	1.20891	1.86171	3.02918	0	2.38821	0	0	0	0	0	0	0	1.32213	9.26673	0
AT1G14090	1.08341	2.39187	1.1549	1.49834	1.61047	2.08183	1.73753	2.21052	1.91542	1.87274	1.96077	1.40476	1.87669	1.98382	2.90562	2.88734	2.1832	1.87024	2.43196	1.79512	1.88101	2.06448	1.88402	2.25121	1.26882	1.58604	0.917287	3.04455	3.3314	2.02842	2.94213	2.01137	3.00535	2.04877	2.53982	2.05169
AT1G14130	0	0	0.118005	2.41126	1.62617	1.21828	2.07125	0.928007	1.52928	1.41387	1.40242	3.54613	1.00671	1.2162	1.02207	1.95644	2.34226	2.1319	0.920874	1.3827	2.86433	1.14846	2.9056	2.05551	1.70158	0.972342	0.694672	2.14508	1.92042	3.12481	1.26259	2.50597	3.36868	2.78119	1.36243	1.967
AT1G14140	4.05761	4.45122	3.00896	3.37823	2.34476	6.90322	7.04189	6.88605	9.28445	4.33705	4.66432	4.41344	2.32251	4.06104	3.10256	4.85011	5.93537	6.24311	5.59074	5.87617	6.00735	4.18347	5.52217	3.61898	3.71898	4.91934	5.62324	4.61725	5.31137	5.2848	6.604	9.12842	3.8566	3.59486	2.79958	7.84753
AT1G14150	55.7015	50.4442	49.6831	89.4149	126.635	101.473	66.9282	69.7077	67.8876	75.5239	60.11	66.3057	67.5408	51.3442	59.9999	74.2237	88.0186	80.7014	78.5407	61.3594	77.0995	74.4113	68.9721	63.8515	50.6731	47.1511	53.5016	90.1133	93.1255	77.5472	69.648	65.7638	73.798	52.9741	53.8105	48.4136
AT1G14170	4.3933	2.66035	1.15966	3.22489	5.83912	6.13963	6.88925	6.62544	6.50275	3.20639	4.60931	4.42309	2.28304	1.76214	2.62692	2.03356	3.00234	3.60238	3.24858	3.50901	2.65737	1.0542	1.90996	2.02	2.22958	2.45011	2.53813	3.90646	3.468	3.29016	3.96461	3.26251	3.34685	1.89896	3.24819	2.2658
AT1G14180	2.27274	2.03889	0.410196	1.02086	0.794917	2.11743	0.143997	1.07528	0.664493	1.29335	1.00678	0.308168	1.04983	1.58537	2.66462	1.06263	0.619496	0.871848	0.400132	0.944115	1.0183	0.57031	0.98806	0.357258	0.887231	1.54915	1.50922	1.0168	1.01988	1.06682	0.337608	0.846903	0.167284	0.701689	0.728607	0.162798
AT1G14182	0	0	2.87816	0	0	0	0	0	0	0	0	0	0	0	0	0	0	0	0	0	0	0	0	0	0	0	0	0	0	0	0	0	0	0	0	0
AT1G14185	1.40849	2.60611	1.23929	1.49841	2.38108	1.4216	1.87404	2.16577	1.69871	1.32253	1.37923	1.93369	3.41573	3.52065	1.98163	1.05367	1.15177	0.911781	1.85982	1.99466	0.946614	1.12659	1.22467	1.32843	3.29909	1.44009	3.36713	1.02398	1.46522	1.35234	1.64766	2.47432	1.0108	1.66697	0.846643	1.36203
AT1G14190	6.07798	12.4047	8.00801	11.5525	8.40891	8.80856	3.54285	5.17614	4.53149	3.528	2.49405	5.93376	10.5752	9.13902	7.31603	4.77419	7.1949	4.77975	3.70959	4.13157	3.63099	3.73669	2.70109	2.19746	11.7054	10.2442	8.71799	4.62268	5.35575	5.80974	3.06974	4.01206	3.48947	5.42108	2.33822	4.09248
AT1G14200	18.1749	21.8608	23.6587	41.4249	36.3998	46.6236	60.0536	48.9435	51.4284	49.9858	43.8838	48.6128	51.5801	56.6172	52.3671	48.6118	50.7817	41.6894	32.0859	30.1249	39.7125	43.2957	50.6559	48.9599	61.6208	61.6491	57.7334	38.2615	36.5645	39.0123	52.5912	52.246	53.602	41.0475	46.8724	55.3746
AT1G14205	11.3202	9.2827	9.76872	3.61285	5.19668	4.94373	5.64821	5.0211	3.72347	5.0731	5.34456	4.74873	6.12781	5.92238	5.97245	2.58024	5.207	2.44269	4.48426	3.36657	3.17001	3.79492	6.45933	4.75449	3.86679	3.55116	3.38275	6.1724	3.89651	2.71723	3.31061	1.69486	3.98383	3.05814	3.57239	2.05252
AT1G14210	4.56588	2.30405	1.48333	1.94294	2.55515	1.70155	2.86395	2.9163	2.55309	2.22156	2.68261	2.36807	5.37817	1.59248	0.64238	1.0247	1.60014	1.37933	1.20578	2.17259	1.02287	0.902271	1.98499	0.645952	1.60419	0.50927	1.63727	2.14486	2.51458	2.2796	1.06824	1.09376	1.36108	0.986775	1.31738	0.294351
AT1G14230	12.6718	11.232	13.6926	18.8027	20.3492	21.4559	15.2685	17.9077	17.3245	15.0682	14.8902	14.052	14.888	14.5272	20.076	18.7325	19.9262	22.7307	22.9304	19.3248	19.452	15.9889	22.4192	17.3037	15.1416	17.2065	15.6295	17.895	19.9047	16.8428	21.1397	18.8996	18.1025	17.4183	21.3011	23.0158
AT1G14250	15.4265	12.789	13.7821	20.1625	18.268	19.7107	8.10548	8.28917	6.30642	5.02275	4.99424	4.84087	7.10043	6.30282	3.56562	3.27664	3.9389	5.80156	3.95753	1.79766	1.48111	3.6706	2.29941	2.80601	4.81777	4.05582	4.65372	9.61303	9.87143	9.56401	3.53555	4.64571	3.50372	1.56493	1.03326	1.98902
AT1G14260	0.137254	0.969658	0.445901	0.116812	0.288037	0.255749	0	0.0974067	0.180583	0.21089	0.0576009	0.41874	0.570606	0.478713	0.772416	0	0.192406	0	0	0.0932995	0.368979	0	0	0.194178	1.92892	0.612361	0.984352	0	0	0.843403	0.0917487	0.263035	0.0909225	0.169504	0.396014	0
AT1G14270	8.54963	8.38899	7.32965	8.53957	7.22665	9.18232	8.12539	8.67994	7.26476	7.8454	6.877	8.69454	9.1327	7.95183	9.35557	10.3266	9.07205	8.19934	8.78047	5.32739	6.17162	7.03961	8.36304	7.22369	7.69504	6.88719	8.23224	8.04846	11.0738	10.489	8.65201	6.59936	8.41678	6.96569	5.65308	8.42071
AT1G14280	17.4962	17.1188	19.6338	12.2193	11.7719	13.3142	13.404	9.00452	13.1791	14.7069	13.9005	13.3649	24.1532	26.0862	23.77	11.8397	14.1356	13.6028	9.02936	9.98666	7.65965	13.0456	11.845	9.73095	25.548	30.2407	21.4985	12.4584	12.5534	12.3105	10.892	12.0298	10.9709	15.8343	15.4141	15.6706
AT1G14290	26.2626	23.8042	22.2811	11.6027	13.2227	11.221	16.0249	15.5516	18.4872	14.2219	14.3912	15.8205	16.6902	15.7526	14.1207	9.00994	11.7247	12.9944	9.54195	8.86929	9.89325	8.50013	11.4903	11.7144	16.1949	11.5679	15.1959	12.3483	8.84404	10.022	10.511	6.0909	8.53251	10.2258	6.15369	10.784
AT1G14300	5.0953	5.54839	3.92052	7.01821	4.31467	5.62158	6.88141	5.89988	5.73355	7.0735	6.64008	7.93613	5.94604	4.77021	6.31973	7.6736	8.08256	7.75418	8.21523	7.65634	9.13181	6.81355	7.81134	10.5282	3.55945	6.28145	4.80821	4.94909	8.56615	4.4287	7.97724	9.63622	9.41543	11.1775	8.5113	7.52051
AT1G14310	6.39223	5.0689	6.11875	9.22895	8.30425	9.99659	7.29006	4.8605	7.5091	7.95086	7.47298	6.9649	5.85271	7.64393	6.10261	5.89202	5.12045	7.29072	7.2347	6.67296	8.18297	7.21817	7.34447	6.45952	7.4862	8.40296	11.4609	8.42623	9.22013	5.61133	6.56204	5.46882	7.7128	8.88097	5.92821	7.06443
AT1G14320	259.076	262.949	248.659	250.412	262.036	242.931	200.596	203.169	171.671	149.196	142.011	156.675	275.354	229.331	189.903	184.222	191.71	221.628	222.608	195.171	192.965	176.286	172.314	161.205	194.76	194.669	192.774	240.429	259.854	231.146	215.288	206.339	188.397	184.139	160.007	132.617
AT1G14330	4.57529	2.6936	2.63215	6.0842	3.60059	3.81861	3.91344	3.31466	2.88442	2.8315	2.84015	3.72227	3.69851	5.38572	4.89483	4.11795	4.74351	3.94906	4.53101	3.82283	2.8187	4.78974	4.06105	3.10157	4.76294	4.89057	3.26611	4.28577	3.56967	4.31968	3.31327	5.02342	3.78858	3.82575	2.81896	3.93277
AT1G14340	11.3549	4.34686	8.74528	15.1622	18.762	17.51	12.0567	13.477	10.6895	11.0296	10.4343	7.88408	9.35981	8.19386	8.81402	10.9842	10.0171	12.6734	14.0628	10.9125	14.0347	14.9223	11.7455	10.2479	5.65557	7.86109	14.1965	10.7733	12.9383	9.9248	14.1337	12.3811	9.20794	13.0559	15.9574	11.2328
AT1G14345	206.333	216.108	225.353	218.623	256.293	240.575	142.522	128.279	118.588	131.004	144.046	149.681	220.271	157.864	182.675	168.66	147.866	201.01	124.033	103.992	114.604	112.921	120.944	109.422	143.599	123.901	151.608	175.086	181.028	153.247	130.435	115.778	113.123	74.7597	80.1267	71.613
AT1G14350	3.85524	5.46577	4.32399	6.0153	4.81578	6.67047	6.80447	7.62172	5.19307	6.25266	7.93551	6.49697	3.37085	4.80225	3.55142	9.01265	10.2941	9.1904	5.42994	7.79952	7.4029	6.0118	4.30983	4.02569	3.79836	4.40245	3.8767	6.65277	7.95361	6.41601	5.58367	7.03641	4.49968	7.19833	4.36992	4.20148
AT1G14360	3.22408	1.92275	5.47514	5.55018	4.61315	6.69019	9.35942	11.0244	9.54424	5.85448	4.55113	4.29215	3.85858	2.04453	3.09272	6.82453	4.006	5.1861	11.146	9.66295	8.142	6.28841	4.71464	5.59786	2.05955	2.77879	2.45237	6.29418	7.10242	6.75391	5.58385	7.16163	6.40729	5.15802	4.65117	5.47964
AT1G14370	4.78474	4.1223	5.87653	3.17826	2.12252	3.91414	4.85787	4.47233	3.91533	4.78163	5.33834	4.48607	6.87314	4.72154	5.08984	4.71432	4.98963	4.23056	5.42416	7.4569	6.27455	7.57734	6.79851	3.13693	4.55578	7.15915	4.55675	4.15075	3.94196	4.21302	6.08479	7.15672	5.1023	6.84579	5.8925	6.09398
AT1G14380	10.3993	14.3577	9.79751	14.3378	15.7712	12.944	12.0022	12.8711	12.5329	13.4645	14.4544	11.4216	11.817	11.4905	5.50121	14.2366	16.3856	15.1513	12.3034	10.4056	9.54245	12.7294	13.3099	12.1229	11.3021	12.4343	13.06	15.2417	13.6232	15.9116	9.45405	8.68918	10.6916	19.7265	15.1224	15.6073
AT1G14400	28.2116	25.3776	26.0677	23.749	38.3254	25.9028	43.0154	40.4779	35.3695	38.9496	42.382	36.9225	34.1372	32.0858	29.0494	49.5502	53.5901	41.113	49.0207	48.0818	42.8669	50.5554	47.4596	46.5641	30.0071	33.5189	28.1825	37.3159	42.7832	37.3721	50.1523	39.5694	43.3358	45.6965	45.7128	41.91
AT1G14410	7.66208	5.70763	10.2235	5.20124	4.72174	5.43885	4.36913	4.27244	3.84035	4.76517	3.4452	2.89415	6.57297	3.56317	4.49162	4.40127	9.71795	5.9835	4.62502	4.83635	4.0869	5.66506	6.50347	5.29087	6.12468	4.06959	5.96026	5.50917	6.43011	8.40756	6.70712	3.67093	6.16332	5.97033	4.0793	6.58607
AT1G14440	1.16087	2.99409	1.99044	0.768428	0.812056	1.44205	0.73551	0.732311	0.424262	2.18004	1.08262	1.10184	1.69807	2.8792	0.907356	1.30264	1.35611	1.11331	0.681264	2.27966	1.38701	1.60217	1.34582	1.73356	1.61131	2.30189	0.925054	1.21184	0.947153	1.58519	1.37955	1.73032	1.02534	1.27434	2.23295	1.74623
AT1G14450	12.5468	3.8372	7.71992	16.988	22.8728	15.2316	25.7996	31.8394	27.2627	33.1038	24.7318	25.2869	18.9676	16.4434	14.1753	40.744	29.5805	32.4884	34.1383	41.0933	50.0832	36.4932	38.6784	32.8114	11.2803	16.1148	14.8456	29.5973	37.6905	30.9561	48.7973	30.6025	39.0389	41.7892	31.8129	20.5892
AT1G14460	13.0461	18.7077	15.4081	15.4055	11.4076	14.3322	11.0039	9.41289	10.0484	7.71186	7.98438	8.69001	13.4461	13.7644	13.3836	10.0036	12.0017	9.10216	7.46477	7.20541	7.93986	5.73924	5.48265	6.45987	12.8172	12.8537	9.78951	9.92233	8.90129	9.812	6.86762	5.72954	6.44568	9.59975	6.97935	8.37544
AT1G14470	2.38126	1.51786	0.916117	1.01331	1.84109	2.10177	1.64373	1.51205	1.81384	1.41217	1.47271	1.98828	1.04207	1.66107	1.76328	1.26572	1.31768	0.865402	0.529564	2.04466	1.23539	1.48599	1.08973	1.68443	0.978524	1.11832	0.699094	1.2616	1.56452	1.92533	1.42422	1.92147	2.07559	1.31561	1.17523	1.37355
AT1G14480	0.857236	0.988756	1.09408	0.521119	0.856654	0.684563	0.418989	0.782186	0.64449	1.00354	0.668115	0.448337	0.848523	1.79392	1.03376	0.687092	0.429177	0.211401	1.42298	1.24867	1.4266	0.898856	0.212959	0.86626	0.669296	0.546369	0.390343	0.410912	0.719403	0.188128	0.900474	1.76016	1.29799	0.453711	0.353337	0.631588
AT1G14490	0	0	0	0	0	0	0	0.355558	0	0.1283	0	0.764252	0	0	0	0.140549	0.175582	0.216217	0.264619	0.851416	0.224477	0.565745	1.52468	0.885997	0.195584	0	0.998091	0.336219	0	1.3469	0.334905	0.240035	0.663779	0.464048	0.361387	0
AT1G14510	9.5686	9.81282	13.9134	12.0183	11.5516	8.77094	12.7607	14.2385	15.9397	14.7812	10.622	12.7128	16.5749	13.2417	9.98808	12.9019	10.0601	11.7223	14.8355	13.2185	15.0744	14.1161	12.8823	13.1004	10.4832	14.804	14.0199	11.807	16.7725	14.5809	15.6811	13.4573	12.984	18.2971	13.6927	13.5312
AT1G14520	1.71052	1.43862	0.810403	4.12469	3.68937	4.24969	6.909	5.56385	6.47025	5.91349	4.72585	4.52274	1.87656	0.994327	2.50683	4.71859	4.09634	3.19886	3.0115	4.3603	4.34294	4.74837	6.32095	5.54571	1.78068	2.70284	1.70382	4.20898	5.02423	6.35035	2.76326	2.32197	2.92723	6.07327	4.52405	3.95146
AT1G14530	1.81039	3.78476	2.73068	3.68683	3.52786	4.81907	4.86671	6.42401	5.27422	3.37773	3.20185	3.31393	3.40477	1.62367	2.27416	7.32786	6.88844	6.4736	7.51296	8.26279	6.95267	5.18377	6.29645	4.2992	2.32214	3.31738	2.37004	7.54986	5.31755	4.96632	6.82883	4.95636	7.70963	5.82897	7.92846	2.91778
AT1G14540	8.67704	10.1045	7.31841	0.923095	1.7509	1.86556	0.570911	0.236844	0.329316	0.683706	0.350141	0.203633	10.637	6.51835	6.57346	0.655358	0.233917	0.43208	3.52536	3.62973	2.39246	1.4132	1.16071	0.708216	1.69367	3.53627	2.52642	0.671887	0.980253	1.28171	1.67315	0.319785	1.43701	0.103037	0.361091	0.860597
AT1G14560	5.56982	12.0296	9.31887	11.7085	10.8315	12.2465	7.36848	7.90563	8.42738	7.98749	5.60993	8.02055	11.7321	11.7335	14.8889	9.37508	10.9311	7.69194	10.7082	11.8128	10.681	10.5664	10.2669	9.6922	13.6549	13.2947	13.5815	8.14844	10.1431	8.98425	7.8932	10.0336	9.81455	12.6565	9.72262	8.04323
AT1G14570	6.68745	4.16205	5.15987	4.50575	6.86112	4.46516	5.40227	6.09067	7.55214	5.59431	6.31463	6.93681	4.86532	3.88741	2.74419	7.12896	6.09352	6.63793	3.76759	7.72796	6.9914	6.35587	8.14053	6.70153	3.56789	6.58884	4.61846	7.77892	5.40173	6.50645	6.40743	6.08756	5.61139	7.57055	6.67289	7.3291
AT1G14580	12.5111	11.5746	8.97584	4.70279	4.30298	6.11949	7.13419	5.99328	7.06441	8.3835	10.151	7.37944	12.064	9.45451	9.02105	5.61563	7.23459	5.84928	7.15868	6.44929	8.03471	6.65178	7.6148	5.67873	9.76818	10.3497	6.56336	7.41647	6.73717	8.64888	5.85423	5.49461	4.69647	7.08163	6.91878	6.31806
AT1G14590	5.05461	1.70045	2.36365	2.15091	4.82158	2.14055	3.49367	5.43512	4.73582	4.15777	2.37838	3.73839	2.33484	2.88482	3.23246	5.67192	6.0121	6.21364	5.82481	5.62242	8.09809	5.96716	4.92765	4.22556	2.51137	3.41687	4.63812	8.53156	7.31084	6.58845	6.34807	4.54983	7.30557	8.13388	3.64598	5.13474
AT1G14600	8.8533	3.70482	5.08597	4.59437	3.17207	3.82238	2.3395	0.91947	1.56256	1.8801	2.53737	4.47972	5.087	2.2594	7.13931	2.54421	2.27026	2.05016	1.8248	3.5228	3.28948	2.8041	3.19179	2.44392	4.21482	1.68594	2.75312	2.46347	1.90275	2.65377	1.87647	1.44837	0.858262	2.80005	1.55757	1.8097
AT1G14610	14.4493	16.5612	15.6928	15.8006	16.3367	17.897	14.5946	14.6265	13.337	13.0798	14.0786	12.5755	15.0563	14.2203	15.483	13.9829	15.2308	14.1151	14.6718	13.4387	10.0372	14.0712	14.0244	12.8356	14.867	17.3033	15.9769	15.3718	12.9955	16.7339	13.4774	15.4016	13.1334	16.4611	12.6444	11.6258
AT1G14620	0	0.821162	1.65206	2.51018	1.28061	0.758039	2.08782	1.44357	1.33812	1.0418	1.79265	0.496458	2.1141	0.283781	0.42927	0.456504	0.998008	1.93125	1.07435	1.24443	2.00503	1.60785	0	0.863315	0.317629	0.68064	1.29672	0.136505	1.19493	1.40616	1.22374	0.389817	1.21272	1.50723	2.34757	0.524534
AT1G14630	9.00708	8.58533	6.29938	3.30049	7.00075	3.96269	3.42406	1.77561	2.79804	3.45984	3.98998	4.27455	6.41423	5.41034	7.2161	2.10564	3.68269	2.37546	5.28587	3.40147	3.81142	1.97767	4.13332	1.94679	4.4929	6.69756	4.18683	4.19757	2.20466	2.88267	2.17421	1.43844	4.14352	2.16289	2.5266	2.25814
AT1G14640	13.9107	18.5952	15.3385	19.3658	14.693	15.2775	12.3449	11.2452	13.6358	13.7774	14.1888	14.1652	17.809	18.8288	21.1265	10.751	10.5896	10.7345	14.4026	11.9608	13.0433	11.7551	10.8937	13.9455	17.7659	20.7562	16.4439	9.89167	10.6883	7.57144	17.4891	13.3294	16.2942	15.7003	17.543	16.0947
AT1G14642	0	0	5.00625	2.62297	10.7796	2.87136	5.27227	7.65528	6.08237	4.73544	7.76041	3.76105	1.06772	6.44956	5.42008	7.78131	5.40048	3.99019	3.25562	7.33249	0	2.61014	13.3987	3.27013	1.20314	5.15636	6.13977	1.03413	4.52624	2.36728	11.331	10.3361	6.12487	2.8546	5.5577	3.97374
AT1G14650	39.6792	44.1068	35.8969	48.2575	36.3303	39.8513	48.5704	45.6002	41.1291	43.3078	48.3715	45.4004	40.7035	47.7142	48.2483	42.0245	41.0016	39.5911	46.6229	43.5092	41.5473	46.3788	45.4805	48.0787	49.2006	45.017	52.6817	41.5414	39.4097	48.0228	43.9032	44.3675	43.2618	48.582	52.331	53.6745
AT1G14660	1.60039	1.37291	1.62477	1.97496	2.51891	1.71468	1.87081	1.41972	1.9477	2.2131	1.6455	2.53893	1.77422	1.78619	2.9271	2.06522	1.79478	1.65761	1.69056	2.01258	3.15505	2.21379	1.87856	1.35848	2.18667	2.40982	1.53035	2.04059	1.5865	1.53659	2.19309	2.53029	2.06733	2.76701	3.17458	2.16664
AT1G14670	21.8912	14.1285	16.7877	19.7504	18.4024	19.5199	22.0193	21.4035	22.1269	14.5322	15.0226	15.2492	15.6889	16.0569	12.4254	16.4995	17.056	16.0566	18.7578	20.1817	17.0068	13.1025	12.7439	11.2317	19.1458	17.0815	16.0967	19.4827	21.1803	18.4746	15.8895	20.076	18.1115	12.2411	12.4698	12.0534
AT1G14680	2.56301	3.29217	1.8924	4.5609	3.09681	2.82202	2.25868	3.63786	3.21885	2.98338	3.52018	3.41208	0.968658	2.76304	3.76984	3.26821	2.77633	1.20666	3.44581	2.85093	1.87913	2.76262	3.44406	2.30745	2.54685	3.37851	0.55701	1.87636	2.39533	2.14764	2.33628	1.7861	0.463049	2.44586	0.840339	2.25315
AT1G14685	12.6738	10.5711	14.0366	9.27088	9.89144	9.95366	14.6331	16.2792	16.7437	16.3082	12.22	14.6995	11.249	9.27914	10.8312	13.634	12.9211	14.3746	13.1666	11.748	14.4544	16.1447	14.2984	18.3006	11.6126	11.4491	10.1828	18.6271	16.6133	11.9071	15.6836	13.3485	12.0037	14.2289	16.9993	16.0034
AT1G14687	2.00899	3.54823	3.67125	1.81665	1.93234	3.27548	1.86157	3.02971	1.652	1.41479	2.10776	1.37905	2.95799	2.27725	4.76967	5.07226	0.880078	4.55177	3.97909	4.26759	2.70038	3.96999	3.93028	2.30928	2.15674	3.36118	6.40356	4.55017	3.31925	2.31467	3.35732	2.40628	3.82615	4.18674	5.25305	2.91408
AT1G14690	26.6469	24.4712	17.3406	24.7912	25.1815	27.216	32.2299	36.2947	33.4803	35.8568	36.9172	36.2043	23.8531	24.1295	24.5081	29.994	30.9159	29.0709	33.131	32.9643	32.0354	39.1075	37.416	41.5618	24.1	26.214	19.915	27.5454	27.1022	29.0488	28.3228	25.0574	25.7105	45.0186	33.1291	34.8373
AT1G14700	10.2601	10.6837	10.7139	8.31621	6.72147	8.19338	8.45083	7.16583	10.6064	6.83966	8.40659	10.6327	8.35031	7.49781	7.5612	7.6754	6.96311	7.45006	9.46188	4.64959	4.52406	6.52848	7.22178	7.83366	4.95898	8.90081	5.58036	6.77607	7.2949	6.50481	6.85845	5.92997	2.80499	7.24049	7.16583	3.88466
AT1G14710	52.4827	59.9458	60.6203	55.3315	52.3764	56.3625	37.0953	37.1904	33.3884	29.1735	36.1373	30.8249	47.2521	54.0378	53.7209	30.7245	31.0036	28.3459	38.758	41.3902	34.7091	33.3582	30.8092	29.7331	36.4985	35.8416	36.813	42.1273	36.9232	34.5793	29.2531	33.9528	33.3095	28.4291	29.9227	28.2628
AT1G14720	39.837	44.6217	30.0264	34.9314	30.2947	35.1465	33.5579	36.7317	27.7948	35.7828	33.4999	36.553	40.2535	31.2622	31.9511	28.6162	27.4992	29.956	39.5311	32.8237	33.8048	34.505	38.4427	38.64	28.7468	29.9589	37.6366	36.5566	37.7847	30.1354	22.3929	27.3277	24.9902	28.0462	21.2248	24.8064
AT1G14730	0.793795	1.40198	1.28942	0.0844467	0.555279	0.369775	0.452644	0.140836	0.652742	0.914748	0.832824	0.242175	0	0.830578	0.1396	0.779397	1.39095	0	0.83852	0.674487	0.17783	1.68068	0.517647	0.561506	0.154941	0.664039	0.158137	0.266351	0.728615	2.28645	1.45921	1.14093	0.394382	0.980311	1.00201	0
AT1G14740	109.359	120.479	113.025	87.043	86.2969	76.0922	105.31	98.5879	97.7075	112.104	114.207	104.141	113.406	113.035	119.032	80.409	74.4254	80.9667	135.047	129.247	130.687	127.581	119.089	121.825	104.456	113.622	131.852	72.1323	74.8624	81.0599	121.22	127.104	122.179	111.423	134.389	127.301
AT1G14770	2.39819	1.3202	1.32803	1.34522	0.762541	0.710916	0.932395	1.0057	1.3625	1.61908	1.46391	0.731651	1.58614	0.912478	1.53366	1.46786	0.764055	0.564529	0.690902	0.963295	1.6606	1.29248	0.947817	0.616874	0.0851095	0.97269	0.781785	1.68254	1.20069	0.753571	0.947283	1.04453	0.433271	1.88471	0.629038	0.913577
AT1G14780	0.463771	0	1.20534	0.11841	0.51907	0.518495	0.105782	0.0658261	0.0610179	0.285033	0.155704	0.226383	1.09256	0.452911	0.978728	0.260205	1.36526	0.480351	0	0.189152	0.249351	0.366586	0.403244	0.524891	0.289675	0.724195	1.1826	0.186737	0.817324	0.569961	0.49602	0.533266	0.675887	0.744565	0.334526	0.119593
AT1G14790	3.31269	6.95626	5.94517	14.324	15.2868	13.7889	13.6495	14.1437	14.4111	12.3965	15.0234	11.2802	6.99701	8.75867	6.87825	9.65289	11.4223	10.7914	12.925	15.3633	13.1668	13.3339	12.2647	11.3385	10.8463	12.5746	10.6868	11.2947	10.5541	13.4202	16.6795	20.9398	16.5647	18.1788	14.7224	15.9826
AT1G14810	32.5456	40.9165	35.4339	34.0262	38.8599	33.589	25.9178	24.2918	21.2254	24.1409	24.4908	18.232	31.2011	24.2682	28.5193	27.3115	29.3011	27.0012	36.4539	26.7958	33.1868	36.9092	21.9554	27.4872	25.7389	24.4091	21.5747	41.9871	35.4358	31.6791	36.009	34.277	29.9232	33.4362	31.2672	24.7797
AT1G14820	2.8271	2.42525	4.13303	5.11287	8.30603	4.60934	4.27204	4.6146	9.02	3.11308	5.93221	5.26128	3.23211	3.84554	1.88931	5.47234	6.53912	4.51427	4.92754	5.09264	4.43339	4.86839	5.5308	3.89962	2.09692	3.62629	3.49186	4.83791	4.98233	3.90873	2.64573	3.38618	4.40105	3.84052	5.50594	4.92092
AT1G14830	4.64086	4.33028	6.61394	8.01117	7.16657	6.0369	9.7865	10.0671	10.0806	8.65548	9.26037	6.78543	5.33908	4.82537	4.74298	8.59752	8.40829	9.22055	9.80469	9.58306	10.279	7.51469	6.77606	9.04319	5.19582	8.49701	5.58209	8.40302	7.45866	9.55064	6.67273	9.90066	9.91897	8.5429	8.71623	7.1127
AT1G14840	67.4469	75.0435	72.6828	83.4428	74.0507	73.8728	54.1724	48.3329	50.5922	48.0246	47.7737	42.4589	62.2916	67.474	57.2244	53.5326	59.6118	55.3044	33.2776	31.6461	22.849	33.3439	34.3999	31.6514	50.1553	51.1925	44.0455	54.8118	53.5737	58.5033	37.1131	30.4225	30.5129	38.3968	32.5129	27.4675
AT1G14850	4.2267	3.82142	3.46862	4.3841	3.69585	4.34806	5.17185	5.93675	4.98175	4.69034	4.39756	3.9491	5.06407	5.31321	3.06622	4.24884	4.96844	4.29421	5.02295	4.51921	3.19574	3.85306	4.93837	3.51929	4.36568	4.41974	2.98218	5.73203	4.91421	4.97129	4.17921	5.52663	5.42489	6.06262	4.09682	4.42788
AT1G14870	6.87196	6.38065	9.15332	2.10546	1.92284	2.81704	1.72418	0.390153	1.80827	0.8447	0.576787	0.503167	10.2848	9.97068	14.1156	2.46759	2.88999	2.84706	5.51695	5.04498	3.69478	5.74231	2.62904	4.08325	8.58456	9.19783	8.1045	4.79612	4.8443	2.9559	4.96112	4.21424	4.91645	3.39466	2.97412	1.77207
AT1G14880	1.86127	2.41518	0.215956	12.1068	13.578	12.1385	19.1042	20.1911	21.6898	10.3499	12.2746	10.3834	0.36847	1.48382	0.935229	18.9464	20.1279	21.5731	46.6255	42.4751	47.8921	19.066	15.0276	17.6801	3.73681	5.63493	2.33071	31.5835	30.0685	33.6989	36.97	42.5487	34.5235	21.18	13.8092	12.6848
AT1G14890	10.5584	13.918	15.0506	9.9945	11.6063	7.42782	7.86373	7.34017	5.38651	2.97972	4.61185	6.17943	15.6766	19.9909	8.48839	5.44033	3.92679	3.53369	10.2428	6.44478	7.91664	6.81291	4.68386	6.4017	16.1506	12.9783	16.8271	9.10997	4.43035	7.94443	7.634	5.16178	3.71126	8.38236	7.30508	2.08369
AT1G14900	9.12864	5.40765	10.1541	4.22234	3.88695	3.14309	4.86592	4.92925	2.87207	4.16719	4.16412	4.48023	7.42512	2.76859	3.7692	3.34027	6.25929	7.02274	3.14445	6.74487	4.80141	4.70589	3.27843	4.63242	3.4087	7.30443	2.21391	8.65641	4.22597	6.09719	5.17355	6.84557	5.25843	3.55363	3.00604	2.68664
AT1G14910	5.39504	3.99861	4.5187	3.90999	5.42507	6.75418	7.59487	8.01649	7.87457	6.95107	6.01407	5.34932	4.32223	4.99821	5.51487	6.05393	7.91742	5.82075	8.01424	6.70434	4.98558	5.94935	7.10969	7.81146	5.26529	3.38486	4.03042	6.22277	5.94245	8.02893	6.08575	5.97731	7.76206	7.44349	4.43879	5.9779
AT1G14920	6.3058	8.87117	7.75981	8.3346	7.28494	7.56615	10.4059	10.1707	9.67923	8.46552	9.42257	10.0854	8.80459	6.46471	5.64564	11.8468	10.112	9.15364	10.4963	8.44297	9.8458	8.79283	7.22736	7.16388	8.8023	9.91068	7.68957	12.054	11.0849	12.1822	7.2169	10.9859	8.86078	7.43349	8.54565	8.99271
AT1G14970	4.01247	2.02478	3.25887	1.89716	2.72885	2.59602	1.46179	0.949195	2.41962	0.970441	1.07583	1.29215	1.62177	1.32172	0.862461	1.50083	1.17183	1.92404	0.824161	0.833408	1.39828	1.0698	0.484555	0.315366	0.696173	2.1134	1.68751	2.24392	1.63689	1.02733	1.34109	1.49519	0.590673	0.344116	1.52753	1.43708
AT1G14980	14.7398	14.5786	8.61946	16.1826	21.0342	20.8735	19.836	22.595	21.7202	12.0788	12.3717	10.9724	11.0301	17.8905	15.7606	16.54	19.0097	18.5746	16.816	18.436	17.1709	14.4806	13.8414	9.38386	6.21448	11.1796	15.2694	17.6072	19.9155	18.5677	19.3119	16.1012	20.1144	13.2884	12.5459	14.4437
AT1G14990	2.19244	2.95028	1.58282	2.07324	3.57856	1.13479	2.63929	2.24747	3.52559	2.12102	2.55582	2.37824	0.50637	2.20907	2.05638	4.10033	1.8782	3.99497	1.54398	2.81508	4.14759	1.65048	0.847247	0.689274	0.570591	1.63027	0.970599	1.79827	2.14658	3.74229	0.488521	1.16712	1.45236	4.66308	1.0543	1.41341
AT1G15000	23.9224	29.0282	23.1356	21.4777	26.6975	22.803	20.659	24.4356	23.1965	15.2268	17.5255	20.3342	19.0666	21.9925	26.1667	24.1286	24.1336	20.29	17.3825	19.5514	13.0108	18.3473	18.6361	20.2477	20.729	20.359	17.6305	21.993	19.9019	22.7297	18.487	19.6101	20.1525	24.8472	21.3452	19.4338
AT1G15002	0	0	0.333077	0	0	0.764152	0	0	0	0	0.172106	0	0	0.858208	0	0	0	0	0	0	0	0.231545	0	0	0.960571	0	0	0	0	0.315001	0	1.17888	0.271668	0	0	0
AT1G15010	0	0.766009	1.5411	0	0	0	0	1.07729	0.748949	0.194365	2.07041	1.15778	0.262947	0	0	0.425843	0	2.29287	0	0	0.680133	2.99971	1.31987	0.805331	2.07407	0	0.604814	1.01869	0	0.87448	0	1.45454	0.251394	1.406	0.273737	0.244652
AT1G15020	5.00958	6.7412	11.1889	6.79495	5.62152	5.73683	6.36784	6.9623	8.17016	6.41435	6.30707	6.04971	7.15907	7.93538	7.04805	8.43209	8.11984	6.93626	5.95332	5.88835	9.16522	6.89431	6.44292	5.24161	7.0892	7.33373	7.48492	7.77427	5.90107	7.29496	6.83695	10.3005	9.2643	7.28223	8.80791	9.35226
AT1G15030	32.7682	31.6983	29.5262	20.8897	18.5972	21.7735	23.198	23.1673	21.3937	19.0627	19.2005	19.6923	37.4411	31.052	33.0542	26.5022	24.5277	21.0255	27.1691	25.7207	25.2637	19.4087	23.1158	24.7536	34.7557	32.9631	29.2649	25.8903	24.3344	22.1301	21.243	22.9862	23.5091	28.48	22.3876	21.1248
AT1G15050	0	0	0.296069	0.310243	0	0	1.2472	1.03482	0.239807	0.373404	0	0	0	0.254284	0	0	0	0	0	0	0	0	0	0	0	0	0	0	0.267681	0.280001	0.243677	0	0.241482	0	0	0.705018
AT1G15060	10.6081	12.6689	14.0723	12.1128	15.3978	17.2955	15.8283	16.4997	19.0163	17.9292	18.9946	17.7461	19.0492	16.4645	14.9868	20.9305	22.368	26.4001	22.7851	22.1136	30.815	25.5546	23.7508	25.0128	20.7749	14.8887	16.6246	31.7385	27.004	21.5926	25.4688	19.9906	24.7124	18.9413	30.0971	22.34
AT1G15080	2.07398	0.322024	1.29574	2.71554	1.674	2.22953	2.18334	2.7173	1.67921	2.36958	3.01286	1.07079	2.65298	1.89187	1.12227	2.23776	2.34826	3.16712	2.19084	2.81962	3.28811	3.24272	1.94202	1.01566	1.2456	0.71178	1.39842	1.82007	2.92875	3.18608	2.23953	3.21026	2.32505	2.75833	2.18646	3.39404
AT1G15090	0	0	0	0	0	0	0	0	0	0	0	0	0	0	0	0	0	0	0	0	0	0	0	0	0	0	0	1.84466	0	0	0	0	0	0	0	0
AT1G15100	3.66033	3.4303	1.91113	4.67279	4.02363	4.38455	9.09433	6.30865	7.0518	4.82065	4.60837	3.50967	2.35503	2.5533	1.10352	8.36141	8.79625	5.64166	5.79985	5.68719	7.73149	6.79039	4.09194	6.65796	1.83718	2.33296	1.66674	9.47464	6.91154	9.23787	5.9422	7.01471	11.0846	5.00472	6.22348	7.07918
AT1G15110	1.56126	2.70119	2.08319	1.37619	1.79423	1.55847	3.05237	3.40315	3.30129	2.57022	2.01243	1.02068	2.31809	2.02256	3.05949	4.2547	4.92438	3.27266	5.53669	3.63868	2.09857	2.64448	3.39375	2.99762	3.04743	3.60719	1.95503	1.64644	3.27557	1.97014	4.02547	2.99202	3.69373	3.02988	3.05673	5.392
AT1G15120	24.8582	26.9764	36.2542	25.137	43.1919	26.1479	23.6248	26.7468	30.9474	15.8802	23.22	17.1249	28.1509	22.1879	35.1614	28.644	29.7885	27.9156	24.8471	28.8895	40.0001	22.4863	23.4732	17.3949	21.2866	21.4656	22.1516	19.9107	25.5159	25.6637	27.3372	25.8683	23.9039	16.5049	26.0284	21.0227
AT1G15125	94.5779	98.3683	92.1463	29.5903	40.4233	39.3017	130.818	152.285	140.908	179.157	162.645	155.026	65.932	73.9013	70.732	20.2098	23.6271	28.9289	127.986	154.899	144.129	176.402	184.065	167.458	83.167	71.5445	75.2122	22.7508	26.0259	20.4178	95.9269	90.6252	75.4125	216.831	217.167	201.916
AT1G15130	9.72736	9.67185	8.60267	9.07585	10.988	11.3451	14.545	15.2896	14.9312	13.8759	14.4844	16.0474	12.731	10.4043	7.90721	16.8986	18.2824	14.8639	13.9289	18.5144	17.3042	14.849	18.4819	16.0043	14.5144	14.4663	12.919	15.1833	16.6668	14.1131	16.4245	18.5036	16.6107	14.549	17.5673	17.8375
AT1G15140	63.774	67.3083	73.5755	61.0753	77.7542	81.4219	54.0336	58.2752	58.4057	58.4943	61.3411	65.6179	67.3892	41.8693	45.7419	75.6942	73.5262	81.9079	69.1285	68.0016	68.3534	64.3264	57.1421	53.9572	44.9106	42.7724	42.0725	90.8169	81.8248	72.5707	69.9362	67.8985	67.0975	50.5326	53.4177	57.9531
AT1G15150	0	0	0	0	0	0.2286	0	0.2612	0.403535	0.628345	0.463378	0.37429	0	0	0	0.137667	0	0.317675	0.518385	0.0833956	1.64906	0.277072	0.320017	0.347131	0.0957867	0	0	0.164662	0.270264	0.0942343	0	0.117556	0	0.681798	0.0884941	0.237274
AT1G15165	1.17805	1.78341	4.14611	2.1723	3.70833	1.82925	1.45547	3.06549	1.0333	1.60895	1.31837	1.55742	2.72084	0.684799	1.65741	1.98288	2.06428	2.71148	1.86664	2.93623	3.34289	2.10625	2.39004	3.05549	2.91262	3.50394	0.62583	3.68932	4.03692	4.52434	2.23119	1.12881	0.910454	2.06104	0.991373	0.886037
AT1G15170	0.237628	1.31904	0.771992	0.859512	1.08047	0.66417	1.69378	1.60209	1.32874	2.92093	3.09147	2.10241	1.15254	0.828799	1.00297	1.19992	1.66557	2.974	1.75712	2.01913	1.91645	4.3604	4.64884	3.10968	0.463827	0.662617	0.0946788	1.43522	1.57044	1.73398	3.4946	1.93542	1.49544	3.30146	2.9139	3.06386
AT1G15175	3.68052	5.69563	5.77923	1.77501	5.32086	1.8288	3.6378	3.1344	1.45273	2.51338	2.2654	1.94631	5.27036	5.81939	4.48775	1.51434	2.06378	1.90605	0.777578	1.16754	1.75899	1.80097	1.49341	1.21496	6.70507	5.74726	4.69259	2.30527	1.62159	2.63856	0.984113	1.64579	1.30033	0.757553	1.41591	0.158183
AT1G15180	9.69137	5.93452	8.49026	3.79965	3.35159	5.27543	5.77466	5.25496	6.73359	7.30596	7.26603	5.11607	7.09225	3.64601	5.66845	7.02596	6.86913	7.04905	3.45081	5.69956	4.78132	7.13177	7.57442	7.31753	6.88649	6.0728	4.25183	6.72294	5.59723	6.02212	4.73134	4.591	4.54447	6.3877	6.75492	5.05439
AT1G15190	0	0.178513	0	0.0752677	0.494922	0	0.100861	0.251055	1.16358	0.452955	0	0.863405	0.490225	0.493532	0.124426	0.29772	0.495905	0.152668	0.93422	1.56305	1.1095	0.898796	0.307587	0.125118	1.2429	0	0	1.7805	0.779301	1.35861	0.709417	0.338972	0.937372	0.764536	0.255171	1.25432
AT1G15200	313.392	374.01	330.883	409.142	360.868	315.059	241.156	275.978	288.721	273.168	281.552	271.328	308.11	356.705	487.255	324.84	286.2	312.466	316.13	293.223	381.669	319.046	337.217	354.105	276.23	247.153	325.564	331.046	338.178	279.757	373.864	302.181	357.69	308.751	323.175	349.963
AT1G15215	1.10951	2.79942	3.00375	2.36067	3.75129	5.34073	3.90148	4.06823	4.13601	5.49311	3.64739	4.85175	2.69067	2.45083	2.21139	3.63128	4.66601	6.2247	3.32073	3.771	4.63975	4.38504	4.66274	4.18577	3.32066	2.68131	1.17884	3.72286	4.48098	3.55092	2.71943	3.54379	4.04242	3.65389	3.06785	5.72219
AT1G15220	1.51459	1.07002	0.984103	0.708963	1.37734	1.97553	1.29549	1.93479	3.68656	1.47387	1.71619	2.3104	1.15438	1.37347	1.06545	1.86952	1.91088	2.22239	1.59993	1.33843	2.30729	3.33507	2.23877	1.82134	2.48332	0.675741	0.96554	1.2197	1.00096	1.74505	1.11369	2.32207	2.60866	2.89923	1.85726	0.292926
AT1G15230	123.626	165.03	143.393	242.026	214.402	207.725	132.431	118.709	124.718	127.443	136.086	142.189	163.791	176.743	200.326	176.286	169.703	184.432	159.797	122.698	164.756	152.757	159.863	172.384	175.621	155.732	201.904	185.408	195.916	164.28	154.453	127.164	145.082	165.966	155.128	164.49
AT1G15240	13.535	9.27333	11.6185	12.3621	13.8942	12.9689	14.0242	15.6969	15.5276	14.4561	16.5788	15.9466	14.7154	11.3988	13.1595	15.0954	16.0042	13.9144	14.1813	15.222	13.2134	15.9362	17.5571	16.8522	15.6366	13.0102	11.0048	15.1016	17.2112	14.6224	15.7046	14.1819	15.3445	19.5011	14.5652	18.6928
AT1G15250	10.8836	3.40888	3.3529	7.34624	4.20045	9.44053	5.7781	5.06048	8.39412	4.99755	5.35497	5.03786	2.8604	2.87969	3.16805	9.05427	4.47184	7.12639	1.9822	6.37776	6.38974	4.44976	8.48419	2.65472	6.15333	1.67439	2.69153	6.0445	6.33841	5.1888	12.7944	3.23649	3.97778	3.93956	5.41414	4.35498
AT1G15260	10.2455	21.9414	24.9636	27.2221	45.9734	26.7735	17.0993	21.2811	22.1924	21.6294	19.9254	20.8891	15.583	15.5138	11.2503	37.5746	47.4658	37.3137	14.7823	18.1755	14.3313	16.9306	21.5103	16.7926	16.7789	19.5106	15.1337	35.5517	37.0663	34.7414	21.0472	16.2823	16.5537	16.5104	17.1237	13.3711
AT1G15270	18.6848	24.8577	37.5939	29.9971	43.0732	37.5855	50.3673	51.2331	48.3288	66.9882	47.9396	67.6282	42.6644	30.8071	38.8345	71.0011	54.4693	66.7087	78.5018	68.9906	87.9033	67.1335	57.2311	60.378	30.503	27.9455	39.9303	70.1049	70.1615	60.9958	59.8956	59.8154	52.8862	47.7236	67.3885	62.6922
AT1G15280	55.5476	56.0611	60.2248	80.6298	71.9777	67.8522	57.1151	60.7587	59.1047	56.1766	66.1973	64.4513	61.1533	69.6229	82.4303	69.3561	64.8282	63.4695	61.2852	61.0138	70.8718	73.8261	67.6939	71.6623	58.5142	63.5303	67.9415	71.1814	70.0538	64.2028	69.4887	65.6454	73.1852	76.3305	70.3406	74.6898
AT1G15290	24.4724	23.8608	28.0963	20.4744	19.774	19.7429	19.2528	18.8828	18.1797	16.0572	16.9899	14.088	17.5593	19.4427	17.6047	15.239	15.2133	15.1511	13.3642	13.7061	12.2934	15.1342	13.6471	14.7941	14.2918	14.4198	14.7756	15.8659	15.5027	14.1512	10.3069	12.009	10.7379	13.2072	12.4052	13.228
AT1G15300	0.0762406	0.615564	0.185764	1.23283	1.06664	1.13649	0.86949	0.919814	0.250772	0.937148	0.863883	0.651276	1.69043	1.06365	0.965375	2.481	1.65658	2.03996	1.69126	1.14016	1.02479	2.28143	1.32581	0.970744	2.0834	1.70075	1.94411	2.25121	0.951733	1.58114	1.01928	1.7533	1.16161	1.78894	1.26486	2.21177
AT1G15310	5.9651	8.06713	2.61617	11.8795	9.9311	12.7822	6.7349	8.89	8.86849	8.98206	7.25974	9.2449	6.61301	6.40795	7.72099	6.02424	6.02066	5.14863	11.9723	9.48832	6.5213	7.61151	9.75079	9.95808	8.10373	6.9195	7.70046	6.08468	7.3588	6.23129	8.21412	6.51601	8.45628	11.6394	10.1545	10.6906
AT1G15340	359.554	476.641	393.041	419.98	324.185	351.572	355.347	370.346	375.736	468.743	498.372	443.467	416.961	416.825	426.477	346.115	385.79	393.592	404.709	355.688	397.15	469.365	494.169	492.093	445.54	401.326	457.078	365.847	345.95	358.527	385.909	448.118	376.919	506.918	492.003	469.537
AT1G15350	33.9016	38.179	46.1705	49.0847	71.5789	32.5479	35.0092	37.9963	43.7881	56.3248	41.6412	47.6781	38.5292	41.3847	52.35	45.5808	38.541	41.3942	36.6852	45.6684	38.5298	60.3409	67.0425	49.4242	39.7036	30.8962	40.852	28.5773	37.6451	26.3576	68.8149	41.0021	53.9537	47.6114	58.4507	69.6979
AT1G15370	13.5791	12.0266	14.8551	14.6229	11.4375	15.7495	17.2247	18.2904	18.9598	15.6128	12.6767	13.8657	8.64072	10.8254	10.3321	20.835	19.0356	19.6139	12.0023	14.3168	20.3632	19.8712	11.566	17.8387	9.52021	20.0915	11.2624	16.9236	16.2797	16.1775	19.8215	12.215	18.7251	15.2297	15.192	16.7937
AT1G15390	14.7604	8.16264	11.0028	10.411	11.4568	9.41898	10.7227	8.17926	12.6363	8.90602	8.14611	7.40246	7.56535	11.4246	8.96091	8.96218	11.4795	10.1222	13.2425	11.1331	11.2337	8.56209	8.79039	8.43863	11.84	13.5316	7.25055	9.90543	11.4326	8.69728	8.9206	9.88106	8.17056	7.86575	4.37544	9.646
AT1G15400	10.84	13.7289	12.6019	16.9136	16.2065	18.6143	24.6039	25.945	24.749	27.4329	20.07	20.8803	14.58	11.713	11.9616	28.9787	29.7957	25.3171	20.4318	26.2958	24.5701	25.4414	31.048	23.3044	11.9484	12.5649	12.0255	20.3973	24.3481	22.3667	26.0008	24.44	23.2323	27.1679	28.2101	24.3905
AT1G15405	0	8.43659	1.69733	2.66788	3.89836	3.89404	5.56116	3.95498	5.04087	4.28136	2.92344	6.8008	3.86136	4.37333	2.94021	7.81685	4.39436	9.62019	5.15101	5.68232	6.86655	6.68625	10.2968	4.9276	7.61439	0.776986	4.99593	7.94721	7.67291	6.42084	5.58787	11.3474	3.23024	4.73159	11.0545	5.38904
AT1G15410	7.14493	5.60854	6.80599	4.61692	5.05975	4.27342	4.47663	4.44463	4.23603	5.96345	5.18258	4.89784	5.68404	7.69137	5.95691	6.5328	4.08057	5.71016	4.93848	4.49707	3.00368	4.6815	4.90859	3.61898	5.303	5.31289	4.85005	3.9661	5.37614	3.79422	4.24543	3.71899	4.14876	4.46634	4.64475	5.34542
AT1G15415	0	0.855377	0	0	0.296438	0.394812	0.241646	0.601486	0.557551	0	1.2449	1.03429	0	0	0	0.237762	0.297026	1.46307	0	1.44031	0	0.717789	0	0.299762	0	0	0	0.284385	0	0	0	1.21818	1.12289	0.261671	2.13971	0.273195
AT1G15420	4.0243	10.7076	13.8167	16.7356	18.1701	11.9296	9.38768	8.17848	7.09975	7.86969	6.60193	6.80844	7.85815	12.7599	11.8384	8.62103	12.1802	11.3677	11.0141	8.20667	13.1134	11.6705	9.86105	11.6454	6.99812	6.32489	9.76622	11.7846	12.7606	11.6618	17.1187	9.99082	10.1787	11.0693	16.0973	9.55198
AT1G15430	2.78478	0.73318	0.68836	0.154568	0.762269	1.46644	1.51892	0.945193	1.67265	2.72852	0.914619	1.25592	0.922819	0.168917	0.596209	0.883117	1.78216	2.0901	2.81378	1.97528	3.14643	1.36722	1.36858	1.19905	0.756259	0.675238	1.15779	1.70631	2.22271	1.488	3.48022	1.97229	1.2031	1.64479	1.13536	1.32695
AT1G15440	3.41985	5.1772	4.91858	7.18537	5.73148	5.7749	5.36276	5.71359	4.17138	4.37883	5.0531	4.65158	3.30752	5.41718	3.45822	4.27722	6.14236	5.59605	5.87037	4.4072	4.27757	4.90761	4.39834	5.59416	3.28198	2.38403	4.03096	6.21564	6.59199	6.2934	5.19121	6.48558	6.79636	5.19127	6.01283	7.34898
AT1G15450	0	0	0	0	0	0	0	0	0	0	0	0	0	0	0	0	0	0	0	0	0	0	0	0	0	0	0	0	0	0	0	0	0	0	2.03782	0
AT1G15470	4.16588	2.60962	3.15012	6.2351	4.0195	6.42406	5.65205	7.64601	3.591	4.48797	6.99314	4.29492	3.88181	3.70759	4.2442	5.48062	7.95426	7.9353	6.22154	6.64008	6.30756	6.08295	4.99612	4.77587	5.27138	2.88407	3.20517	6.26612	9.17715	8.38579	6.62573	4.95531	5.61447	6.12045	6.11347	3.88955
AT1G15480	1.2707	3.1568	1.50837	3.28596	2.46153	2.64093	3.34426	3.32971	3.6009	1.65206	2.58432	2.1471	3.25089	1.36368	1.10016	1.53557	1.84981	2.27792	0.929282	1.12955	1.48904	1.43489	0.934882	1.72857	1.3737	3.05269	1.47992	2.55824	1.5073	2.10223	2.8096	1.59224	1.48928	2.83677	1.41012	1.63838
AT1G15490	4.04682	1.3871	1.7364	2.27442	3.09791	2.41867	1.87221	1.95077	2.41103	1.87711	2.5635	2.37607	2.16912	1.22503	2.30964	3.89845	3.37165	3.42701	1.77446	2.43945	1.84739	1.68131	3.18672	2.05243	3.04037	2.21429	2.67716	3.48436	4.4294	4.28136	2.60306	2.34125	2.42788	3.48895	2.91904	2.26432
AT1G15500	26.138	24.9665	35.9375	21.3316	23.3123	21.134	27.5203	30.7396	30.2751	31.842	32.9862	34.7452	25.6783	23.1817	21.539	30.6396	26.0413	28.2005	22.0886	28.1743	26.5174	38.3699	42.4503	38.4312	21.2822	19.8871	19.1175	23.1789	25.9797	25.813	27.0196	29.3392	30.4248	32.6831	37.169	39.8395
AT1G15510	3.83202	5.84064	3.62044	10.383	7.54942	7.79606	5.12835	5.49455	5.50477	4.28575	3.57737	4.29462	4.93099	6.43717	5.39132	5.13369	6.19404	6.21003	5.03926	4.25282	3.22364	4.19469	6.5278	4.31492	3.66354	4.09971	3.7391	7.19	6.77631	7.92916	5.48905	7.04399	4.81795	6.61573	4.79488	5.54582
AT1G15530	74.4082	106.03	89.1829	76.2816	63.2401	70.1888	74.9727	77.6348	65.4464	72.0431	87.0103	71.2824	112.266	113.887	116.156	62.5348	68.2844	68.9447	93.9718	89.0932	83.3234	80.3515	79.144	85.9957	112.403	107.512	110.609	75.4898	61.3075	72.4524	70.8487	92.3616	77.6625	93.1662	80.173	86.757
AT1G15550	8.42143	3.10551	4.20908	2.06747	3.17207	1.20707	2.40107	0.91947	0.852307	0.912402	1.7671	2.37162	1.00992	1.46861	1.13925	1.18124	1.13513	1.11827	1.3686	1.43114	1.16099	1.82876	2.39384	3.43676	1.64378	2.16764	0.903368	0.978141	2.1406	1.36835	0.541288	0.931092	0.643697	1.30002	1.285	0.626434
AT1G15570	6.14759	4.68054	4.29221	2.7537	3.3196	1.80868	1.35301	1.53082	1.1352	0.662861	0.859982	0.855508	1.56932	2.18177	2.73131	0.484097	1.20952	1.11708	0.113929	0.95308	0.28994	0.365364	0.28133	0.305166	1.93676	1.08267	2.66426	1.23043	1.10876	0.911265	0.865142	0.723415	0.285784	0.133194	0.233388	0.27812
AT1G15580	3.56291	8.49929	5.78748	6.47806	4.75811	2.41414	4.24804	4.59735	3.19615	2.98604	4.34978	1.77871	1.57098	1.80752	4.32916	1.99902	2.04324	0.559135	6.50086	6.82543	6.6757	2.19451	2.81629	4.12412	1.77022	2.16764	4.12968	0.869459	3.56766	3.48307	3.24773	3.72437	1.93109	0.600011	0.700907	0.417622
AT1G15660	5.90959	6.48286	8.06903	6.12283	8.02816	7.58039	5.56752	5.77427	5.18346	3.7724	4.24127	5.74846	5.87496	8.42381	7.47081	6.63132	5.46278	5.83996	6.78539	6.1712	4.9886	4.30371	5.28726	5.93718	6.9544	9.45731	8.5993	4.42564	6.16331	5.39441	5.43886	5.82674	4.99274	5.39429	5.18937	4.58277
AT1G15670	2.77557	2.66784	4.40121	0.899887	1.20193	1.84707	2.71322	4.40855	2.17369	2.30157	3.21711	4.03231	7.23472	5.43959	7.62403	9.86274	10.3757	9.12636	9.63358	12.9375	11.1332	8.4325	8.61904	6.17054	9.90655	9.14006	4.95012	6.65229	8.24959	6.39581	20.5857	18.2371	18.6492	11.3442	14.7772	10.9065
AT1G15690	57.6305	54.5195	44.7595	48.9606	49.1297	58.2619	95.7519	95.8188	89.1334	80.6642	72.9286	69.7469	50.3626	44.0972	32.6817	61.1908	67.3711	61.2667	61.4533	67.7458	50.1167	67.8846	64.2653	59.6071	44.9425	54.1746	35.7727	60.4809	55.9247	66.5042	43.1685	58.2246	48.2852	56.9122	57.9326	51.5136
AT1G15700	1.95273	3.12041	1.98248	2.00814	1.93515	3.18376	2.59818	2.07874	1.0705	2.00025	0.819499	1.58867	2.02953	1.02161	1.83155	2.46512	1.71087	1.68546	2.06276	0.995543	0.729103	2.29692	1.98086	1.84174	3.04924	2.17805	1.81541	1.20124	2.03138	1.99988	2.50188	1.09149	0.646787	1.40675	2.46495	1.78341
AT1G15710	15.3055	17.1462	16.906	14.524	14.0256	19.8208	19.6371	17.8138	21.0435	15.7563	19.655	17.9308	19.7252	11.7441	11.8434	22.9282	27.0341	22.7222	13.581	19.7677	18.5156	15.1227	19.1635	14.1829	19.5979	13.145	10.245	24.4456	24.0514	28.5677	16.2675	21.4121	16.5266	15.0269	18.8786	16.3793
AT1G15720	1.53044	2.10626	0.339001	1.42092	1.94651	1.68511	1.42806	2.07352	1.3729	1.56768	1.86844	1.69787	1.06042	1.55284	2.64257	1.95154	1.26775	1.68123	0.881822	1.32406	2.24416	1.64964	0.604866	2.46043	1.30354	2.79332	0.997818	1.68064	1.83898	0.641206	1.67407	1.19985	1.75116	1.89005	1.10394	0.896945
AT1G15730	27.635	29.0973	31.9406	21.7667	23.2348	23.6423	26.2133	24.7981	23.5111	22.0472	24.589	25.6984	27.249	27.062	19.9074	24.3757	25.9816	24.4259	28.0693	27.5456	17.3823	28.6553	24.2594	22.2736	25.3107	30.9719	33.5614	22.9143	26.8293	21.1246	21.0485	19.2235	20.5949	27.3191	24.4379	24.9248
AT1G15740	26.6782	17.8008	26.9225	18.5562	17.856	17.5059	30.8801	35.1614	38.5402	32.9562	34.4062	40.1277	24.2576	24.854	28.8674	28.345	28.5145	29.2232	30.6156	36.0887	35.1844	46.4389	37.5303	39.3727	31.1401	28.8666	26.6972	21.2341	25.5126	23.2148	31.4601	29.2151	30.531	42.0316	39.7655	45.0253
AT1G15750	6.6715	4.77531	6.41765	9.80546	11.4521	10.3153	11.9794	11.652	9.8048	8.33631	7.58531	8.19924	6.85192	6.50207	5.72493	11.017	11.4416	10.3732	7.79712	8.94139	6.91113	9.21654	9.8737	8.60169	6.64959	6.59688	7.76705	9.93861	10.0064	10.0671	9.23556	9.61169	12.3181	9.46619	9.65868	9.51701
AT1G15760	0	0	0.54255	0	0	0	0.380919	0	0	0.171067	0	0	0	0.232989	1.1748	0	0.234109	0	0.352825	0.227044	1.19721	0	0.290415	0	0.782337	0	0.532315	0.224146	0	0	0	0	0.22126	0	0	0
AT1G15780	4.87659	5.11097	6.51228	7.20318	8.33142	9.17406	12.861	11.2144	8.48279	11.2393	12.1809	11.2727	8.80467	7.65384	6.56407	11.26	10.6814	11.9798	10.699	11.3153	8.6978	12.2577	12.8427	11.9407	8.96946	10.7216	8.74345	12.052	9.81312	11.6694	10.3436	13.2994	12.6733	11.958	12.8527	11.3056
AT1G15790	1.60165	0.923692	0	1.75258	1.76062	3.41075	3.26181	4.22191	5.87028	5.39062	3.26478	3.35067	0.951224	0.47882	0.965737	1.66888	1.76412	3.15984	4.83399	7.15457	3.69062	3.48802	2.58629	3.56073	2.32237	1.78646	0.364657	2.76388	2.68825	5.09671	5.65911	9.64677	4.54715	3.39084	5.7765	5.16273
AT1G15800	3.62211	0.769599	6.03847	3.97501	2.26704	5.50591	5.76145	9.47045	9.28032	5.17481	5.04026	6.6303	3.69851	5.05327	4.29136	9.73333	4.94394	3.78451	8.25651	11.0149	5.46656	8.28787	8.45361	6.87739	6.25136	5.52847	5.46883	5.24527	5.73946	4.83218	4.71504	7.48946	9.21888	7.76922	5.08787	9.70903
AT1G15810	25.4418	34.8654	30.59	31.5769	32.3664	27.8862	27.6641	26.6409	24.4488	29.3824	28.0012	25.3404	24.2821	20.444	16.5813	25.6801	31.1195	27.6647	33.7259	33.317	27.0452	33.8694	28.1939	28.142	24.6352	23.7869	24.4477	33.2265	25.7338	29.4088	29.4285	29.5171	29.3288	26.3372	30.5861	29.4266
AT1G15820	629.315	555.655	634.571	286.453	319.461	331.922	413.956	429.653	459.124	499.323	472.283	487.645	641.556	601.265	481.402	388.009	419.764	395.066	348.733	349.123	309.545	399.777	398.576	361.843	637.271	730.12	589.306	368.09	389.892	385.384	242.404	262.789	225.072	296.222	307.833	272.354
AT1G15825	0	1.07764	0	0	0	0.497401	0	0	0	0	0	0	2.58944	0	0	0	0	0	0	0	0	0	0	0.377653	0	1.78646	0.425433	0.358281	0	0	0	0	0.353667	0	0	0
AT1G15830	57.4367	74.0855	59.051	11.7437	10.6816	12.2685	14.7783	13.7199	14.9295	18.87	19.5774	16.2409	56.2982	55.1145	57.6499	8.01711	6.77515	6.28757	6.65921	9.33227	8.15973	13.8417	13.3987	12.2878	51.1881	58.9075	57.8255	5.35867	5.45207	6.13341	5.43137	5.10092	6.86728	8.8233	7.37658	8.66998
AT1G15860	10.6379	3.74143	4.58179	4.80115	5.41199	5.25582	6.7094	6.2913	6.57397	5.61348	6.89951	7.96615	7.03582	8.09517	5.44241	7.50591	6.10057	7.2342	6.98074	5.8069	6.7884	5.18719	6.02623	6.49881	4.90789	3.95512	6.03663	5.94911	7.57482	6.93302	12.1749	9.4211	8.32827	9.85311	6.97575	5.81892
AT1G15870	1.03569	0	0.336469	0.969589	0	0	0	0.294006	0.681325	0	0.260788	0	0.143523	0.288982	0.291426	0.116218	0.72593	0	0	0.281609	0.371234	0.233903	0	0.146523	0.161725	0.462077	0.330122	0	0.456312	0	0	0	0.137217	0	0.149413	0
AT1G15880	6.10785	5.41713	6.46394	6.69465	6.47362	4.31096	10.2375	10.1142	9.0101	9.4795	11.1852	10.8417	7.56637	9.03761	7.16101	8.30762	10.8973	8.62666	11.7309	10.6942	12.4392	10.8681	12.3917	11.5213	6.64737	6.39971	6.04703	9.06721	11.4165	10.236	9.89784	6.91669	11.0348	9.82875	11.7485	14.4378
AT1G15885	6.96079	1.95143	6.28161	6.41779	6.49233	1.44114	1.10257	1.9211	3.56154	2.77284	3.2458	1.88767	3.4833	2.96729	14.1458	1.51879	4.33681	2.00268	4.08499	4.20593	2.42572	5.24013	6.38858	1.91483	1.81157	3.88198	8.32021	1.55709	3.97552	5.9407	4.13602	3.33494	3.8426	2.86545	3.3473	4.23815
AT1G15890	8.60661	8.61556	7.33114	11.1361	9.44685	7.17099	16.6384	14.1526	14.2696	15.661	14.9469	14.3028	9.69657	11.812	10.7305	6.47774	7.35669	6.03951	15.3004	15.9341	11.788	13.9459	13.9933	13.5125	11.3088	12.9556	12.8245	6.85577	6.21716	7.68572	10.9919	13.7448	12.3762	15.252	11.5582	12.5405
AT1G15900	0	2.40106	0.48306	0	0.832106	1.10824	2.37406	2.95467	2.34758	3.65543	1.74723	3.26617	0.412104	2.48931	0.836784	1.33481	0	0.513358	2.51311	1.61719	6.39564	2.35065	3.62	0.841438	2.32185	0	1.89579	3.59224	1.74697	1.37053	3.5782	2.27963	3.54598	3.30532	3.43212	4.21774
AT1G15910	22.1404	30.3793	27.5456	25.1946	15.0237	22.2498	24.5409	24.7755	22.8566	18.1348	17.6784	18.0125	29.2451	31.2356	28.6413	18.4704	17.0878	18.5374	32.8481	26.6055	24.0756	19.3829	17.7367	17.8318	29.717	30.8919	27.3564	15.0807	21.1901	22.9297	19.6225	25.3469	17.5232	21.6079	19.2002	19.8865
AT1G15920	5.89092	2.56467	2.34535	3.29323	3.07043	1.72184	3.95196	2.37725	3.41939	3.43124	3.4902	2.96014	3.52149	3.0618	3.90024	3.11076	4.77671	4.18732	2.31831	3.29775	4.34729	2.34779	3.31429	4.16705	4.68958	4.63809	2.94542	4.18584	2.54457	3.46018	3.70621	4.20587	3.36677	4.20814	4.83245	4.69131
AT1G15930	50.1062	32.0632	30.3051	25.3141	31.1726	31.9823	26.505	30.7174	22.7228	21.6222	18.1646	25.8897	24.3764	27.9616	20.2486	28.9502	31.085	23.3723	25.9016	26.0887	22.5456	26.4844	20.393	20.2104	19.4772	23.5441	22.5975	26.0418	35.3844	32.2635	30.501	25.7427	28.8139	23.1719	25.9918	14.8453
AT1G15940	70.9368	86.1359	64.8469	92.7161	68.9171	74.4441	74.0234	72.9026	75.5923	96.8627	99.0425	94.7935	66.4204	83.6071	79.4413	76.3731	77.16	73.9854	68.5966	66.4234	59.7425	93.7555	94.3196	92.6137	83.3908	88.2272	84.0266	70.1824	70.4368	79.2841	83.9228	90.7282	85.7072	109.449	89.176	99.7156
AT1G15950	12.4863	14.7997	15.8013	9.94705	12.797	10.4156	14.9851	13.7041	14.9954	24.0186	22.8492	23.6535	20.9247	17.4198	16.1372	19.469	18.7247	20.3013	18.0976	20.9231	17.1737	23.1988	23.9857	19.5134	19.7243	22.186	14.1149	22.7021	19.9368	19.4046	19.3136	16.138	19.332	20.9785	22.9353	20.3112
AT1G15960	0.666293	1.34491	1.08231	1.09362	1.93094	2.12833	4.34216	5.67429	6.88785	4.68004	3.51524	5.16902	2.44023	1.52713	2.34354	6.7824	7.4055	5.25802	6.53561	5.56444	7.67656	5.10547	5.71059	5.2518	1.56065	4.77754	1.82038	6.25994	6.98952	4.67917	6.2991	4.28671	4.72908	3.46773	2.47171	4.54089
AT1G15970	4.41662	4.95273	5.38067	7.83093	8.32458	6.97231	6.01637	6.35587	7.26363	5.71794	4.89121	5.1652	3.06021	5.56265	4.74665	6.60802	9.11502	6.24761	5.96143	7.589	4.94717	5.12582	5.22694	4.94662	3.06518	4.92622	3.1284	5.59852	6.93678	9.23496	5.98668	6.34805	5.93278	5.37863	4.15922	5.4573
AT1G15980	80.6625	102.645	100.537	119.059	122.573	121.983	72.3641	71.6253	61.0102	66.8586	75.0619	69.3488	109.17	100.03	74.1948	78.8533	91.8619	82.0665	66.1352	70.1945	56.3355	63.3634	67.8764	54.3017	90.9684	111.846	114.374	82.025	83.458	81.3129	60.345	65.9653	59.2853	60.395	55.3726	48.7354
AT1G16000	11.8722	12.3813	15.4278	27.9545	23.5305	28.7583	41.5217	45.7785	32.8022	26.1463	20.5938	31.6323	21.1135	17.9433	16.1463	29.7527	26.0736	32.791	41.8036	44.6553	33.6891	29.9404	30.28	32.1924	14.5219	12.3592	19.2364	45.1476	46.7859	37.3883	46.8229	36.024	45.877	26.8799	22.2654	21.4304
AT1G16010	15.8429	12.4114	15.7468	15.1806	19.375	15.4828	15.6043	12.7374	14.2121	14.2992	15.4828	14.3989	12.4359	14.9155	13.0932	15.7265	17.0062	17.4995	15.7993	16.6436	16.0832	19.3912	20.0367	17.8682	16.262	13.9637	12.0067	16.8029	15.2132	16.3389	22.4397	16.9855	15.1921	22.7808	18.6201	19.9986
AT1G16020	2.80232	4.09606	2.98235	4.07089	4.19097	2.88091	3.80205	4.25184	2.35204	3.26644	4.17698	4.65798	2.94601	2.02219	3.94262	3.95781	5.01205	4.75411	3.67475	4.40099	4.93573	2.94617	2.94071	4.57974	2.64062	2.37119	1.38604	4.15027	5.17992	5.56676	1.2273	3.33335	2.30447	3.2221	3.2063	3.98695
AT1G16022	1.29286	2.60962	0	2.56739	0	0.401504	1.72019	0.305841	1.4175	0.22072	0.542571	0	0.597202	2.70554	0.909471	1.20896	2.41649	2.2318	1.3657	0	0.772355	2.18986	0	0.914529	2.3553	0.961356	3.0907	1.44603	0.94936	0.662036	0.576151	0.412942	2.56933	1.06443	0	0.833475
AT1G16025	0	0	0	0	0	0	0	0	0.782527	0	0	0	0.412104	0	0	0	0	0	0	0	0	0	0	0	0	0	0.473947	0	0	0	0	0	0	1.10177	0	0
AT1G16030	5.76182	8.2821	9.00481	9.54737	9.58779	8.2148	6.96936	6.75317	6.54703	6.1703	5.20247	6.23236	6.53283	9.62175	7.86074	8.0329	8.75017	7.76118	9.03748	9.96968	7.04069	7.63998	10.8547	8.46024	6.61159	8.27674	5.63489	10.5455	7.50036	9.79017	9.45382	7.27771	5.72531	10.5657	8.37519	10.637
AT1G16040	1.67909	0.968351	0.389638	2.6539	0.67118	3.1287	1.64137	3.23441	3.47154	1.96565	2.51664	3.07359	1.99443	2.67718	0.168738	1.74957	2.18567	4.14076	3.80078	4.23941	4.29896	3.65666	5.83981	3.56321	1.12369	0.535094	1.7203	1.60973	2.11367	4.60615	3.68791	2.06861	3.3369	5.03594	5.53673	1.23711
AT1G16060	2.10424	1.27422	1.36722	6.44707	6.08413	6.79621	5.43953	3.98225	3.04538	5.89154	6.47593	6.33412	1.2636	1.56569	1.48024	7.08368	6.78449	7.14382	7.11296	5.24472	5.40542	8.07883	5.97674	5.55697	2.08102	1.56469	2.57108	7.62545	8.85895	9.58993	4.40735	2.95724	6.04039	8.83547	7.28557	6.69233
AT1G16070	0	1.37882	0	0	0.212373	0.28285	0.519358	0.430916	0.0998598	0.310984	0	0.277868	0.210358	0.105888	0.106784	0.425843	0.106397	0.524085	0.801756	0	0.40808	0	0	0	0.237036	0.677253	0.120963	0.203739	0.222934	0	0.202943	0.436363	0	0.468665	0	0
AT1G16080	55.2452	59.9097	61.4542	67.3602	67.7678	64.1531	48.2916	50.3283	51.9629	40.0504	42.2504	41.6291	54.621	57.7499	44.0962	53.8213	55.6976	50.5528	54.5119	48.6366	41.1362	45.1341	48.5856	41.8781	52.0318	65.6804	71.6476	55.0269	52.5397	58.9701	49.9444	45.0489	48.3412	46.1356	37.9083	31.6353
AT1G16090	4.03714	4.07447	1.38723	3.96448	3.69303	3.76126	2.30209	2.53451	2.65581	1.67006	2.47622	4.35822	4.73385	4.33253	8.95678	4.87867	3.37386	4.55674	6.39691	5.06638	4.3134	3.76976	5.94043	3.73444	3.27327	5.19572	3.95945	3.75128	5.24491	3.93583	3.73662	3.27328	4.423	3.93106	3.47208	4.60469
AT1G16110	15.4412	18.544	19.2671	18.0237	13.9394	13.7431	19.8236	22.0392	20.2591	18.0702	18.4631	16.896	27.5544	29.1242	34.2858	11.5675	12.2136	11.9875	27.3372	23.6314	22.1081	16.8032	16.8012	18.3671	28.6243	33.0025	32.9954	15.8619	16.3428	15.1735	21.1627	20.582	20.5721	21.2001	14.0625	17.351
AT1G16130	3.74179	4.01743	3.62096	1.08409	0.946745	1.26093	5.76545	7.23196	4.50405	4.56678	3.70859	5.24633	4.90945	2.83225	2.57618	1.56337	1.00443	1.23688	10.8487	7.63055	8.20419	7.14698	5.607	6.98311	1.55396	1.68717	3.36234	1.49595	1.63689	1.83453	3.93812	4.72968	4.53552	4.81762	4.53665	4.46521
AT1G16170	2.04285	2.35627	1.8962	4.34652	6.53269	3.80651	6.49011	6.21335	7.29536	5.97875	3.55175	6.05437	4.65081	2.03573	3.07941	9.16937	6.13656	5.54161	7.3987	8.92704	9.41453	9.55678	4.82122	7.63813	6.37992	4.23162	4.18597	9.00894	5.57176	8.96645	7.60816	4.75387	6.57303	5.58633	5.89419	7.52559
AT1G16180	12.6739	13.0444	9.27439	9.29122	10.5335	15.8996	22.4681	21.9073	21.2151	21.3372	17.7996	22.5872	12.3464	11.6418	8.12109	20.3469	26.2981	24.6944	18.0274	21.4954	17.6541	23.3093	22.5852	23.1673	16.2635	18.3351	12.3992	21.7263	21.4696	28.7228	21.3897	23.567	25.3534	28.1269	22.6285	21.6803
AT1G16190	5.25203	6.73318	6.2255	4.34904	6.3549	6.2156	6.1516	5.84277	3.92192	4.72553	5.77834	3.37786	6.8847	4.15869	2.49634	5.49525	7.56142	6.7385	4.94817	4.14906	8.52231	5.36964	2.59185	4.92003	2.43818	3.00818	4.41138	7.33488	7.19208	8.2863	6.7369	7.07275	6.20608	5.17134	3.07167	3.20284
AT1G16210	61.1803	57.9737	61.6728	87.2276	77.3376	90.7228	80.8789	81.3926	78.0355	82.6183	76.3657	77.6616	85.5997	74.513	55.7691	96.0247	102.035	109.858	106.604	99.3564	95.3686	87.6341	93.2207	90.3113	80.6359	74.6027	85.9046	102.049	101.696	97.4614	93.1024	100.47	94.0885	104.466	100.89	99.428
AT1G16220	1.10249	1.52994	0.671571	2.34574	1.06043	1.54073	1.25734	0.978027	2.17581	0.988154	1.44588	0.504531	1.43231	1.24971	1.55111	2.39695	1.73869	0.832642	3.20268	2.62301	3.21082	0.544663	1.19826	1.1698	2.25955	1.53713	0.988354	2.12711	1.92273	0.952686	3.22426	3.3013	2.19101	1.78702	0.49703	1.24381
AT1G16240	33.9324	41.6909	41.339	41.9056	50.9561	41.0633	49.3194	42.7966	47.92	50.8147	49.8411	56.1497	46.6392	55.0581	50.8534	51.9413	49.6354	53.3231	45.3897	57.0379	56.0213	58.7246	52.9145	50.2231	50.1064	57.7999	39.0897	34.4047	49.1567	42.3535	55.4734	53.5425	50.3317	63.7691	54.0069	56.7096
AT1G16250	3.79163	4.27688	2.62664	4.50822	4.52458	4.15592	6.16833	7.28115	7.33619	7.02527	5.94369	8.70979	5.71795	6.92338	6.35433	8.75967	7.89465	6.25655	6.2435	6.59511	7.49489	7.30381	7.66017	6.31078	8.96814	6.09491	6.66489	8.23221	6.38736	5.56778	5.06911	6.19775	5.68834	9.22736	8.92888	7.40501
AT1G16260	8.18071	10.9225	6.02135	12.1841	12.9951	9.92406	12.7798	12.0952	11.2678	7.85603	8.11803	7.79941	12.8717	13.7313	14.0872	7.31515	9.67606	9.85596	12.5124	11.5273	11.3016	6.39905	9.70633	8.13766	17.4317	15.3028	18.1307	9.37864	9.44879	8.70548	13.7282	12.7381	9.93528	8.05076	7.80639	6.48251
AT1G16270	5.73125	5.78423	6.05931	6.39145	6.22109	6.53641	6.33902	6.48676	4.84285	6.88289	5.88864	6.36098	6.36745	5.27307	5.07436	6.29259	5.29842	6.14084	5.11472	5.27286	4.51594	5.24437	5.15509	4.5434	6.28777	6.39254	6.02375	6.59813	5.22436	6.52741	5.64759	7.38541	6.84046	6.52876	5.45267	7.29404
AT1G16280	2.61842	1.39086	1.23121	2.34574	4.04891	2.1827	2.27894	2.54287	1.81317	3.10563	1.90856	2.10221	2.86463	2.01877	3.29611	4.17534	3.38079	2.73582	3.49383	3.46612	4.07527	4.12388	2.99564	2.53457	2.68995	2.15198	1.75707	3.60684	3.54188	2.5405	3.50062	1.32052	3.56039	2.80818	2.98218	3.6426
AT1G16300	1.90459	0.128146	1.54688	0.432249	0.888203	0	0.289613	0.630772	0.751754	0.390186	0.106572	0.387374	0.439887	0.797137	0.535918	0.498678	0.889966	0.986339	1.47539	1.72622	0.796461	1.21872	1.21441	1.16761	0.495675	0.424869	0.303539	0.766882	0.839135	0.487642	0.339504	0.973327	1.59813	0.548824	0.36635	0.982273
AT1G16310	1.89016	0	0	0.928069	1.11879	2.57376	0.414546	1.13504	0.669539	0.670205	1.70851	0.798449	0.805945	0.608536	0	1.46838	0.407642	1.25496	1.22871	0.691844	0.91203	1.39556	2.27557	0.617094	0.68112	0.486519	0.811029	0.487866	1.49473	0.893441	1.55507	0.55728	1.92634	2.51384	1.3634	0.562402
AT1G16320	14.954	9.45536	14.633	19.4736	22.5597	24.507	19.1091	19.563	18.0155	21.3158	19.3563	18.3588	15.8542	11.5624	11.1532	22.2389	20.9628	21.4601	20.9351	18.4931	17.1136	19.531	20.0518	17.3326	10.1281	11.2536	13.4955	17.6526	19.448	16.6066	19.9923	16.4006	20.051	16.0201	17.9343	19.8617
AT1G16340	4.67251	3.1438	4.17443	3.11502	2.50588	3.48257	3.55253	2.9844	3.48363	2.95149	1.69945	3.13613	1.94251	3.69393	2.4104	1.92249	2.94752	4.1674	2.13883	2.11746	2.23309	2.28637	4.19812	2.4238	2.31047	0.521164	0.992895	2.71756	3.08797	2.99082	2.81105	3.43254	2.06351	2.8852	2.35926	0.903676
AT1G16350	36.8711	45.7034	30.6496	42.3839	34.707	39.193	30.2675	36.5282	27.4299	27.8826	28.351	26.9519	33.8632	29.69	30.9854	30.3364	34.6892	34.0671	27.9698	27.3344	22.2855	28.991	29.5847	31.6829	25.7929	32.5691	28.5925	34.7075	34.8884	36.7792	28.865	30.1136	31.4738	32.0882	24.9001	29.2737
AT1G16390	1.13573	1.4901	1.56812	0.72494	0.238342	0.105812	0.388576	0.241804	0.448282	0.639853	0.667282	0.346495	0.157387	0.713017	1.2783	0.573497	0.31842	0.686197	0.359917	0.0772026	0.305319	0.128248	0.296252	0.241015	0.709389	0.380033	1.35754	0.228652	0.833981	0.0872364	0.303677	0.217653	0.150471	0.420778	0.65538	0
AT1G16400	0.758184	0	0.351877	1.70535	2.04571	2.62367	2.4705	2.69035	1.14004	3.99411	5.4546	2.97399	0.375239	0	0.761928	3.28158	3.79586	3.73948	4.46217	3.82856	3.39704	5.19804	4.61463	4.90346	0.507394	0.724856	1.03572	4.2885	4.93115	4.74212	2.31687	3.11356	3.73102	7.62442	6.32832	6.1447
AT1G16410	7.68479	15.5117	12.0977	106.3	67.8268	91.7496	110.147	109.345	74.2708	159.282	156.913	136.561	10.7151	14.8244	10.3447	110.932	144.834	132.331	99.3175	100.8	77.8753	137.237	128.605	113.082	17.2592	20.9525	15.7252	163.882	148.53	190.637	83.7138	121.727	97.1009	196.019	164.037	132.601
AT1G16430	4.21575	2.12736	4.56529	7.47477	3.19477	11.1284	5.0082	6.73166	6.70216	3.59861	6.63455	6.4308	7.30258	0.980245	6.42546	4.73061	4.67855	5.76131	2.59775	7.64186	6.29623	3.17364	3.97101	4.47314	4.38865	4.70217	3.91928	7.78008	6.70728	2.15876	3.28774	3.3663	6.28355	3.68781	4.56134	4.07669
AT1G16445	6.89122	5.99563	1.92998	2.02238	4.98681	4.64919	4.47158	2.8669	3.75174	2.79922	2.19395	6.37972	8.23246	7.95647	7.18793	4.79969	1.99868	5.33269	6.52644	5.16897	6.17523	5.76914	4.75215	6.72364	6.30805	4.77084	3.78715	4.94352	5.23479	3.65048	4.76536	5.00934	4.56503	5.28234	4.28514	7.04689
AT1G16460	18.3828	11.6963	12.8746	16.7787	18.4502	15.6374	16.1793	20.3253	18.4901	15.4189	15.4852	17.4752	16.9829	15.9824	14.4308	20.2542	15.7792	17.0165	22.655	20.1927	16.2341	21.1341	20.5008	17.7148	12.2725	15.4522	14.3302	16.8061	19.4655	14.12	19.768	16.4658	14.8248	19.9878	18.0642	16.9177
AT1G16470	6.51955	10.8567	11.3844	12.2069	12.4276	13.5147	12.1752	14.9215	10.9366	12.6051	9.98655	13.7242	9.37339	9.32293	8.14054	15.1802	16.6792	17.3036	11.1912	13.2952	14.4594	13.5276	16.1557	12.7975	8.65335	10.5441	10.3904	16.9537	14.6015	15.8995	16.2338	17.8042	14.2521	11.3726	10.9337	13.5547
AT1G16480	1.1184	2.04585	2.8386	2.32011	2.59154	1.62809	1.83352	1.48821	1.51746	0.966615	1.70142	1.15158	1.84045	2.34046	1.77019	2.03936	1.56781	1.44799	2.36284	1.61552	2.06704	1.9733	2.06644	3.1645	2.01929	1.87117	1.83813	1.97018	2.05314	2.20133	1.91575	1.54052	2.63938	1.89914	1.86555	2.70378
AT1G16489	0.493713	0	1.60395	2.10092	1.38146	0	1.68917	0.35038	1.29915	4.29868	1.24317	0.602498	0	1.37758	0	2.21604	1.73025	0.852274	1.04306	1.67803	2.21208	0.836258	0	1.39695	3.85472	1.10136	2.36053	1.65661	1.81269	3.0338	0.990084	1.89232	0.654113	2.13402	2.49287	0
AT1G16490	1.03429	1.56577	1.40005	2.12727	2.04994	1.28481	1.27786	1.83504	1.134	1.50089	0.361714	1.57773	2.26937	1.44295	2.30399	1.83762	2.05401	1.93423	1.27466	1.99202	1.0813	0.194655	0.299767	0.731623	1.34588	0.769084	4.2583	2.77637	1.64556	2.91296	0.34569	0.165177	0.114193	0.638656	0.497367	1.22243
AT1G16500	17.811	14.0946	14.959	33.4174	46.7221	37.902	10.9642	12.2093	14.2467	10.9881	10.3627	6.91583	33.7975	33.8843	42.4287	39.064	32.6286	35.9872	22.2354	20.2246	26.6612	16.6841	15.4865	16.3214	41.2443	33.8627	39.6758	42.2418	46.6676	43.2188	67.5122	50.6181	64.0887	27.745	34.0164	35.7518
AT1G16510	0	0.706275	0.56837	0.496318	0.326354	0.434656	2.12826	1.48992	2.60872	1.31419	2.34948	1.708	1.29302	1.62718	0.984565	3.79547	4.74152	4.22814	2.71052	3.48846	4.18064	5.13647	3.24519	3.13513	2.18552	3.90275	1.85883	5.32244	4.79616	3.94185	4.21013	4.24686	6.9537	5.18542	5.88912	6.16568
AT1G16515	0	0	0	0	3.22166	0.715131	1.31309	0	0	0	0.32213	0	1.0637	0	0	3.87598	5.3801	2.65009	0	0	0.687833	0.866763	2.00222	0	0	3.4246	5.50494	3.09068	1.69094	2.35835	1.0262	3.67752	0.50848	0	0	1.48453
AT1G16520	6.3024	2.54427	3.71106	8.2468	7.82541	6.01851	6.379	6.48543	4.66425	3.71206	1.91756	2.40346	5.45855	4.39629	3.21426	8.84012	9.16617	6.9357	4.82668	7.1759	6.21234	3.20253	3.28792	2.22906	3.56748	7.38107	6.40325	10.4679	7.98316	7.86648	7.37259	6.6429	8.34994	4.57266	4.31873	3.04725
AT1G16540	2.21258	2.00973	1.37772	2.44797	1.70253	1.64911	3.07008	3.03578	2.91107	2.1531	1.54758	1.89007	1.89078	2.36655	3.16479	3.9311	3.61859	2.8646	2.18143	3.20858	2.97404	3.37293	2.56509	2.45201	3.57016	4.6067	2.52715	3.61308	4.22428	2.8325	4.63427	2.19078	3.41998	3.64329	2.44716	3.85127
AT1G16550	0.618267	1.24797	2.65421	1.31547	1.85354	1.23432	1.7124	1.25364	1.45259	1.40233	1.51973	1.77845	0.428388	0.677722	0.683452	0.842441	0.185722	0.381173	0	0.660429	0	1.29657	0.844763	0.437343	0.275839	0.295545	0.703821	0.711272	0.518857	1.01763	0.118082	0.507795	0.409566	0.76354	0.764515	0.683283
AT1G16560	3.04142	3.929	5.33561	9.31843	9.7867	7.25396	11.1689	11.4829	9.92387	11.4024	8.93468	9.2789	8.34511	8.82572	4.70691	12.3545	13.3022	12.6006	9.89536	14.8028	10.9017	7.41829	8.56811	8.94984	5.88905	9.36287	5.62274	11.3482	13.5787	10.9331	11.8731	9.67549	12.4109	10.5169	8.77531	8.47034
AT1G16570	3.76467	4.27441	2.29321	3.75468	4.77318	2.19213	3.68968	5.59393	4.87575	4.45882	4.29538	3.73277	1.54879	4.10325	2.8138	5.14854	4.2879	5.68643	3.72824	4.39841	5.06029	4.98176	3.37563	3.24555	3.58228	4.06783	3.93741	5.05282	4.49221	4.15677	5.50492	2.7055	4.36428	4.43131	5.26133	4.17139
AT1G16590	1.24537	1.25688	2.19151	1.94314	3.19427	3.28741	3.07729	3.97717	2.04815	2.55134	2.26477	3.03954	0.862896	1.15829	3.79627	1.97974	0.872894	2.50812	4.16586	2.53965	3.34792	2.92975	3.2485	3.23009	1.94467	1.85208	1.15779	1.81078	3.04829	1.91315	3.60741	2.38664	2.06246	2.43515	4.19209	3.88048
AT1G16610	6.71925	5.0552	6.25105	5.66655	6.92222	4.66661	6.20007	7.19616	8.51897	4.94306	5.28081	6.11255	5.5868	5.53926	3.8673	8.63656	8.90544	6.32679	8.38834	8.22145	8.64852	8.55311	7.54189	5.87642	4.67382	5.45057	2.04438	7.78857	7.53558	6.66251	8.32979	8.31142	6.31248	7.61912	8.28347	6.14319
AT1G16630	1.25744	3.06069	1.4418	1.57378	0.82787	1.1026	1.26535	1.73228	0.535249	0.909204	1.14854	0.225663	1.84503	1.59949	1.09269	0.498004	0.829513	0.766117	1.32829	0.854759	1.1268	0.208811	0.257255	0.261611	1.44377	1.65004	2.06296	1.24095	1.62945	0.909035	0.642775	1.48839	0.734985	0.776451	0.373477	0.381479
AT1G16640	2.99533	6.32086	7.07711	4.05559	3.04771	2.53695	0.931646	2.12573	2.32873	0.69732	2.3998	0.664603	4.33951	7.02804	7.47056	3.36114	2.67204	2.58534	5.46525	4.99771	5.12422	2.1524	3.78822	0.385237	4.25206	7.28931	3.6888	2.55833	2.39945	4.3923	3.82249	4.43567	6.85461	4.87613	3.5355	4.03758
AT1G16650	0.474702	2.87455	3.66268	1.66652	1.82636	1.32679	2.50387	2.02133	1.63947	2.3097	1.64354	2.46202	2.05571	1.24175	1.58618	1.99754	1.16454	1.12675	2.25652	2.25878	2.3396	2.21116	2.68286	2.60237	1.38986	1.45606	0.56741	1.3539	2.35291	1.82311	2.22124	0.682294	2.43708	2.12513	1.88326	2.44823
AT1G16670	8.04179	15.6355	13.6391	18.469	16.1317	14.8743	17.3985	17.541	18.5159	13.0225	13.2513	13.2052	19.3382	25.2433	23.1273	13.8676	10.9416	13.1676	26.609	24.0365	18.2276	15.8915	15.1156	13.3847	26.1305	27.5685	21.2036	17.7774	18.4971	16.5324	25.7714	23.2304	21.6222	18.1831	20.5583	13.7233
AT1G16680	51.066	60.2556	51.1885	82.8015	74.7638	71.5415	47.8465	37.7227	42.2105	46.4263	50.3105	56.8738	52.3509	59.8548	57.5565	46.0125	48.9657	47.1896	35.7951	43.7457	33.0019	50.1079	43.6586	45.9253	50.1714	63.2045	50.3742	44.3976	51.8564	48.4834	45.3661	39.8367	41.6251	45.599	45.1877	50.3606
AT1G16690	3.74239	1.22197	1.34096	1.77987	1.61693	1.33313	1.88295	1.95288	1.44818	1.52211	2.26345	1.27607	0.686395	2.22664	1.47116	1.04986	1.38869	1.80509	1.97662	1.57125	2.46585	2.36156	1.43557	0.934324	1.46096	1.10493	0.175422	1.62506	1.69734	2.11364	0.95651	3.1641	0.729151	1.69917	1.8261	1.84495
AT1G16700	18.7881	19.3488	24.7576	29.043	24.2738	28.7569	25.4719	30.7489	30.2685	25.9222	23.0911	23.0448	23.5121	26.4791	23.8708	21.8356	28.7564	27.7997	31.7952	27.237	29.7207	26.4114	34.6724	19.9352	21.5545	25.2326	23.8323	23.9302	27.8742	23.414	31.6541	25.5347	28.956	22.9659	29.5936	25.2132
AT1G16705	0	0	0	0	0	0	0	0	0	0	0	0	0	0	0	0	0	0	0	0	0	0	0	0	0	0	0	0	0	0	0	0	1.36453	0	0	0
AT1G16710	6.5042	5.35597	6.04478	7.0089	5.79483	6.5421	8.7463	7.62431	6.76937	9.34733	9.80483	8.49018	7.15236	7.56177	6.19162	8.20632	9.57137	8.99348	8.7507	7.89674	6.84331	10.5601	9.50996	8.90417	7.07414	8.95104	7.22005	9.2509	9.31459	9.32074	7.5708	8.65089	7.65268	12.3085	9.03307	11.4319
AT1G16720	45.5251	47.4123	55.3835	35.5299	35.2338	34.6532	34.4104	32.8583	32.9433	42.6641	37.3978	39.1847	52.4833	60.1345	52.0575	38.3137	37.3405	37.2874	29.8773	33.6457	29.5113	41.2899	37.6465	38.9177	51.1231	60.0692	59.5874	30.2261	33.9986	35.7865	26.6763	35.9189	31.1202	36.006	34.8642	33.3454
AT1G16730	0.948298	1.19633	2.11803	1.00883	0.497518	0.662622	1.75742	2.86021	2.33937	2.42843	3.9797	3.76105	3.44957	3.1421	2.66835	1.19713	1.49552	0.818501	1.50259	3.06192	1.06221	4.14945	4.12267	6.20487	3.33177	1.05772	0.755664	1.43187	2.43721	1.82098	3.48645	1.59016	2.19867	4.68447	2.7361	3.20956
AT1G16740	62.6667	100.572	73.7032	80.4376	87.4342	90.9264	56.8234	58.3259	47.5326	48.9329	47.8558	60.3857	60.7417	68.0787	68.8952	55.7181	68.166	60.8874	92.6042	64.945	89.9104	56.263	68.4822	81.6322	52.9381	44.3065	85.1382	86.8668	88.7647	60.7602	61.1185	47.9068	55.8044	76.1226	66.4454	55.8531
AT1G16750	2.36149	0.758329	1.7436	2.69494	4.95575	3.60019	3.55009	4.87537	5.50784	5.66254	3.19835	3.01281	2.23124	2.47091	1.43468	7.82922	9.02835	6.48538	3.06148	3.86718	3.07801	3.27266	2.70661	3.41681	2.68183	1.19726	1.02643	5.40257	5.83276	4.86448	4.87919	6.89123	4.83526	3.1152	4.02618	3.66758
AT1G16780	1.86286	2.60319	2.73501	2.92693	2.25539	2.87035	2.61478	4.67799	2.96941	2.82558	2.07473	3.01652	0.744662	1.39941	1.41124	2.00997	2.41053	1.79341	0.832539	1.07148	0.706246	0.809061	0.996761	1.115	1.62227	1.27865	1.19898	1.68287	2.10449	1.92618	1.48472	0.480578	1.70866	0.796351	0.981945	1.10856
AT1G16790	2.78644	0.312466	2.51456	0.658736	1.29945	0.865342	1.05927	0.659163	0.814686	1.58569	0.389792	2.26693	1.28712	0.647901	0.435586	2.2582	5.20813	2.67227	2.94343	1.4732	1.10975	2.27245	3.49957	1.97104	0.72518	1.03598	2.96055	3.11655	2.72815	2.37809	2.89741	1.18666	2.66623	1.72058	2.00991	1.79635
AT1G16800	1.91175	2.63688	1.94086	2.8473	2.27343	2.37481	2.61632	2.3969	1.61396	2.31728	2.0726	2.00247	1.96485	1.84475	1.63621	2.23461	2.54594	2.47512	2.25506	2.01427	1.34194	2.30268	1.68995	2.11862	2.06479	1.88356	2.15815	1.8175	1.66118	2.32501	1.8104	1.95397	1.43528	2.83313	2.13742	2.03355
AT1G16810	231.236	274.938	269.167	300.052	362.441	244.211	223.888	226.705	235.773	255.96	246.284	260.454	265.298	290.963	345.883	240.898	234.63	235.612	245.734	247.221	283.762	275.097	298.078	284.032	211.173	233.398	291.363	219.79	236.207	231.903	304.122	250.902	252.904	267.012	293.446	314.828
AT1G16820	1.04986	0.264891	1.27902	0.670126	1.4688	0.489058	1.94564	1.1176	0.690644	0.672127	1.32177	1.44133	0.363715	0	0	0.589037	0.735859	0.67962	0.277252	0.356826	0.235194	0.296377	3.87957	0.556977	0	0.585497	0	0.704542	0	0.604802	0.701789	0	0.173867	0.810337	0.378641	0.846022
AT1G16825	4.99932	0	1.26887	0.132961	0.655715	1.45553	1.95989	1.10873	2.87768	0.640121	1.18015	0	0.649492	0.653873	0	1.57778	2.19006	1.07876	1.32025	0.212396	0.83998	2.46981	1.35839	1.32614	0	0.34851	0.746959	3.56465	1.83553	0.720002	2.08866	5.08978	2.27683	1.92937	0.901525	2.21577
AT1G16830	0.330211	1.22197	0.35759	0.936774	0.538978	1.12803	0.564886	1.71853	0.796501	0.78924	0.230965	1.00742	1.37279	0.230342	1.16145	2.65553	1.31154	0.855041	1.74408	1.57125	1.47951	1.30507	0.861344	1.1679	1.63283	1.71879	0	2.06826	1.45486	1.69091	1.69229	1.68752	1.67705	2.17493	0.793957	1.70303
AT1G16840	12.9711	8.47939	11.732	11.7292	10.2078	14.9685	23.8704	23.641	33.647	36.7649	30.6817	32.6475	10.0088	11.3101	13.1684	34.4032	41.0155	32.3148	27.2481	29.5577	28.0018	36.9505	31.2714	28.8814	15.7664	10.6864	15.8566	29.1804	33.3368	32.7199	30.0517	31.2136	26.6565	31.3096	31.1521	26.6068
AT1G16850	0.816907	2.47338	2.65392	31.286	32.001	32.4729	37.1106	40.0025	34.7518	28.1717	31.1975	33.5624	1.69807	4.74867	6.32125	43.3893	47.9059	39.7203	31.6409	23.5077	22.693	23.9839	24.8602	24.4625	3.40165	6.07443	4.77374	45.1362	55.3874	42.4589	31.126	17.2208	22.9088	30.77	23.3736	21.2412
AT1G16860	5.13479	7.09152	5.78003	8.77846	10.2086	12.9249	11.3011	13.5534	9.95591	9.68899	11.0014	9.78405	6.6163	6.59809	5.06962	13.3939	12.1862	13.1404	12.3708	12.4308	13.0774	9.66376	9.79089	9.30351	7.17408	5.72726	4.37887	13.4812	13.4284	14.6692	9.27352	11.5668	9.90613	9.4007	9.03212	8.88548
AT1G16858	5.13479	7.09152	5.78003	8.77846	10.2086	12.9249	11.3011	13.5534	9.95591	9.68899	11.0014	9.78405	6.6163	6.59809	5.06962	13.3939	12.1862	13.1404	12.3708	12.4308	13.0774	9.66376	9.79089	9.30351	7.17408	5.72726	4.37887	13.4812	13.4284	14.6692	9.27352	11.5668	9.90613	9.4007	9.03212	8.88548
AT1G16870	6.20923	3.71356	2.52152	3.47406	3.61959	5.89205	3.34397	4.40659	4.38728	5.94808	3.3779	3.29756	5.41769	2.24586	3.47816	4.90309	5.56106	4.66462	2.67222	5.15874	4.12155	3.89529	5.89876	3.74152	3.77061	2.94982	4.21489	4.78423	5.15055	5.12264	4.07377	5.39883	4.87497	4.40212	2.98589	3.33579
AT1G16880	41.8593	35.3812	34.9536	61.342	61.9488	81.2881	85.855	89.8632	72.8868	71.4853	68.4563	79.0183	37.886	32.8492	28.618	88.5118	103.514	86.7116	65.6357	75.6705	68.9248	76.5887	61.9873	55.1485	33.8055	38.9562	25.7468	92.086	92.3092	86.7109	75.8992	81.7238	77.1222	59.3683	50.669	55.4893
AT1G16890	13.8107	13.7663	10.386	10.8107	16.9365	13.6612	13.5143	15.2464	13.9084	13.5355	13.3807	12.5883	13.1134	11.8936	9.71525	11.5752	11.4727	12.5091	14.0485	15.6466	18.3345	16.3653	17.6418	11.2166	7.85419	13.3123	11.9563	9.72584	15.6503	12.5726	14.8167	13.3969	13.2149	17.0558	19.5549	15.6085
AT1G16900	1.56169	2.26568	1.66475	2.07672	2.45799	2.819	2.67155	2.35515	2.69679	2.49951	2.17098	2.73957	1.96125	2.31491	1.99118	2.40957	2.66811	2.86436	1.34036	2.45489	3.32365	2.5901	2.46114	1.93321	1.37172	2.17735	1.86668	3.73358	3.36862	2.69897	2.1531	1.96405	2.26303	3.97781	3.37942	2.51696
AT1G16916	6.99905	2.64891	6.0398	5.02594	6.42601	1.22264	6.23602	7.76111	5.17983	5.15297	2.75369	5.33826	4.54644	3.66169	4.92353	5.64494	7.6652	12.8373	10.1659	9.21799	9.01579	7.65641	7.607	4.64148	8.53841	2.43957	5.22871	6.75186	8.99408	5.71202	6.72547	6.28738	6.95469	7.02292	5.04854	3.6661
AT1G16920	9.81363	15.3067	18.8393	11.8637	13.1057	13.9223	9.28429	10.6052	13.6453	8.79587	6.3649	8.02934	14.9903	12.6021	13.65	9.13508	10.4741	10.203	9.65975	9.24832	8.99387	7.42974	7.75714	8.20402	9.75176	6.96561	13.5075	14.0696	8.84404	9.25108	6.70912	7.05262	5.90996	4.13165	7.23963	4.45739
AT1G16930	0.150674	0.912402	1.4685	1.41057	0.843201	1.40378	1.11694	0.534655	0.495601	1.23472	0.885261	0.55162	0.521999	0.945936	1.58989	2.62067	1.05609	1.17046	0.636654	0.716955	1.48521	1.36114	1.04808	0.319746	0.705842	0.672237	1.20067	1.51672	1.3277	1.15734	1.0072	1.58814	0.998127	1.02343	0.326052	0.874223
AT1G16960	16.2487	26.7242	36.6582	19.4627	28.8369	14.017	17.8446	22.2087	20.1906	16.9523	19.1944	15.9733	36.6944	29.1757	38.3126	23.6356	26.7851	23.1148	14.3035	18.4087	17.7962	21.9159	29.826	18.305	23.4933	23.1579	26.1358	23.4239	24.0842	26.1171	17.097	15.858	23.9196	22.2963	17.5807	14.5488
AT1G16970	2.44127	0.791948	2.62008	1.74377	1.64674	2.27444	2.23727	2.97005	1.26184	1.29499	1.71973	2.23438	1.44987	1.03392	0.858663	1.85889	1.77223	2.03187	1.93411	2.01508	1.79697	3.15052	1.51618	1.17181	1.22531	3.01469	0.903202	1.63829	2.68897	1.60727	1.51533	1.67088	2.48355	1.61512	1.50937	1.79866
AT1G17030	0.73566	0.742461	1.29456	0.782621	0.428843	0.799619	0.0699156	0.174029	0.9679	0.37678	0.257277	0.598503	1.27432	1.11186	0.431254	0.550336	0.257817	0.846623	0.777109	0.166691	0.329613	0.0692261	0.213216	0.260191	0.670103	1.9146	2.24718	1.81019	0.630236	1.41266	0.57372	0.469943	0.243666	0.757097	0.265322	0.474262
AT1G17040	1.35946	1.71504	1.5872	1.22931	1.36703	1.34573	1.21126	1.20599	1.1179	1.47958	1.49762	0.725816	2.00165	1.18538	1.13564	2.5266	1.90573	1.24673	1.07705	1.21289	1.67505	1.10337	1.47755	2.2238	0.928739	1.42155	1.35414	1.65357	1.62219	1.76211	2.21508	1.46548	1.23828	1.62643	1.96121	1.15029
AT1G17050	24.803	27.6129	27.6209	25.951	17.2608	20.4875	17.2782	11.6139	10.7655	13.1616	14.3258	14.1199	32.9538	29.7872	26.5315	14.5616	13.621	12.4697	13.1002	16.4255	12.8315	13.9317	14.0067	11.1238	19.6646	32.6559	25.5717	12.2691	16.5232	12.7663	8.54629	15.1909	9.57035	16.4207	6.63989	9.14884
AT1G17060	2.46286	1.24282	0.909226	1.3815	1.4879	1.35588	1.65974	1.11227	0.441867	0.974713	1.17453	0.341537	1.47378	1.71799	1.10251	1.94711	0.863125	1.35276	0.709534	1.21757	0.902852	0.821684	0.87604	0.633509	1.22367	1.12379	1.42732	0.525886	1.39748	1.54779	0.823163	1.3945	0.593273	0.691262	0.484502	0.505192
AT1G17070	11.42	13.7709	12.1059	18.4602	14.6803	14.7849	11.4595	11.3675	10.5859	11.7739	14.2845	13.3481	11.8691	12.6734	18.7796	15.6856	14.7614	14.2733	13.4735	14.7192	16.0147	14.4029	16.1839	14.4778	13.9534	15.1364	16.2504	15.8252	14.049	17.7145	13.4336	18.1195	15.2284	22.1166	17.1168	19.5529
AT1G17080	12.3619	8.22296	7.30194	8.01019	14.1504	9.68489	16.0207	20.9357	25.8753	33.2396	23.9351	19.8858	6.81338	10.583	9.09136	25.0636	25.4031	18.6723	27.8976	19.862	28.7009	22.5251	27.6043	26.4321	11.4066	10.6546	7.83584	19.4199	24.3442	23.3066	33.8051	33.6514	27.7311	17.5219	31.0064	23.1838
AT1G17090	0	0.959301	0.96499	1.92126	1.16359	1.99251	0.542009	0.505923	0	0.121705	0.897524	0.579974	0	0.497279	0	1.46657	0.333114	0.410207	0	0.323061	0	0.804996	0.206615	0	0.927654	0	0.378715	0.478405	0.872465	0.912619	0.317691	0.910788	1.1019	0.586927	0.171406	0.612773
AT1G17100	3.57251	0	2.17615	5.51082	5.62288	4.57653	6.23876	6.02147	7.34425	6.97581	5.43484	5.85832	1.7018	1.40177	1.09948	5.13629	4.53854	5.5889	4.95311	5.31224	4.802	3.65592	9.12464	6.94948	2.61495	1.24522	0.355851	7.49204	5.41063	7.03168	6.26872	4.06505	4.58525	2.75746	4.18749	3.8865
AT1G17110	11.034	9.80456	11.5917	13.1419	14.4304	10.4476	13.3019	11.7886	13.6889	12.4389	12.0044	12.6969	9.22424	11.0852	11.1367	15.1405	12.3994	13.4057	12.4159	13.9411	12.5744	12.9676	12.8267	13.0651	10.2068	12.0396	7.5024	13.079	15.148	15.4766	11.3844	12.584	12.1161	15.1449	13.0632	12.2551
AT1G17120	7.10868	6.14949	5.69108	4.8832	6.96178	4.63604	10.4235	10.9547	8.48435	9.6742	8.39581	7.43572	4.50332	6.02131	4.1434	11.2246	10.6769	11.5702	9.97652	10.2857	9.10014	8.94458	8.3001	7.32719	6.66021	7.24928	6.39297	10.1544	10.2908	10.3744	7.1957	10.3147	8.54363	10.3467	9.88898	9.82028
AT1G17130	23.3667	23.1292	20.1946	39.2634	31.329	24.4214	25.8799	29.9769	30.6448	31.8369	27.1557	31.9883	28.1257	23.8225	23.3917	29.582	31.1812	26.5033	37.9742	32.2766	36.2404	35.012	41.0249	32.6339	23.7403	22.3873	30.4366	33.2718	35.4167	34.2855	34.0429	32.1499	36.5147	38.8461	32.089	37.5633
AT1G17140	137.222	169.509	145.216	205.188	166.198	185.708	108.863	121.368	115.02	91.247	96.7643	91.8214	130.955	160.216	172.246	141.53	134.975	130.438	91.8757	88.5968	88.2237	54.2909	61.098	61.7942	144.178	130.865	136.582	111.258	128.857	113.14	84.9929	80.8963	81.6086	58.9819	55.5616	56.3175
AT1G17145	26.7494	21.3664	22.8872	15.7046	17.5111	19.3241	18.1897	16.2427	17.1265	16.9237	18.0094	20.5112	37.9606	38.9151	43.571	19.5828	19.5511	20.6188	21.9102	22.7533	19.8683	23.0177	21.1439	20.8442	34.1753	32.2291	33.8542	16.2232	21.0079	15.7119	21.2276	20.4229	20.7522	22.6119	22.1839	22.5011
AT1G17147	28.8076	23.7555	17.6905	4.93335	9.33856	8.83724	37.862	40.39	32.8175	26.4498	19.7562	23.794	26.7761	23.7709	23.2305	8.67278	9.11086	4.5484	42.6772	51.8214	28.333	31.1414	30.8517	21.8687	12.0688	14.4984	14.5573	7.0728	7.99715	6.74613	23.9535	21.2077	22.1088	20.8253	17.4852	14.2684
AT1G17160	6.91348	2.94601	7.23714	7.97588	8.92	10.7351	12.5276	13.6288	12.4312	11.0947	9.73568	11.9052	5.42895	6.75158	5.18755	13.7055	11.8452	11.0062	13.7946	16.1872	9.08625	14.8329	14.4269	11.4109	8.99628	14.7369	4.28486	11.5473	14.7787	12.2727	12.6318	10.8937	13.0269	16.1272	12.3008	16.8374
AT1G17170	0	0	0.579671	2.42969	1.16495	0.886596	0.813965	0.168838	0.313011	0.243695	0.798732	1.30647	0	0.663815	0.669427	3.20354	3.16828	1.64275	3.76966	2.26407	2.13188	6.71615	6.61942	8.58266	0.185748	0	1.13747	1.27724	2.44576	2.9238	4.92996	2.05167	2.67918	2.20355	3.26052	4.14106
AT1G17190	0	0.219562	0.706765	0.277726	1.52182	0.202684	0.248107	0	0.143115	0.334266	0.273897	0.398228	0	0.303509	0	0.24412	0.152484	0.375547	0	0.295764	0	0.36849	0	0	0.509565	0	1.21351	0.145995	0.958499	0.668408	0.290848	0	0.144115	0	0.156923	0
AT1G17200	1.62172	1.87053	3.01059	1.67595	1.62062	3.23764	6.47325	5.91895	6.85826	9.96708	7.00028	5.65442	3.21047	3.23213	1.46675	5.84928	10.2302	9.39831	5.13927	7.71666	4.77488	7.45584	8.05753	8.84947	2.53235	1.80884	2.39997	7.77363	8.84628	8.54162	7.58839	6.88174	7.827	11.3013	7.18576	8.36386
AT1G17210	11.6043	11.405	9.0301	13.599	11.8575	12.0566	16.0404	17.7643	17.346	14.4694	14.9923	14.8656	11.0714	10.1714	7.26562	13.8737	14.3935	13.8441	14.3761	12.8441	10.3442	15.0247	11.569	14.698	11.0051	14.6374	11.0868	14.8003	13.5179	13.86	14.8643	12.8076	11.3899	16.7695	14.0237	12.5337
AT1G17220	190.993	247.73	224.727	284.331	220.538	257.118	207.183	202.554	171.64	215.143	218.668	200.011	233.434	245.748	198.175	198.157	230.336	208.863	176.747	193.975	155.622	206.854	201.286	192.837	255.973	283.569	245.642	217.682	204.315	247.246	177.693	217.964	180.662	208.712	188.002	179.019
AT1G17230	1.47852	1.26262	0.692786	0.701755	1.82984	1.11258	0.810665	1.49321	0.935226	0.931996	0.69208	0.798053	1.26085	1.74537	1.12008	1.56337	1.51461	1.37431	1.38161	1.19831	1.42682	1.47691	1.48333	1.32743	1.02117	2.28339	1.22349	1.98442	1.62854	0.917263	1.67256	2.99692	1.99653	1.36944	2.13296	1.72303
AT1G17232	0	0.501116	1.20981	0.211289	0.926218	0.154198	0.566265	0	0.653273	0	0.208375	0.403953	0.114678	0	0.116428	0.0928608	0.232014	0.285709	0.349667	0.56253	1.1865	0.0934468	0	0.117076	0.129222	0	0.131888	0.77749	0	0.127128	0	0.158591	0	0.102199	0.238768	0.106699
AT1G17240	0.265087	0.0891792	0.215299	0.488815	0.185435	0.329296	0.352706	0.438965	0.174386	0.497818	0.444993	0.107832	0.857148	0.246552	0.310795	0.247884	0.371605	0.762678	0.280023	0.300326	0.712633	0.997795	0.69147	1.12508	0.344949	0.689904	0.563302	0.355791	0.778624	0.882331	0.3544	1.35471	1.1707	1.09125	0.764847	0.22786
AT1G17255	1.12564	0.868742	0.914228	1.437	1.52851	0.925341	1.13271	1.36274	1.00185	1.55998	0.750274	1.77768	0.458788	0.415695	0.605524	1.00306	1.06744	0.742965	0.629504	0.720156	0.771349	0.859851	1.15145	1.07727	0.723764	0.221562	0.263818	0.355482	0.632083	0.813752	0.309831	0.824809	0.745671	0.613293	0.859706	0.811047
AT1G17250	0	0	0.436476	0.34303	0.438587	0.166895	0.561819	0.508522	0.117844	0.550487	0.3383	0.491867	0.248243	0.187438	0.25203	0.55279	0.251119	0.154618	0.56769	0.547965	0.642099	1.41598	0.545151	1.07708	0.0699315	0.199806	0.285495	0.480863	0.723482	0.481587	1.07771	1.88815	0.830674	1.6039	1.87361	1.21259
AT1G17270	0.415546	0.419388	0.253125	0.839939	1.30808	1.16145	0.59239	0.884719	0.888436	0.691693	0.653967	0.760661	0.935759	0.362335	1.16928	0.874305	0.655339	1.34501	0.768179	0.706179	1.02402	1.64234	1.53558	0.808347	1.37888	0.69524	1.07619	0.906315	0.76285	0.957551	1.45833	1.09499	1.58283	1.60371	1.12403	1.13854
AT1G17280	7.16863	6.87316	5.24003	5.87221	9.65317	6.51179	9.50403	7.63119	6.36639	8.6281	11.4321	9.84168	7.69891	5.75062	5.92531	11.1612	13.5664	12.6842	11.3588	9.7459	14.6142	14.166	11.687	9.88819	9.0951	5.79693	9.56831	10.9445	13.5548	11.1502	10.7819	11.5056	9.61632	11.5089	13.1857	9.9361
[truncated: 18,057 more rows]
