# Supplementary material for: Gene expression changes occurring at bolting time are associated with leaf senescence in Arabidopsis
Source: Plant Direct. 2020 Nov 8;4(11):e00279. doi: 10.1002/pld3.279 (PMC7649007; doi:10.1002/pld3.279)
Supplement: Supplementary file 9 — DataFIile S7 [file PLD3-4-e00279-s009.xlsx]

## Sheet: Supp10_Annotated_GRN
Source_AT	Name	Time	Type	DILS(- = Up, + = Down)	Role	Target_AT	Name	Time	Type	DILS(- = Up, + = Down)	Role	Trend	Rank	Score
AT1G07900	LBD1	T0	TF	NA	unclear	AT3G20470	ATGRP-5	T0	Not	NA	NA	Up	121	0.133499
AT1G07900	LBD1	T0	TF	NA	unclear	AT1G62570	FMO GS-OX4	T0	Not	-2.20677	NA	Up	112	0.134745
AT1G07900	LBD1	T0	TF	NA	unclear	AT4G00870	BHLH14	T0	TF	-3.591	delay	Up	72	0.143899
AT1G07900	LBD1	T0	TF	NA	unclear	AT1G68530	CER6	T0	Not	NA	NA	Up	8	0.184736
AT1G07900	LBD1	T0	TF	NA	unclear	AT4G30470	AT4G30470	T0	Not	-2.5768	unclear	Up	3	0.202116
AT1G07900	LBD1	T0	TF	NA	unclear	AT4G39330	ATCAD9	T0	Not	5.10587	NA	Up	4	0.199485
AT1G07900	LBD1	T0	TF	NA	unclear	AT3G03341	AT3G03341	T0	Not	NA	NA	Up	5	0.192228
AT1G07900	LBD1	T0	TF	NA	unclear	AT3G54200	NHL39	T0	Not	NA	unclear	Up	176	0.126295
AT1G07900	LBD1	T0	TF	NA	unclear	AT5G15950	SAMDC2	T0	Not	NA	NA	Up	26	0.165339
AT1G07900	LBD1	T0	TF	NA	unclear	AT5G59760	AT5G59760	T0	Not	NA	NA	Up	27	0.164275
AT1G07900	LBD1	T0	TF	NA	unclear	AT5G66650	CMCU	T0	Not	-3.44551	unclear	Up	95	0.137776
AT1G19350	BES1	T0	TF	NA	NA	AT5G01790	AT5G01790	T0	Not	2.31781	NA	Down	162	0.127402
AT1G52890	ANAC019	T0	TF	-4.91892	promote	AT3G62530	AT3G62530	T0	Not	NA	NA	Down	166	0.127144
AT1G61660	BHLH112	T0	TF	NA	unclear	AT2G39360	CURVY1	T0	Not	NA	unclear	Up	183	0.125104
AT1G69310	ATWRKY57	T2	TF	-3.82606	delay	AT1G54210	APG12	T0	Not	NA	delay	Up	52	0.149226
AT1G74930	ORA47	T4	TF	2.11926	NA	AT4G27410	ANAC072	T0	TF	NA	promote	Up	193	0.124217
AT1G77450	anac032	T2	TF	NA	promote	AT1G72520	ATLOX4	T0	Not	NA	promote	Down	161	0.127505
AT2G42380	ATBZIP34	T0	TF	5.00948	NA	AT2G37130	AT2G37130	T0	Not	-3.82937	unclear	Up	80	0.141901
AT2G42380	ATBZIP34	T0	TF	5.00948	NA	AT3G50770	CML41	T0	Not	-5.42082	unclear	Up	150	0.129745
AT2G45660	AGL20	T0	TF	NA	promote	AT3G17120	AT3G17120	T0	Not	2.07054	NA	Down	151	0.129681
AT2G45660	AGL20	T0	TF	NA	delay	AT3G17120	AT3G17120	T0	Not	2.07054	NA	Down	151	0.129681
AT3G01970	ATWRKY45	T6	TF	-3.89106	promote	AT3G50770	CML41	T0	Not	-5.42082	unclear	Up	143	0.130349
AT3G01970	ATWRKY45	T6	TF	-3.89106	promote	AT3G26220	CYP71B3	T0	Not	-2.73025	unclear	Up	106	0.134989
AT3G04060	anac046	T2	TF	-2.60491	promote	AT1G07610	MT1C	T0	Not	NA	unclear	Up	200	0.123584
AT3G04060	anac046	T2	TF	-2.60491	promote	AT1G74070	AT1G74070	T0	Not	2.77792	NA	Down	167	0.127088
AT3G04060	anac046	T2	TF	-2.60491	promote	AT5G39610	ANAC092	T0	TF	-2.95841	promote	Up	195	0.124134
AT3G04060	anac046	T2	TF	-2.60491	promote	AT1G04680	AT1G04680	T0	Not	4.66283	NA	Up	117	0.134544
AT3G28920	AtHB34	T2	TF	NA	unclear	AT5G09440	EXL4	T0	Not	-3.57478	unclear	Up	205	0.123279
AT3G50260	ATERF#011	T2	TF	-2.51282	NA	AT4G23140	CRK6	T0	Not	NA	NA	Up	170	0.126726
AT3G50260	ATERF#011	T2	TF	-2.51282	NA	AT4G36010	AT4G36010	T0	Not	NA	unclear	Up	186	0.124758
AT3G56400	ATWRKY70	T0	TF	NA	delay	AT1G28010	ABCB14	T0	Not	NA	NA	Up	99	0.137223
AT3G56400	ATWRKY70	T0	TF	NA	delay	AT1G28600	AT1G28600	T0	Not	NA	unclear	Down	67	0.144664
AT3G56400	ATWRKY70	T0	TF	NA	delay	AT1G65690	NHL6	T0	Not	-4.28577	unclear	Up	142	0.130424
AT3G56400	ATWRKY70	T0	TF	NA	delay	AT3G56790	AT3G56790	T0	Not	NA	unclear	Up	33	0.159532
AT3G58120	ATBZIP61	T4	TF	4.12264	Unclear	AT1G25500	AT1G25500	T0	Not	NA	unclear	Up	199	0.123643
AT3G58120	ATBZIP61	T4	TF	4.12264	Unclear	AT2G37760	AKR4C8	T0	Not	-2.36333	unclear	Up	98	0.137313
AT3G58120	ATBZIP61	T4	TF	4.12264	Unclear	AT5G60250	AT5G60250	T0	Not	NA	NA	Up	75	0.143687
AT3G58120	ATBZIP61	T4	TF	4.12264	Unclear	AT2G42380	ATBZIP34	T0	TF	5.00948	NA	Down	66	0.144842
AT4G00870	BHLH14	T0	TF	-3.591	delay	AT1G07900	LBD1	T0	TF	NA	unclear	Up	14	0.180035
AT4G00870	BHLH14	T0	TF	-3.591	delay	AT4G39330	ATCAD9	T0	Not	5.10587	NA	Up	113	0.134741
AT4G00870	BHLH14	T0	TF	-3.591	delay	AT3G54200	NHL39	T0	Not	NA	unclear	Up	146	0.130072
AT4G00870	BHLH14	T0	TF	-3.591	delay	AT4G34135	UGT73B2	T0	Not	-3.90706	unclear	Up	171	0.126586
AT4G00870	BHLH14	T0	TF	-3.591	delay	AT5G15950	SAMDC2	T0	Not	NA	NA	Up	108	0.134915
AT4G00870	BHLH14	T0	TF	-3.591	delay	AT5G59760	AT5G59760	T0	Not	NA	NA	Up	153	0.129582
AT4G00870	BHLH14	T0	TF	-3.591	delay	AT3G03341	AT3G03341	T0	Not	NA	NA	Up	7	0.185916
AT4G00870	BHLH14	T0	TF	-3.591	delay	AT1G68530	CER6	T0	Not	NA	NA	Up	103	0.136334
AT4G00870	BHLH14	T0	TF	-3.591	delay	AT3G20470	ATGRP-5	T0	Not	NA	NA	Up	30	0.161766
AT4G00870	BHLH14	T0	TF	-3.591	delay	AT1G49450	AT1G49450	T0	Not	NA	NA	Up	85	0.13987
AT4G01720	AtWRKY47	T4	TF	NA	unclear	AT1G19350	BES1	T0	TF	NA	NA	Down	107	0.134922
AT4G01720	AtWRKY47	T4	TF	NA	unclear	AT5G01790	AT5G01790	T0	Not	2.31781	NA	Down	173	0.126449
AT4G23750	CRF2	T0	TF	NA	promote	AT2G41170	AT2G41170	T0	Not	NA	NA	Up	111	0.134857
AT4G23750	CRF2	T0	TF	NA	promote	AT5G46710	AT5G46710	T0	Not	NA	NA	Down	32	0.15976
AT4G27410	ANAC072	T0	TF	NA	promote	AT1G07430	AIP1	T0	Not	NA	unclear	Up	23	0.169992
AT4G27410	ANAC072	T0	TF	NA	promote	AT1G52890	ANAC019	T0	TF	-4.91892	promote	Up	198	0.123852
AT4G27410	ANAC072	T0	TF	NA	promote	AT5G23050	AAE17	T0	Not	-2.13471	NA	Down	209	0.122945
AT4G28140	ERF054	T0	TF	NA	promote	AT1G61660	BHLH112	T0	TF	NA	unclear	Up	158	0.128151
AT4G28140	ERF054	T0	TF	NA	promote	AT4G34135	UGT73B2	T0	Not	-3.90706	unclear	Up	88	0.139308
AT4G28140	ERF054	T0	TF	NA	promote	AT4G23140	CRK6	T0	Not	NA	NA	Up	54	0.148314
AT4G28140	ERF054	T0	TF	NA	promote	AT5G11970	AT5G11970	T0	Not	NA	NA	Up	123	0.13315
AT4G37750	ANT	T0	TF	NA	Unclear	AT3G60840	MAP65-4	T0	Not	NA	NA	Down	194	0.124137
AT4G38340	NLP3	T4	TF	NA	NA	AT1G20350	ATTIM17-1	T0	Not	NA	unclear	Up	191	0.124428
AT5G04340	C2H2	T4	TF	-2.87067	unclear	AT3G56400	ATWRKY70	T0	TF	NA	delay	Down	102	0.136866
AT5G04340	C2H2	T4	TF	-2.87067	unclear	AT3G13062	AT3G13062	T0	Not	NA	NA	Up	60	0.145486
AT5G04340	C2H2	T4	TF	-2.87067	unclear	AT5G39610	ANAC092	T0	TF	-2.95841	promote	Up	190	0.124562
AT5G07100	WRKY26	T4	TF	NA	unclear	AT3G20470	ATGRP-5	T0	Not	NA	NA	Up	45	0.150929
AT5G07100	WRKY26	T4	TF	NA	unclear	AT1G48480	RKL1	T0	Not	3.75629	NA	Down	22	0.170721
AT5G07100	WRKY26	T4	TF	NA	unclear	AT2G24240	AT2G24240	T0	Not	NA	unclear	Up	64	0.145022
AT5G07100	WRKY26	T4	TF	NA	unclear	AT5G09220	AAP2	T0	Not	2.67701	unclear	Up	181	0.125442
AT5G07100	WRKY26	T4	TF	NA	unclear	AT4G31590	ATCSLC05	T0	Not	2.2308	NA	Down	21	0.170738
AT5G07100	WRKY26	T4	TF	NA	unclear	AT3G50770	CML41	T0	Not	-5.42082	unclear	Up	201	0.123561
AT5G07100	WRKY26	T4	TF	NA	unclear	AT4G08290	UMAMIT20	T0	Not	NA	unclear	Up	185	0.124922
AT5G15800	AGL2	T0	TF	NA	NA	AT1G66540	AT1G66540	T0	Not	3.68468	unclear	Down	134	0.131953
AT5G15800	AGL2	T0	TF	NA	NA	AT2G40960	AT2G40960	T0	Not	3.54552	NA	Down	34	0.158347
AT5G15800	AGL2	T0	TF	NA	NA	AT5G24750	AT5G24750	T0	Not	NA	NA	Down	182	0.12539
AT5G25190	ESE3	T2	TF	3.55876	Unclear	AT1G49470	AT1G49470	T0	Not	NA	unclear	Up	57	0.14686
AT5G39610	ANAC092	T0	TF	-2.95841	promote	AT2G24240	AT2G24240	T0	Not	NA	unclear	Up	116	0.134554
AT5G49520	ATWRKY48	T4	TF	-2.10584	unclear	AT1G58225	AT1G58225	T0	Not	NA	NA	Up	174	0.126408
AT5G49520	ATWRKY48	T4	TF	-2.10584	unclear	AT3G12520	SULTR4;2	T0	Not	NA	unclear	Down	118	0.134316
AT5G49520	ATWRKY48	T4	TF	-2.10584	unclear	AT4G23140	CRK6	T0	Not	NA	NA	Up	104	0.135496
AT5G60910	AGL8	T2	TF	NA	promote	AT2G40960	AT2G40960	T0	Not	3.54552	NA	Down	71	0.143912
AT5G60910	AGL8	T2	TF	NA	promote	AT1G66540	AT1G66540	T0	Not	3.68468	unclear	Down	169	0.126975
AT5G60910	AGL8	T2	TF	NA	promote	AT5G15800	AGL2	T0	TF	NA	NA	Up	208	0.123052
AT1G01720	ANAC002	T0	TF	NA	promote	AT5G59220	HAI1	T2	Not	-5.73646	promote	Up	131	0.132362
AT1G01720	ANAC002	T0	TF	NA	promote	AT5G59220	HAI1	T2	Not	-5.73646	promote	Up	131	0.132362
AT1G07900	LBD1	T0	TF	NA	unclear	AT1G33260	AT1G33260	T2	Not	3.1435	NA	Up	19	0.171931
AT1G07900	LBD1	T0	TF	NA	unclear	AT1G64780	AMT1;2	T2	Not	4.1264	unclear	Up	35	0.158063
AT1G07900	LBD1	T0	TF	NA	unclear	AT2G40475	ASG8	T2	Not	3.2735	NA	Up	16	0.175096
AT1G07900	LBD1	T0	TF	NA	unclear	AT3G55500	ATEXP16	T2	Not	NA	NA	Up	9	0.183514
AT1G07900	LBD1	T0	TF	NA	unclear	AT5G67620	AT5G67620	T2	Not	NA	unclear	Up	39	0.155966
AT1G07900	LBD1	T0	TF	NA	unclear	AT5G06530	ABCG22	T2	Not	NA	unclear	Up	38	0.156029
AT1G52890	ANAC019	T0	TF	-4.91892	promote	AT5G59220	HAI1	T2	Not	-5.73646	promote	Up	147	0.13003
AT1G52890	ANAC019	T0	TF	-4.91892	promote	AT2G21185	AT2G21185	T2	Not	NA	unclear	Up	53	0.148633
AT1G52890	ANAC019	T0	TF	-4.91892	promote	AT5G04850	VPS60.2	T2	Not	NA	unclear	Up	202	0.123453
AT1G69310	ATWRKY57	T2	TF	-3.82606	delay	AT5G01800	AT5G01800	T2	Not	NA	unclear	Up	188	0.124701
AT1G69310	ATWRKY57	T2	TF	-3.82606	delay	AT5G04850	VPS60.2	T2	Not	NA	unclear	Up	138	0.131585
AT1G69310	ATWRKY57	T2	TF	-3.82606	delay	AT1G51200	AT1G51200	T2	Not	NA	Unclear	Up	136	0.131685
AT1G77450	anac032	T2	TF	NA	promote	AT1G62040	ATG8C	T2	Not	NA	delay	Up	115	0.134624
AT2G45660	AGL20	T0	TF	NA	promote	AT2G29350	SAG13	T2	Not	-3.80662	unclear	Up	65	0.144949
AT2G45660	AGL20	T0	TF	NA	delay	AT2G29350	SAG13	T2	Not	-3.80662	unclear	Up	65	0.144949
AT3G04060	anac046	T2	TF	-2.60491	promote	AT3G62770	AtATG18a	T2	Not	NA	delay	Up	211	0.122694
AT3G04060	anac046	T2	TF	-2.60491	promote	AT1G62040	ATG8C	T2	Not	NA	delay	Up	160	0.127617
AT3G04060	anac046	T2	TF	-2.60491	promote	AT4G32940	GAMMA-VPE	T2	Not	NA	Unclear	Up	76	0.143598
AT3G04060	anac046	T2	TF	-2.60491	promote	AT1G69310	ATWRKY57	T2	TF	-3.82606	delay	Up	128	0.132763
AT3G28920	AtHB34	T2	TF	NA	unclear	AT3G27060	ATTSO2	T2	Not	NA	NA	Up	129	0.132433
AT3G28920	AtHB34	T2	TF	NA	unclear	AT2G37770	AKR4C9	T2	Not	-3.19073	unclear	Up	81	0.140985
AT3G28920	AtHB34	T2	TF	NA	unclear	AT5G64260	EXL2	T2	Not	-2.84494	unclear	Up	213	0.122537
AT3G28920	AtHB34	T2	TF	NA	unclear	AT5G17000	AT5G17000	T2	Not	NA	unclear	Up	212	0.122557
AT3G50260	ATERF#011	T2	TF	-2.51282	NA	AT1G67810	SUFE2	T2	Not	-3.17536	unclear	Up	203	0.123379
AT3G58120	ATBZIP61	T4	TF	4.12264	Unclear	AT3G28920	AtHB34	T2	TF	NA	unclear	Up	18	0.172912
AT4G00870	BHLH14	T0	TF	-3.591	delay	AT3G55500	ATEXP16	T2	Not	NA	NA	Up	11	0.180787
AT4G00870	BHLH14	T0	TF	-3.591	delay	AT1G33260	AT1G33260	T2	Not	3.1435	NA	Up	15	0.179943
AT4G00870	BHLH14	T0	TF	-3.591	delay	AT3G47340	ASN1	T2	Not	-3.3153	unclear	Down	127	0.132915
AT4G00870	BHLH14	T0	TF	-3.591	delay	AT5G06530	ABCG22	T2	Not	NA	unclear	Up	31	0.161629
AT4G00870	BHLH14	T0	TF	-3.591	delay	AT3G17520	SSLEA	T2	Not	NA	unclear	Up	17	0.173979
AT4G00870	BHLH14	T0	TF	-3.591	delay	AT1G64780	AMT1;2	T2	Not	4.1264	unclear	Up	97	0.13735
AT4G00870	BHLH14	T0	TF	-3.591	delay	AT2G40475	ASG8	T2	Not	3.2735	NA	Up	10	0.182003
AT4G00870	BHLH14	T0	TF	-3.591	delay	AT5G67620	AT5G67620	T2	Not	NA	unclear	Up	29	0.162838
AT4G01720	AtWRKY47	T4	TF	NA	unclear	AT5G16790	AtTHO7	T2	Not	NA	unclear	Down	61	0.145279
AT4G18170	ATWRKY28	T2	TF	-2.47059	unclear	AT2G26870	NPC2	T2	Not	2.51851	NA	Down	178	0.125975
AT4G27410	ANAC072	T0	TF	NA	promote	AT3G15500	ANAC055	T2	TF	-5.0482	NA	Up	155	0.129363
AT4G27410	ANAC072	T0	TF	NA	promote	AT1G69310	ATWRKY57	T2	TF	-3.82606	delay	Up	157	0.128232
AT4G27410	ANAC072	T0	TF	NA	promote	AT4G33467	AT4G33467	T2	Not	NA	NA	Up	74	0.143861
AT4G27410	ANAC072	T0	TF	NA	promote	AT5G26670	ATPAE10	T2	Not	NA	unclear	Down	187	0.124748
AT4G28140	ERF054	T0	TF	NA	promote	AT3G27060	ATTSO2	T2	Not	NA	NA	Up	130	0.132408
AT4G28140	ERF054	T0	TF	NA	promote	AT2G37770	AKR4C9	T2	Not	-3.19073	unclear	Up	156	0.128834
AT4G28140	ERF054	T0	TF	NA	promote	AT3G28920	AtHB34	T2	TF	NA	unclear	Up	82	0.140611
AT4G28140	ERF054	T0	TF	NA	promote	AT4G18170	ATWRKY28	T2	TF	-2.47059	unclear	Up	70	0.143986
AT4G28140	ERF054	T0	TF	NA	promote	AT3G20090	CYP705A18	T2	Not	NA	NA	Down	93	0.137887
AT4G28140	ERF054	T0	TF	NA	promote	AT5G64260	EXL2	T2	Not	-2.84494	unclear	Up	148	0.12994
AT4G28140	ERF054	T0	TF	NA	promote	AT4G23430	AtTic32-IVa	T2	Not	NA	unclear	Down	94	0.13778
AT4G28140	ERF054	T0	TF	NA	promote	AT5G60910	AGL8	T2	TF	NA	promote	Up	41	0.15581
AT4G28140	ERF054	T0	TF	NA	promote	AT5G58160	FH13	T2	Not	NA	NA	Up	24	0.1691
AT4G38340	NLP3	T4	TF	NA	NA	AT3G50260	ATERF#011	T2	TF	-2.51282	NA	Up	63	0.14504
AT4G38340	NLP3	T4	TF	NA	NA	AT1G63720	AT1G63720	T2	Not	-2.86959	NA	Up	119	0.133745
AT4G38340	NLP3	T4	TF	NA	NA	AT3G49780	ATPSK3 (FORMER SYMBOL)	T2	Not	NA	unclear	Up	204	0.123346
AT5G04340	C2H2	T4	TF	-2.87067	unclear	AT4G33467	AT4G33467	T2	Not	NA	NA	Up	177	0.126033
AT5G07100	WRKY26	T4	TF	NA	unclear	AT1G66920	AT1G66920	T2	Not	NA	NA	Up	42	0.154678
AT5G07100	WRKY26	T4	TF	NA	unclear	AT1G05300	ZIP5	T2	Not	NA	unclear	Up	90	0.138701
AT5G07100	WRKY26	T4	TF	NA	unclear	AT3G17840	RLK902	T2	Not	3.4485	NA	Down	101	0.137122
AT5G15800	AGL2	T0	TF	NA	NA	AT4G23430	AtTic32-IVa	T2	Not	NA	unclear	Down	49	0.150155
AT5G25190	ESE3	T2	TF	3.55876	Unclear	AT3G17520	SSLEA	T2	Not	NA	unclear	Up	40	0.155956
AT5G49520	ATWRKY48	T4	TF	-2.10584	unclear	AT3G60640	ATG8G	T2	Not	NA	delay	Down	141	0.130428
AT5G59780	ATMYB59	T2	TF	NA	unclear	AT3G51860	ATCAX3	T2	Not	-4.28768	NA	Up	125	0.133057
AT5G60910	AGL8	T2	TF	NA	promote	AT4G18170	ATWRKY28	T2	TF	-2.47059	unclear	Up	83	0.140285
AT1G07900	LBD1	T0	TF	NA	unclear	AT2G36830	GAMMA-TIP	T4	Not	NA	NA	Up	50	0.150055
AT1G07900	LBD1	T0	TF	NA	unclear	AT5G24080	AT5G24080	T4	Not	NA	unclear	Up	6	0.19158
AT1G19350	BES1	T0	TF	NA	NA	AT2G22170	PLAT2	T4	Not	3.21276	NA	Down	207	0.123215
AT1G61660	BHLH112	T0	TF	NA	unclear	AT4G28490	HAE	T4	Not	NA	Unclear	Up	92	0.138641
AT1G69310	ATWRKY57	T2	TF	-3.82606	delay	AT5G60460	AT5G60460	T4	Not	NA	unclear	Down	192	0.124345
AT2G42380	ATBZIP34	T0	TF	5.00948	NA	AT4G35100	PIP2;7	T4	Not	NA	NA	Down	189	0.124684
AT2G42380	ATBZIP34	T0	TF	5.00948	NA	AT4G34250	KCS16	T4	Not	NA	NA	Down	164	0.127294
AT2G42380	ATBZIP34	T0	TF	5.00948	NA	AT5G59340	WOX2	T4	TF	NA	NA	Up	105	0.135074
AT2G42380	ATBZIP34	T0	TF	5.00948	NA	AT3G58120	ATBZIP61	T4	TF	4.12264	Unclear	Down	91	0.138682
AT2G42380	ATBZIP34	T0	TF	5.00948	NA	AT3G07010	AT3G07010	T4	Not	3.82786	NA	Down	139	0.130906
AT2G45660	AGL20	T0	TF	NA	delay	AT4G23680	AT4G23680	T4	Not	-5.39265	unclear	Up	86	0.139744
AT2G45660	AGL20	T0	TF	NA	delay	AT1G64640	AtENODL8	T4	Not	2.45713	NA	Down	206	0.123256
AT2G45660	AGL20	T0	TF	NA	promote	AT1G64640	AtENODL8	T4	Not	2.45713	NA	Down	206	0.123256
AT2G45660	AGL20	T0	TF	NA	promote	AT4G23680	AT4G23680	T4	Not	-5.39265	unclear	Up	86	0.139744
AT3G01970	ATWRKY45	T6	TF	-3.89106	promote	AT1G54575	AT1G54575	T4	Not	-4.43881	NA	Up	46	0.150654
AT3G04060	anac046	T2	TF	-2.60491	promote	AT5G07100	WRKY26	T4	TF	NA	unclear	Up	144	0.130317
AT3G28920	AtHB34	T2	TF	NA	unclear	AT1G30250	AT1G30250	T4	Not	NA	unclear	Up	109	0.134891
AT3G28920	AtHB34	T2	TF	NA	unclear	AT3G58120	ATBZIP61	T4	TF	4.12264	Unclear	Down	100	0.137131
AT3G28920	AtHB34	T2	TF	NA	unclear	AT5G02540	AT5G02540	T4	Not	2.09481	NA	Down	25	0.166139
AT3G50260	ATERF#011	T2	TF	-2.51282	NA	AT4G02380	AtLEA5	T4	Not	-3.84817	unclear	Up	120	0.133624
AT3G50260	ATERF#011	T2	TF	-2.51282	NA	AT2G04495	AT2G04495	T4	Not	NA	NA	Up	110	0.134877
AT3G50260	ATERF#011	T2	TF	-2.51282	NA	AT3G28210	PMZ	T4	Not	-3.92913	unclear	Up	43	0.154358
AT3G50260	ATERF#011	T2	TF	-2.51282	NA	AT4G01700	AT4G01700	T4	Not	NA	NA	Up	149	0.129856
AT3G50260	ATERF#011	T2	TF	-2.51282	NA	AT5G55730	FLA1	T4	Not	3.87141	NA	Down	137	0.131598
AT3G50260	ATERF#011	T2	TF	-2.51282	NA	AT1G77760	GNR1	T4	Not	NA	unclear	Up	69	0.144223
AT3G56400	ATWRKY70	T0	TF	NA	delay	AT1G51800	IOS1	T4	Not	-3.56834	NA	Up	59	0.145607
AT3G56400	ATWRKY70	T0	TF	NA	delay	AT5G04340	C2H2	T4	TF	-2.87067	unclear	Down	196	0.12393
AT3G58120	ATBZIP61	T4	TF	4.12264	Unclear	AT4G18970	AT4G18970	T4	Not	3.97452	NA	Down	68	0.144623
AT3G58120	ATBZIP61	T4	TF	4.12264	Unclear	AT4G34250	KCS16	T4	Not	NA	NA	Down	62	0.14509
AT3G58120	ATBZIP61	T4	TF	4.12264	Unclear	AT3G07010	AT3G07010	T4	Not	3.82786	NA	Down	73	0.143895
AT3G58120	ATBZIP61	T4	TF	4.12264	Unclear	AT5G13460	IQD11	T4	Not	2.59634	NA	Down	13	0.180229
AT3G58120	ATBZIP61	T4	TF	4.12264	Unclear	AT1G17170	ATGSTU24	T4	Not	-2.44464	unclear	Up	172	0.126551
AT3G58120	ATBZIP61	T4	TF	4.12264	Unclear	AT1G54820	AT1G54820	T4	Not	5.77786	NA	Down	124	0.133124
AT3G58120	ATBZIP61	T4	TF	4.12264	Unclear	AT4G38340	NLP3	T4	TF	NA	NA	Up	28	0.162993
AT3G58120	ATBZIP61	T4	TF	4.12264	Unclear	AT5G02540	AT5G02540	T4	Not	2.09481	NA	Down	47	0.150397
AT3G58120	ATBZIP61	T4	TF	4.12264	Unclear	AT5G02760	APD7	T4	Not	4.07203	NA	Down	175	0.12638
AT4G01720	AtWRKY47	T4	TF	NA	unclear	AT5G59990	AT5G59990	T4	Not	NA	NA	Up	2	0.21727
AT4G27410	ANAC072	T0	TF	NA	promote	AT3G12580	ATHSP70	T4	Not	NA	unclear	Down	140	0.130487
AT4G27410	ANAC072	T0	TF	NA	promote	AT5G03230	AT5G03230	T4	Not	NA	unclear	Down	135	0.131914
AT4G27410	ANAC072	T0	TF	NA	promote	AT5G04340	C2H2	T4	TF	-2.87067	unclear	Down	79	0.142085
AT4G28140	ERF054	T0	TF	NA	promote	AT4G01700	AT4G01700	T4	Not	NA	NA	Up	126	0.132939
AT4G28140	ERF054	T0	TF	NA	promote	AT2G38640	AT2G38640	T4	Not	-2.28315	unclear	Up	133	0.132132
AT4G28140	ERF054	T0	TF	NA	promote	AT4G02380	AtLEA5	T4	Not	-3.84817	unclear	Up	55	0.147899
AT4G28140	ERF054	T0	TF	NA	promote	AT1G77760	NIA1	T4	Not	NA	unclear	Up	48	0.150327
AT4G28140	ERF054	T0	TF	NA	promote	AT2G04495	AT2G04495	T4	Not	NA	NA	Up	87	0.139407
AT4G28140	ERF054	T0	TF	NA	promote	AT4G28490	HAE	T4	Not	NA	Unclear	Up	114	0.134733
AT4G28140	ERF054	T0	TF	NA	promote	AT5G39050	PMAT1	T4	Not	-2.45621	Unclear	Up	56	0.146929
AT4G38340	NLP3	T4	TF	NA	NA	AT3G47480	CML47	T4	Not	NA	Unclear	Up	58	0.146309
AT4G38340	NLP3	T4	TF	NA	NA	AT5G13460	IQD11	T4	Not	2.59634	NA	Down	179	0.125889
AT5G04340	C2H2	T4	TF	-2.87067	unclear	AT1G74930	ORA47	T4	TF	2.11926	NA	Down	184	0.124983
AT5G07100	WRKY26	T4	TF	NA	unclear	AT1G58270	ZW9	T4	Not	NA	NA	Down	12	0.18048
AT5G07100	WRKY26	T4	TF	NA	unclear	AT5G49160	DDM2	T4	Not	NA	NA	Down	163	0.127363
AT5G07100	WRKY26	T4	TF	NA	unclear	AT5G55730	FLA1	T4	Not	3.87141	NA	Down	78	0.142404
AT5G25190	ESE3	T2	TF	3.55876	Unclear	AT1G30250	AT1G30250	T4	Not	NA	unclear	Up	159	0.127752
AT5G39610	ANAC092	T0	TF	-2.95841	promote	AT4G23680	AT4G23680	T4	Not	-5.39265	unclear	Up	77	0.142691
AT1G07900	LBD1	T0	TF	NA	unclear	AT5G45950	AT5G45950	T6	Not	6.13788	NA	Down	154	0.129465
AT1G69310	ATWRKY57	T2	TF	-3.82606	delay	AT2G13610	ABCG5	T6	Not	NA	NA	Down	180	0.125547
AT2G42380	ATBZIP34	T0	TF	5.00948	NA	AT5G15780	AT5G15780	T6	Not	2.52798	NA	Down	96	0.137613
AT2G42380	ATBZIP34	T0	TF	5.00948	NA	AT3G01970	ATWRKY45	T6	TF	-3.89106	promote	Up	44	0.151855
AT3G28920	AtHB34	T2	TF	NA	unclear	AT2G29420	ATGSTU7	T6	Not	-2.52866	unclear	Up	122	0.133158
AT3G50260	ATERF#011	T2	TF	-2.51282	NA	AT5G52050	DTX50	T6	Not	-3.86542	unclear	Up	89	0.139204
AT3G58120	ATBZIP61	T4	TF	4.12264	Unclear	AT2G29420	ATGSTU7	T6	Not	-2.52866	unclear	Up	168	0.127064
AT3G58120	ATBZIP61	T4	TF	4.12264	Unclear	AT5G12940	AT5G12940	T6	Not	3.23504	NA	Down	165	0.127213
AT4G01720	AtWRKY47	T4	TF	NA	unclear	AT5G57320	VLN5	T6	Not	NA	NA	Down	36	0.157232
AT4G28140	ERF054	T0	TF	NA	promote	AT5G52050	DTX50	T6	Not	-3.86542	unclear	Up	84	0.140003
AT5G07100	WRKY26	T4	TF	NA	unclear	AT1G64390	AtGH9C2	T6	Not	4.46427	NA	Down	51	0.149714
AT5G07100	WRKY26	T4	TF	NA	unclear	AT4G12730	FLA2	T6	Not	NA	NA	Down	132	0.132132
AT5G07100	WRKY26	T4	TF	NA	unclear	AT5G07030	AT5G07030	T6	Not	2.49961	NA	Down	152	0.129605
AT5G07100	WRKY26	T4	TF	NA	unclear	AT4G30020	AT4G30020	T6	Not	3.4937	NA	Down	210	0.122729
AT5G07100	WRKY26	T4	TF	NA	unclear	AT5G45950	AT5G45950	T6	Not	6.13788	NA	Down	20	0.17164
AT5G15800	AGL2	T0	TF	NA	NA	AT3G22142	AT3G22142	T6	Not	3.35718	NA	Down	197	0.123877
AT5G39610	ANAC092	T0	TF	-2.95841	promote	AT1G64390	AtGH9C2	T6	Not	4.46427	NA	Down	37	0.156638
AT5G59780	ATMYB59	T2	TF	NA	unclear	AT4G20320	CTPS4	T6	Not	-2.37466	unclear	Up	145	0.130212
